# Supplementary material for: A systems pharmacology-based approach to identify novel Kv1.3 channel-dependent mechanisms in microglial activation
Source: J Neuroinflammation. 2017 Jun 26;14:128. doi: 10.1186/s12974-017-0906-6 (PMC5485721; doi:10.1186/s12974-017-0906-6)
Supplement: Supplementary file 2 — Raw LFQ expression data from proteomic experiments are provided in Supplemental Tables S1 and S2. Table S3 lists LPS-regulated proteins in our analysis, cross-referenced with previously published microglia proteomics and transcriptomics data. Table S4 contains lists of all Kv1.3-dependent proteins identified in this study. Table S5 contains results from the canonical pathway analysis of Kv1.3-dependent proteins. Raw proteomic datasets have been deposited at http://www.proteomexchange.org/. (XLSX 1848 kb) [file 12974_2017_906_MOESM2_ESM.xlsx]

## Sheet: SuppTable1_Proteomicdata
rank.by.intensity	unique.id	Genesymbol	Protein.IDs	Majority.protein.IDs	Peptide.counts..all.	Peptide.counts..razor.unique.	Peptide.counts..unique.	Fasta.headers	Number.of.proteins	Peptides	Razor...unique.peptides	Unique.peptides
2294	A0A0G2JFJ6	0	tr|A0A0G2JFJ6|A0A0G2JFJ6_MOUSE;sp|Q7TPD0|INT3_MOUSE;sp|Q7TPD0-2|INT3_MOUSE	tr|A0A0G2JFJ6|A0A0G2JFJ6_MOUSE;sp|Q7TPD0|INT3_MOUSE	7;7;2	7;7;2	7;7;2	>tr|A0A0G2JFJ6|A0A0G2JFJ6_MOUSE Isoform of Q7TPD0, Integrator complex subunit 3 OS=Mus musculus GN=Ints3 PE=4 SV=1;>sp|Q7TPD0|INT3_MOUSE Integrator complex subunit 3 OS=Mus musculus GN=Ints3 PE=2 SV=2	3	7	7	7
1427	A0A0G2JGP4	0	tr|A0A0G2JGP4|A0A0G2JGP4_MOUSE;tr|Q9D091|Q9D091_MOUSE;sp|P08556|RASN_MOUSE;tr|A0A0G2JE25|A0A0G2JE25_MOUSE	tr|A0A0G2JGP4|A0A0G2JGP4_MOUSE;tr|Q9D091|Q9D091_MOUSE;sp|P08556|RASN_MOUSE;tr|A0A0G2JE25|A0A0G2JE25_MOUSE	8;8;8;7	8;8;8;7	2;2;2;2	>tr|A0A0G2JGP4|A0A0G2JGP4_MOUSE Isoform of P08556, GTPase NRas (Fragment) OS=Mus musculus GN=Nras PE=4 SV=1;>tr|Q9D091|Q9D091_MOUSE Isoform of P08556, GTPase NRas OS=Mus musculus GN=Nras PE=1 SV=1;>sp|P08556|RASN_MOUSE GTPase NRas OS=Mus musculus GN=Nras P	4	8	8	2
2644	A0A0G2JFV9	0	tr|A0A0G2JFV9|A0A0G2JFV9_MOUSE;sp|Q9JHI7|EXOS9_MOUSE	tr|A0A0G2JFV9|A0A0G2JFV9_MOUSE;sp|Q9JHI7|EXOS9_MOUSE	2;2	2;2	2;2	>tr|A0A0G2JFV9|A0A0G2JFV9_MOUSE Isoform of Q9JHI7, Exosome complex component RRP45 (Fragment) OS=Mus musculus GN=Exosc9 PE=4 SV=1;>sp|Q9JHI7|EXOS9_MOUSE Exosome complex component RRP45 OS=Mus musculus GN=Exosc9 PE=2 SV=1	2	2	2	2
3026	A0A0G2JEY4	0	tr|A0A0G2JEY4|A0A0G2JEY4_MOUSE;sp|Q9CXL3|CG050_MOUSE	tr|A0A0G2JEY4|A0A0G2JEY4_MOUSE;sp|Q9CXL3|CG050_MOUSE	2;2	2;2	2;2	>tr|A0A0G2JEY4|A0A0G2JEY4_MOUSE Isoform of Q9CXL3, Protein 3110082I17Rik OS=Mus musculus GN=3110082I17Rik PE=4 SV=1;>sp|Q9CXL3|CG050_MOUSE Uncharacterized protein C7orf50 homolog OS=Mus musculus PE=1 SV=3	2	2	2	2
2018	A0A0G2JFB2	0	tr|A0A0G2JFB2|A0A0G2JFB2_MOUSE;sp|Q80VL1|TDRKH_MOUSE;tr|A0A0G2JFE0|A0A0G2JFE0_MOUSE;tr|A0A0G2JE08|A0A0G2JE08_MOUSE;tr|A0A0G2JFP5|A0A0G2JFP5_MOUSE	tr|A0A0G2JFB2|A0A0G2JFB2_MOUSE;sp|Q80VL1|TDRKH_MOUSE;tr|A0A0G2JFE0|A0A0G2JFE0_MOUSE;tr|A0A0G2JE08|A0A0G2JE08_MOUSE	12;12;11;8;1	12;12;11;8;1	12;12;11;8;1	>tr|A0A0G2JFB2|A0A0G2JFB2_MOUSE Isoform of Q80VL1, Tudor and KH domain-containing protein OS=Mus musculus GN=Tdrkh PE=4 SV=1;>sp|Q80VL1|TDRKH_MOUSE Tudor and KH domain-containing protein OS=Mus musculus GN=Tdrkh PE=1 SV=1;>tr|A0A0G2JFE0|A0A0G2JFE0_MOUSE Is	5	12	12	12
883	A0A0G2JDW7	0	tr|A0A0G2JDW7|A0A0G2JDW7_MOUSE;sp|Q6ZWU9|RS27_MOUSE;tr|A0A0G2JG29|A0A0G2JG29_MOUSE	tr|A0A0G2JDW7|A0A0G2JDW7_MOUSE;sp|Q6ZWU9|RS27_MOUSE;tr|A0A0G2JG29|A0A0G2JG29_MOUSE	7;7;4	3;3;3	3;3;3	>tr|A0A0G2JDW7|A0A0G2JDW7_MOUSE Isoform of Q6ZWU9, 40S ribosomal protein S27 (Fragment) OS=Mus musculus GN=Rps27 PE=4 SV=1;>sp|Q6ZWU9|RS27_MOUSE 40S ribosomal protein S27 OS=Mus musculus GN=Rps27 PE=1 SV=3;>tr|A0A0G2JG29|A0A0G2JG29_MOUSE Isoform of Q6ZWU9,	3	7	3	3
2014	A0A0G2JG95	0	tr|A0A0G2JG95|A0A0G2JG95_MOUSE;sp|Q8BX10-2|PGAM5_MOUSE;sp|Q8BX10|PGAM5_MOUSE;tr|F6YJC6|F6YJC6_MOUSE	tr|A0A0G2JG95|A0A0G2JG95_MOUSE;sp|Q8BX10-2|PGAM5_MOUSE;sp|Q8BX10|PGAM5_MOUSE;tr|F6YJC6|F6YJC6_MOUSE	8;8;8;4	8;8;8;4	8;8;8;4	>tr|A0A0G2JG95|A0A0G2JG95_MOUSE Isoform of Q8BX10, Serine/threonine-protein phosphatase PGAM5, mitochondrial (Fragment) OS=Mus musculus GN=Pgam5 PE=4 SV=1;>sp|Q8BX10-2|PGAM5_MOUSE Isoform of Q8BX10, Isoform 2 of Serine/threonine-protein phosphatase PGAM5,	4	8	8	8
2500	A0A0G2JGI9	0	tr|A0A0G2JGI9|A0A0G2JGI9_MOUSE;tr|F8VPN4|F8VPN4_MOUSE;tr|E0CYU6|E0CYU6_MOUSE;tr|F6XXE6|F6XXE6_MOUSE;tr|E0CX86|E0CX86_MOUSE;tr|F7CSZ6|F7CSZ6_MOUSE	tr|A0A0G2JGI9|A0A0G2JGI9_MOUSE;tr|F8VPN4|F8VPN4_MOUSE	8;8;3;3;1;1	8;8;3;3;1;1	8;8;3;3;1;1	>tr|A0A0G2JGI9|A0A0G2JGI9_MOUSE Isoform of F8VPN4, Protein Agl OS=Mus musculus GN=Agl PE=4 SV=1;>tr|F8VPN4|F8VPN4_MOUSE Protein Agl OS=Mus musculus GN=Agl PE=1 SV=1	6	8	8	8
2659	A2A8E2	0610037L13Rik	tr|A2A8E2|A2A8E2_MOUSE;sp|Q8BHG2|CA123_MOUSE;sp|Q8BHG2-3|CA123_MOUSE;tr|B7ZC72|B7ZC72_MOUSE;tr|B7ZC71|B7ZC71_MOUSE;sp|Q8BHG2-2|CA123_MOUSE;tr|A2A8E4|A2A8E4_MOUSE;tr|D6REH4|D6REH4_MOUSE	tr|A2A8E2|A2A8E2_MOUSE;sp|Q8BHG2|CA123_MOUSE;sp|Q8BHG2-3|CA123_MOUSE;tr|B7ZC72|B7ZC72_MOUSE;tr|B7ZC71|B7ZC71_MOUSE;sp|Q8BHG2-2|CA123_MOUSE;tr|A2A8E4|A2A8E4_MOUSE;tr|D6REH4|D6REH4_MOUSE	4;4;4;3;3;3;2;2	4;4;4;3;3;3;2;2	4;4;4;3;3;3;2;2	>tr|A2A8E2|A2A8E2_MOUSE Isoform of Q8BHG2, Protein 0610037L13Rik OS=Mus musculus GN=0610037L13Rik PE=1 SV=1;>sp|Q8BHG2|CA123_MOUSE UPF0587 protein C1orf123 homolog OS=Mus musculus PE=2 SV=1;>sp|Q8BHG2-3|CA123_MOUSE Isoform of Q80UV9, Isoform 3 of UPF0587 p	8	4	4	4
1813	Q9R0P4	1110004F10Rik	sp|Q9R0P4|SMAP_MOUSE;tr|D6RI64|D6RI64_MOUSE;tr|D3YVR9|D3YVR9_MOUSE	sp|Q9R0P4|SMAP_MOUSE;tr|D6RI64|D6RI64_MOUSE	9;6;4	9;6;4	9;6;4	>sp|Q9R0P4|SMAP_MOUSE Small acidic protein OS=Mus musculus GN=Smap PE=1 SV=1;>tr|D6RI64|D6RI64_MOUSE Isoform of Q9R0P4, Protein 1110004F10Rik OS=Mus musculus GN=1110004F10Rik PE=1 SV=1	3	9	9	9
2506	H7BXB9	1700037H04Rik	tr|H7BXB9|H7BXB9_MOUSE;sp|Q9D1K7|CT027_MOUSE;tr|F8WIU1|F8WIU1_MOUSE;tr|Q6IR22|Q6IR22_MOUSE;tr|V9GXT6|V9GXT6_MOUSE	tr|H7BXB9|H7BXB9_MOUSE;sp|Q9D1K7|CT027_MOUSE;tr|F8WIU1|F8WIU1_MOUSE;tr|Q6IR22|Q6IR22_MOUSE	3;3;3;2;1	3;3;3;2;1	3;3;3;2;1	>tr|H7BXB9|H7BXB9_MOUSE Isoform of Q9D1K7, Protein 1700037H04Rik (Fragment) OS=Mus musculus GN=1700037H04Rik PE=1 SV=1;>sp|Q9D1K7|CT027_MOUSE UPF0687 protein C20orf27 homolog OS=Mus musculus PE=2 SV=3;>tr|F8WIU1|F8WIU1_MOUSE Isoform of Q9D1K7, Protein 1700	5	3	3	3
2253	Q99M08	1810037I17Rik	sp|Q99M08|CD003_MOUSE	sp|Q99M08|CD003_MOUSE	1	1	1	>sp|Q99M08|CD003_MOUSE Uncharacterized protein C4orf3 homolog OS=Mus musculus PE=1 SV=1	1	1	1	1
2020	P56379	2010107E04Rik	sp|P56379|68MP_MOUSE	sp|P56379|68MP_MOUSE	3	3	3	>sp|P56379|68MP_MOUSE 6.8 kDa mitochondrial proteolipid OS=Mus musculus GN=Mp68 PE=3 SV=1	1	3	3	3
3221	A0A087WRI8	2310022A10Rik	tr|A0A087WRI8|A0A087WRI8_MOUSE;tr|G5E8E3|G5E8E3_MOUSE;sp|Q8R3Y5-2|CS047_MOUSE;sp|Q8R3Y5|CS047_MOUSE	tr|A0A087WRI8|A0A087WRI8_MOUSE;tr|G5E8E3|G5E8E3_MOUSE;sp|Q8R3Y5-2|CS047_MOUSE;sp|Q8R3Y5|CS047_MOUSE	3;3;2;2	3;3;2;2	3;3;2;2	>tr|A0A087WRI8|A0A087WRI8_MOUSE Isoform of Q8R3Y5, Protein 2310022A10Rik OS=Mus musculus GN=2310022A10Rik PE=1 SV=1;>tr|G5E8E3|G5E8E3_MOUSE Isoform of Q8R3Y5, Protein 2310022A10Rik OS=Mus musculus GN=2310022A10Rik PE=1 SV=1;>sp|Q8R3Y5-2|CS047_MOUSE Isoform	4	3	3	3
3173	A0A087WSS1	2310035C23Rik	tr|A0A087WSS1|A0A087WSS1_MOUSE;sp|Q148V7-2|K1468_MOUSE;tr|G3X9J4|G3X9J4_MOUSE;tr|E9QM90|E9QM90_MOUSE;sp|Q148V7|K1468_MOUSE;sp|Q148V7-3|K1468_MOUSE;tr|A0A087WRM8|A0A087WRM8_MOUSE;tr|A0A087WPW3|A0A087WPW3_MOUSE	tr|A0A087WSS1|A0A087WSS1_MOUSE;sp|Q148V7-2|K1468_MOUSE;tr|G3X9J4|G3X9J4_MOUSE;tr|E9QM90|E9QM90_MOUSE;sp|Q148V7|K1468_MOUSE;sp|Q148V7-3|K1468_MOUSE	5;5;5;5;5;3;2;1	5;5;5;5;5;3;2;1	5;5;5;5;5;3;2;1	>tr|A0A087WSS1|A0A087WSS1_MOUSE Isoform of Q148V7, Protein 2310035C23Rik OS=Mus musculus GN=2310035C23Rik PE=1 SV=1;>sp|Q148V7-2|K1468_MOUSE Isoform of Q148V7, Isoform 2 of LisH domain and HEAT repeat-containing protein KIAA1468 OS=Mus musculus GN=Kiaa1468	8	5	5	5
2358	Q9D735	2310036O22Rik	sp|Q9D735|CS043_MOUSE	sp|Q9D735|CS043_MOUSE	5	5	5	>sp|Q9D735|CS043_MOUSE Uncharacterized protein C19orf43 homolog OS=Mus musculus PE=1 SV=1	1	5	5	5
2666	Q9D727	2310039H08Rik	sp|Q9D727|CF226_MOUSE	sp|Q9D727|CF226_MOUSE	2	2	2	>sp|Q9D727|CF226_MOUSE Uncharacterized protein C6orf226 homolog OS=Mus musculus PE=4 SV=1	1	2	2	2
2380	Q8R404	2410015M20Rik	sp|Q8R404|MIC13_MOUSE	sp|Q8R404|MIC13_MOUSE	4	4	4	>sp|Q8R404|MIC13_MOUSE MICOS complex subunit MIC13 OS=Mus musculus GN=Mic13 PE=3 SV=1	1	4	4	4
3170	Q9JJF3	2410016O06Rik	sp|Q9JJF3|NO66_MOUSE	sp|Q9JJF3|NO66_MOUSE	4	4	4	>sp|Q9JJF3|NO66_MOUSE Bifunctional lysine-specific demethylase and histidyl-hydroxylase NO66 OS=Mus musculus GN=No66 PE=1 SV=2	1	4	4	4
2220	Q9CQD4	2610002M06Rik	sp|Q9CQD4|CH1B2_MOUSE;sp|Q99LU0|CH1B1_MOUSE	sp|Q9CQD4|CH1B2_MOUSE;sp|Q99LU0|CH1B1_MOUSE	4;3	4;3	4;3	>sp|Q9CQD4|CH1B2_MOUSE Charged multivesicular body protein 1b-2 OS=Mus musculus GN=Chmp1b2 PE=2 SV=2;>sp|Q99LU0|CH1B1_MOUSE Charged multivesicular body protein 1b-1 OS=Mus musculus GN=Chmp1b1 PE=1 SV=1	2	4	4	4
875	Q9CQE8	2700060E02Rik	sp|Q9CQE8|CN166_MOUSE	sp|Q9CQE8|CN166_MOUSE	14	14	14	>sp|Q9CQE8|CN166_MOUSE UPF0568 protein C14orf166 homolog OS=Mus musculus PE=2 SV=1	1	14	14	14
3113	Q9CQX4	2810417H13Rik	sp|Q9CQX4|PAF15_MOUSE	sp|Q9CQX4|PAF15_MOUSE	6	6	6	>sp|Q9CQX4|PAF15_MOUSE PCNA-associated factor OS=Mus musculus GN=Paf PE=1 SV=1	1	6	6	6
2877	Q9CRC3	3110040N11Rik	sp|Q9CRC3|CO040_MOUSE	sp|Q9CRC3|CO040_MOUSE	2	2	2	>sp|Q9CRC3|CO040_MOUSE UPF0235 protein C15orf40 homolog OS=Mus musculus PE=2 SV=1	1	2	2	2
3632	J3KMQ6	5730455P16Rik	tr|J3KMQ6|J3KMQ6_MOUSE;sp|Q9CYI0|NJMU_MOUSE	tr|J3KMQ6|J3KMQ6_MOUSE;sp|Q9CYI0|NJMU_MOUSE	2;2	2;2	2;2	>tr|J3KMQ6|J3KMQ6_MOUSE Isoform of Q9CYI0, Protein 5730455P16Rik OS=Mus musculus GN=5730455P16Rik PE=1 SV=1;>sp|Q9CYI0|NJMU_MOUSE Protein Njmu-R1 OS=Mus musculus PE=2 SV=2	2	2	2	2
2883	Q9CZL2	5730508B09Rik	sp|Q9CZL2|CD032_MOUSE	sp|Q9CZL2|CD032_MOUSE	2	2	2	>sp|Q9CZL2|CD032_MOUSE Uncharacterized protein C4orf32 homolog OS=Mus musculus PE=2 SV=1	1	2	2	2
1439	Q8BH86-2	9030617O03Rik	sp|Q8BH86-2|CN159_MOUSE;sp|Q8BH86|CN159_MOUSE;tr|E9QMK9|E9QMK9_MOUSE	sp|Q8BH86-2|CN159_MOUSE;sp|Q8BH86|CN159_MOUSE;tr|E9QMK9|E9QMK9_MOUSE	17;17;17	17;17;17	17;17;17	>sp|Q8BH86-2|CN159_MOUSE Isoform of Q80UV9, Isoform 2 of UPF0317 protein C14orf159 homolog, mitochondrial OS=Mus musculus;>sp|Q8BH86|CN159_MOUSE UPF0317 protein C14orf159 homolog, mitochondrial OS=Mus musculus PE=1 SV=1;>tr|E9QMK9|E9QMK9_MOUSE Isoform of Q	3	17	17	17
2050	Q8BWQ6	9030624J02Rik	sp|Q8BWQ6|CP062_MOUSE;tr|I1E4X5|I1E4X5_MOUSE;tr|D3YW20|D3YW20_MOUSE;tr|D3YW19|D3YW19_MOUSE;sp|Q8BWQ6-3|CP062_MOUSE;sp|Q8BWQ6-2|CP062_MOUSE;tr|H3BJE8|H3BJE8_MOUSE;tr|F6RR19|F6RR19_MOUSE	sp|Q8BWQ6|CP062_MOUSE;tr|I1E4X5|I1E4X5_MOUSE;tr|D3YW20|D3YW20_MOUSE;tr|D3YW19|D3YW19_MOUSE;sp|Q8BWQ6-3|CP062_MOUSE;sp|Q8BWQ6-2|CP062_MOUSE	16;15;14;14;10;9;4;2	16;15;14;14;10;9;4;2	16;15;14;14;10;9;4;2	>sp|Q8BWQ6|CP062_MOUSE UPF0505 protein C16orf62 homolog OS=Mus musculus PE=2 SV=2;>tr|I1E4X5|I1E4X5_MOUSE Isoform of Q8BWQ6, Protein 9030624J02Rik OS=Mus musculus GN=9030624J02Rik PE=1 SV=1;>tr|D3YW20|D3YW20_MOUSE Isoform of Q8BWQ6, Protein 9030624J02Rik (	8	16	16	16
1729	Q3UMB9	A230046K03Rik	sp|Q3UMB9|WASH7_MOUSE	sp|Q3UMB9|WASH7_MOUSE	16	16	16	>sp|Q3UMB9|WASH7_MOUSE WASH complex subunit 7 OS=Mus musculus GN=Kiaa1033 PE=2 SV=2	1	16	16	16
3804	Q80WR5	A430005L14Rik	sp|Q80WR5|CA174_MOUSE	sp|Q80WR5|CA174_MOUSE	1	1	1	>sp|Q80WR5|CA174_MOUSE UPF0688 protein C1orf174 homolog OS=Mus musculus PE=1 SV=1	1	1	1	1
1999	P58742	Aaas	sp|P58742|AAAS_MOUSE	sp|P58742|AAAS_MOUSE	10	10	10	>sp|P58742|AAAS_MOUSE Aladin OS=Mus musculus GN=Aaas PE=1 SV=1	1	10	10	10
1587	Q9D2R0	Aacs	sp|Q9D2R0|AACS_MOUSE	sp|Q9D2R0|AACS_MOUSE	14	14	14	>sp|Q9D2R0|AACS_MOUSE Acetoacetyl-CoA synthetase OS=Mus musculus GN=Aacs PE=2 SV=1	1	14	14	14
3186	Q3UHJ0-2	Aak1	sp|Q3UHJ0-2|AAK1_MOUSE;sp|Q3UHJ0|AAK1_MOUSE	sp|Q3UHJ0-2|AAK1_MOUSE;sp|Q3UHJ0|AAK1_MOUSE	6;6	6;6	6;6	>sp|Q3UHJ0-2|AAK1_MOUSE Isoform of Q3UHJ0, Isoform 2 of AP2-associated protein kinase 1 OS=Mus musculus GN=Aak1;>sp|Q3UHJ0|AAK1_MOUSE AP2-associated protein kinase 1 OS=Mus musculus GN=Aak1 PE=1 SV=2	2	6	6	6
2092	Q3TJ22	Aamp	tr|Q3TJ22|Q3TJ22_MOUSE;tr|J3QN89|J3QN89_MOUSE;tr|A0A087WNM5|A0A087WNM5_MOUSE	tr|Q3TJ22|Q3TJ22_MOUSE;tr|J3QN89|J3QN89_MOUSE	8;8;2	8;8;2	8;8;2	>tr|Q3TJ22|Q3TJ22_MOUSE Isoform of J3QN89, Angio-associated migratory protein OS=Mus musculus GN=Aamp PE=1 SV=1;>tr|J3QN89|J3QN89_MOUSE Protein Aamp OS=Mus musculus GN=Aamp PE=1 SV=1	3	8	8	8
202	Q8BGQ7	Aars	sp|Q8BGQ7|SYAC_MOUSE	sp|Q8BGQ7|SYAC_MOUSE	74	74	74	>sp|Q8BGQ7|SYAC_MOUSE Alanine--tRNA ligase, cytoplasmic OS=Mus musculus GN=Aars PE=1 SV=1	1	74	74	74
2667	Q9JKX4-2	Aatf	sp|Q9JKX4-2|AATF_MOUSE;sp|Q9JKX4|AATF_MOUSE;sp|Q9JKX4-3|AATF_MOUSE	sp|Q9JKX4-2|AATF_MOUSE;sp|Q9JKX4|AATF_MOUSE;sp|Q9JKX4-3|AATF_MOUSE	9;9;6	9;9;6	9;9;6	>sp|Q9JKX4-2|AATF_MOUSE Isoform of Q9JKX4, Isoform 2 of Protein AATF OS=Mus musculus GN=Aatf;>sp|Q9JKX4|AATF_MOUSE Protein AATF OS=Mus musculus GN=Aatf PE=1 SV=1;>sp|Q9JKX4-3|AATF_MOUSE Isoform of Q9JKX4, Isoform 3 of Protein AATF OS=Mus musculus GN=Aatf	3	9	9	9
1990	P41233	Abca1	sp|P41233|ABCA1_MOUSE	sp|P41233|ABCA1_MOUSE	6	6	6	>sp|P41233|ABCA1_MOUSE ATP-binding cassette sub-family A member 1 OS=Mus musculus GN=Abca1 PE=1 SV=4	1	6	6	6
3212	P21447	Abcb1a	sp|P21447|MDR1A_MOUSE;sp|P06795|MDR1B_MOUSE;sp|P21440|MDR3_MOUSE;tr|A0A0G2JDM4|A0A0G2JDM4_MOUSE;tr|F6SGP4|F6SGP4_MOUSE;tr|A0A0G2JF49|A0A0G2JF49_MOUSE	sp|P21447|MDR1A_MOUSE;sp|P06795|MDR1B_MOUSE;sp|P21440|MDR3_MOUSE	5;5;4;2;1;1	5;5;4;2;1;1	4;4;3;1;0;1	>sp|P21447|MDR1A_MOUSE Multidrug resistance protein 1A OS=Mus musculus GN=Abcb1a PE=1 SV=3;>sp|P06795|MDR1B_MOUSE Multidrug resistance protein 1B OS=Mus musculus GN=Abcb1b PE=1 SV=1;>sp|P21440|MDR3_MOUSE Multidrug resistance protein 3 OS=Mus musculus GN=Ab	6	5	5	4
2743	Q9DC29	Abcb6	sp|Q9DC29|ABCB6_MOUSE	sp|Q9DC29|ABCB6_MOUSE	4	3	3	>sp|Q9DC29|ABCB6_MOUSE ATP-binding cassette sub-family B member 6, mitochondrial OS=Mus musculus GN=Abcb6 PE=1 SV=1	1	4	3	3
1840	Q61102	Abcb7	sp|Q61102|ABCB7_MOUSE	sp|Q61102|ABCB7_MOUSE	10	10	10	>sp|Q61102|ABCB7_MOUSE ATP-binding cassette sub-family B member 7, mitochondrial OS=Mus musculus GN=Abcb7 PE=1 SV=3	1	10	10	10
2442	P48410	Abcd1	sp|P48410|ABCD1_MOUSE;tr|A2ALN0|A2ALN0_MOUSE	sp|P48410|ABCD1_MOUSE;tr|A2ALN0|A2ALN0_MOUSE	10;5	10;5	10;5	>sp|P48410|ABCD1_MOUSE ATP-binding cassette sub-family D member 1 OS=Mus musculus GN=Abcd1 PE=1 SV=1;>tr|A2ALN0|A2ALN0_MOUSE Isoform of P48410, ATP-binding cassette sub-family D member 1 OS=Mus musculus GN=Abcd1 PE=1 SV=1	2	10	10	10
2562	P55096	Abcd3	sp|P55096|ABCD3_MOUSE;tr|A0A0G2JDI9|A0A0G2JDI9_MOUSE;tr|A0A0G2JGA4|A0A0G2JGA4_MOUSE	sp|P55096|ABCD3_MOUSE;tr|A0A0G2JDI9|A0A0G2JDI9_MOUSE	8;7;1	8;7;1	8;7;1	>sp|P55096|ABCD3_MOUSE ATP-binding cassette sub-family D member 3 OS=Mus musculus GN=Abcd3 PE=1 SV=2;>tr|A0A0G2JDI9|A0A0G2JDI9_MOUSE Isoform of P55096, ATP-binding cassette sub-family D member 3 OS=Mus musculus GN=Abcd3 PE=4 SV=1	3	8	8	8
468	P61222	Abce1	sp|P61222|ABCE1_MOUSE	sp|P61222|ABCE1_MOUSE	30	30	30	>sp|P61222|ABCE1_MOUSE ATP-binding cassette sub-family E member 1 OS=Mus musculus GN=Abce1 PE=2 SV=1	1	30	30	30
537	Q6P542	Abcf1	sp|Q6P542|ABCF1_MOUSE;REV__tr|D3YY58|D3YY58_MOUSE;tr|F6Q3E1|F6Q3E1_MOUSE	sp|Q6P542|ABCF1_MOUSE	41;1;1	41;1;1	40;0;0	>sp|Q6P542|ABCF1_MOUSE ATP-binding cassette sub-family F member 1 OS=Mus musculus GN=Abcf1 PE=1 SV=1	3	41	41	40
1212	Q99LE6	Abcf2	sp|Q99LE6|ABCF2_MOUSE	sp|Q99LE6|ABCF2_MOUSE	17	17	17	>sp|Q99LE6|ABCF2_MOUSE ATP-binding cassette sub-family F member 2 OS=Mus musculus GN=Abcf2 PE=2 SV=1	1	17	17	17
2880	Q8K268	Abcf3	sp|Q8K268|ABCF3_MOUSE	sp|Q8K268|ABCF3_MOUSE	9	9	9	>sp|Q8K268|ABCF3_MOUSE ATP-binding cassette sub-family F member 3 OS=Mus musculus GN=Abcf3 PE=1 SV=1	1	9	9	9
2436	Q8K4F5	Abhd11	sp|Q8K4F5|ABHDB_MOUSE;tr|D3YYK0|D3YYK0_MOUSE	sp|Q8K4F5|ABHDB_MOUSE;tr|D3YYK0|D3YYK0_MOUSE	3;2	3;2	3;2	>sp|Q8K4F5|ABHDB_MOUSE Alpha/beta hydrolase domain-containing protein 11 OS=Mus musculus GN=Abhd11 PE=1 SV=1;>tr|D3YYK0|D3YYK0_MOUSE Isoform of Q8K4F5, Abhydrolase domain containing 11, isoform CRA_b OS=Mus musculus GN=Abhd11 PE=1 SV=1	2	3	3	3
1540	Q99LR1	Abhd12	sp|Q99LR1|ABD12_MOUSE;tr|D6RFU2|D6RFU2_MOUSE;tr|D6RI21|D6RI21_MOUSE;sp|Q99LR1-2|ABD12_MOUSE;tr|F7BHM8|F7BHM8_MOUSE	sp|Q99LR1|ABD12_MOUSE;tr|D6RFU2|D6RFU2_MOUSE	14;10;6;5;1	14;10;6;5;1	14;10;6;5;1	>sp|Q99LR1|ABD12_MOUSE Monoacylglycerol lipase ABHD12 OS=Mus musculus GN=Abhd12 PE=1 SV=2;>tr|D6RFU2|D6RFU2_MOUSE Isoform of Q99LR1, Monoacylglycerol lipase ABHD12 OS=Mus musculus GN=Abhd12 PE=1 SV=1	5	14	14	14
1561	E9QN99	Abhd14b	tr|E9QN99|E9QN99_MOUSE;tr|A0A087WPF8|A0A087WPF8_MOUSE;tr|A0A087WQN8|A0A087WQN8_MOUSE;tr|A0A087WSR2|A0A087WSR2_MOUSE;sp|Q8VCR7|ABHEB_MOUSE;tr|A0A087WRJ2|A0A087WRJ2_MOUSE;tr|A0A087WP24|A0A087WP24_MOUSE	tr|E9QN99|E9QN99_MOUSE;tr|A0A087WPF8|A0A087WPF8_MOUSE;tr|A0A087WQN8|A0A087WQN8_MOUSE;tr|A0A087WSR2|A0A087WSR2_MOUSE;sp|Q8VCR7|ABHEB_MOUSE;tr|A0A087WRJ2|A0A087WRJ2_MOUSE	7;5;5;5;5;4;3	7;5;5;5;5;4;3	7;5;5;5;5;4;3	>tr|E9QN99|E9QN99_MOUSE Isoform of Q8VCR7, Alpha/beta hydrolase domain-containing protein 14B OS=Mus musculus GN=Abhd14b PE=1 SV=1;>tr|A0A087WPF8|A0A087WPF8_MOUSE Isoform of Q8VCR7, Alpha/beta hydrolase domain-containing protein 14B (Fragment) OS=Mus muscu	7	7	7	7
2043	Q8CBW3-2	Abi1	sp|Q8CBW3-2|ABI1_MOUSE;tr|B7ZCU4|B7ZCU4_MOUSE;tr|B7ZCU3|B7ZCU3_MOUSE;sp|Q8CBW3-4|ABI1_MOUSE;sp|Q8CBW3-3|ABI1_MOUSE;tr|B7ZCU0|B7ZCU0_MOUSE;sp|Q8CBW3|ABI1_MOUSE;sp|Q8CBW3-5|ABI1_MOUSE;tr|B7ZCU2|B7ZCU2_MOUSE;tr|B7ZCU5|B7ZCU5_MOUSE;tr|J3QNK8|J3QNK8_MOUSE;sp|P62484|ABI2_MOUSE;tr|A0A087WRS3|A0A087WRS3_MOUSE;tr|A0A087WPP8|A0A087WPP8_MOUSE;tr|Q6AXH6|Q6AXH6_MOUSE;tr|Q6AXD2|Q6AXD2_MOUSE;tr|A0A087WP64|A0A08…	sp|Q8CBW3-2|ABI1_MOUSE;tr|B7ZCU4|B7ZCU4_MOUSE;tr|B7ZCU3|B7ZCU3_MOUSE;sp|Q8CBW3-4|ABI1_MOUSE;sp|Q8CBW3-3|ABI1_MOUSE;tr|B7ZCU0|B7ZCU0_MOUSE;sp|Q8CBW3|ABI1_MOUSE;sp|Q8CBW3-5|ABI1_MOUSE;tr|B7ZCU2|B7ZCU2_MOUSE;tr|B7ZCU5|B7ZCU5_MOUSE;tr|J3QNK8|J3QNK8_MOUSE	15;15;15;15;15;15;15;14;14;14;13;2;2;2;2;2;1;1;1;1	15;15;15;15;15;15;15;14;14;14;13;2;2;2;2;2;1;1;1;1	15;15;15;15;15;15;15;14;14;14;13;2;2;2;2;2;1;1;1;1	>sp|Q8CBW3-2|ABI1_MOUSE Isoform of Q8CBW3, Isoform 2 of Abl interactor 1 OS=Mus musculus GN=Abi1;>tr|B7ZCU4|B7ZCU4_MOUSE Isoform of Q8CBW3, Abl interactor 1 OS=Mus musculus GN=Abi1 PE=1 SV=1;>tr|B7ZCU3|B7ZCU3_MOUSE Isoform of Q8CBW3, Abl interactor 1 OS=Mu	20	15	15	15
1289	E9PUE7	Abr	tr|E9PUE7|E9PUE7_MOUSE;sp|Q5SSL4-4|ABR_MOUSE;sp|Q5SSL4|ABR_MOUSE;sp|Q5SSL4-2|ABR_MOUSE;sp|Q5SSL4-3|ABR_MOUSE;tr|H3BJY3|H3BJY3_MOUSE;tr|H3BKV6|H3BKV6_MOUSE;tr|Z4YN68|Z4YN68_MOUSE;tr|H3BKT3|H3BKT3_MOUSE;sp|Q6PAJ1|BCR_MOUSE	tr|E9PUE7|E9PUE7_MOUSE;sp|Q5SSL4-4|ABR_MOUSE;sp|Q5SSL4|ABR_MOUSE;sp|Q5SSL4-2|ABR_MOUSE;sp|Q5SSL4-3|ABR_MOUSE	24;24;24;24;19;6;5;1;1;1	24;24;24;24;19;6;5;1;1;1	24;24;24;24;19;6;5;1;1;1	>tr|E9PUE7|E9PUE7_MOUSE Isoform of Q5SSL4, Active breakpoint cluster region-related protein OS=Mus musculus GN=Abr PE=1 SV=1;>sp|Q5SSL4-4|ABR_MOUSE Isoform of Q5SSL4, Isoform 4 of Active breakpoint cluster region-related protein OS=Mus musculus GN=Abr;>sp|	10	24	24	24
3197	E9QMV2	Abracl	tr|E9QMV2|E9QMV2_MOUSE;sp|Q4KML4|ABRAL_MOUSE	tr|E9QMV2|E9QMV2_MOUSE;sp|Q4KML4|ABRAL_MOUSE	1;1	1;1	1;1	>tr|E9QMV2|E9QMV2_MOUSE Isoform of Q4KML4, Costars family protein ABRACL OS=Mus musculus GN=Abracl PE=1 SV=1;>sp|Q4KML4|ABRAL_MOUSE Costars family protein ABRACL OS=Mus musculus GN=Abracl PE=3 SV=1	2	1	1	1
345	Q921H8	Acaa1a	sp|Q921H8|THIKA_MOUSE;tr|H3BKL5|H3BKL5_MOUSE;tr|H3BJZ9|H3BJZ9_MOUSE;sp|Q8VCH0|THIKB_MOUSE;tr|H3BKA1|H3BKA1_MOUSE;tr|H3BJG8|H3BJG8_MOUSE;tr|H3BJC1|H3BJC1_MOUSE	sp|Q921H8|THIKA_MOUSE;tr|H3BKL5|H3BKL5_MOUSE;tr|H3BJZ9|H3BJZ9_MOUSE;sp|Q8VCH0|THIKB_MOUSE	24;20;14;14;9;4;3	24;20;14;14;9;4;3	24;20;14;14;9;4;3	>sp|Q921H8|THIKA_MOUSE 3-ketoacyl-CoA thiolase A, peroxisomal OS=Mus musculus GN=Acaa1a PE=1 SV=1;>tr|H3BKL5|H3BKL5_MOUSE Isoform of Q921H8, 3-ketoacyl-CoA thiolase A, peroxisomal OS=Mus musculus GN=Acaa1a PE=1 SV=1;>tr|H3BJZ9|H3BJZ9_MOUSE Isoform of Q921H	7	24	24	24
777	Q8BWT1	Acaa2	sp|Q8BWT1|THIM_MOUSE	sp|Q8BWT1|THIM_MOUSE	24	24	24	>sp|Q8BWT1|THIM_MOUSE 3-ketoacyl-CoA thiolase, mitochondrial OS=Mus musculus GN=Acaa2 PE=1 SV=3	1	24	24	24
2769	Q5SWU9	Acaca	sp|Q5SWU9|ACACA_MOUSE;sp|Q5SWU9-2|ACACA_MOUSE;tr|V9GWS0|V9GWS0_MOUSE;tr|V9GWR9|V9GWR9_MOUSE;tr|V9GWS1|V9GWS1_MOUSE;tr|V9GXY1|V9GXY1_MOUSE	sp|Q5SWU9|ACACA_MOUSE;sp|Q5SWU9-2|ACACA_MOUSE	15;14;3;2;2;2	15;14;3;2;2;2	15;14;3;2;2;2	>sp|Q5SWU9|ACACA_MOUSE Acetyl-CoA carboxylase 1 OS=Mus musculus GN=Acaca PE=1 SV=1;>sp|Q5SWU9-2|ACACA_MOUSE Isoform of Q5SWU9, Isoform 2 of Acetyl-CoA carboxylase 1 OS=Mus musculus GN=Acaca	6	15	15	15
2036	Q8JZN5	Acad9	sp|Q8JZN5|ACAD9_MOUSE;tr|A0A0G2JDY4|A0A0G2JDY4_MOUSE;tr|A0A0G2JF25|A0A0G2JF25_MOUSE	sp|Q8JZN5|ACAD9_MOUSE	7;3;1	7;3;1	7;3;1	>sp|Q8JZN5|ACAD9_MOUSE Acyl-CoA dehydrogenase family member 9, mitochondrial OS=Mus musculus GN=Acad9 PE=1 SV=2	3	7	7	7
740	P51174	Acadl	sp|P51174|ACADL_MOUSE	sp|P51174|ACADL_MOUSE	22	22	22	>sp|P51174|ACADL_MOUSE Long-chain specific acyl-CoA dehydrogenase, mitochondrial OS=Mus musculus GN=Acadl PE=1 SV=2	1	22	22	22
467	P45952	Acadm	sp|P45952|ACADM_MOUSE;tr|D6RFD7|D6RFD7_MOUSE;tr|D3Z2A5|D3Z2A5_MOUSE	sp|P45952|ACADM_MOUSE	27;6;1	27;6;1	27;6;1	>sp|P45952|ACADM_MOUSE Medium-chain specific acyl-CoA dehydrogenase, mitochondrial OS=Mus musculus GN=Acadm PE=1 SV=1	3	27	27	27
779	Q07417	Acads	sp|Q07417|ACADS_MOUSE;tr|F6RAZ3|F6RAZ3_MOUSE	sp|Q07417|ACADS_MOUSE;tr|F6RAZ3|F6RAZ3_MOUSE	18;11	18;11	18;11	>sp|Q07417|ACADS_MOUSE Short-chain specific acyl-CoA dehydrogenase, mitochondrial OS=Mus musculus GN=Acads PE=1 SV=2;>tr|F6RAZ3|F6RAZ3_MOUSE Isoform of Q07417, Short-chain-specific acyl-CoA dehydrogenase, mitochondrial (Fragment) OS=Mus musculus GN=Acads P	2	18	18	18
2032	Q9DBL1	Acadsb	sp|Q9DBL1|ACDSB_MOUSE;tr|E9Q5L3|E9Q5L3_MOUSE	sp|Q9DBL1|ACDSB_MOUSE;tr|E9Q5L3|E9Q5L3_MOUSE	9;8	9;8	9;8	>sp|Q9DBL1|ACDSB_MOUSE Short/branched chain specific acyl-CoA dehydrogenase, mitochondrial OS=Mus musculus GN=Acadsb PE=1 SV=1;>tr|E9Q5L3|E9Q5L3_MOUSE Isoform of Q9DBL1, Short/branched chain-specific acyl-CoA dehydrogenase, mitochondrial OS=Mus musculus GN	2	9	9	9
2487	P50544	Acadvl	sp|P50544|ACADV_MOUSE;tr|B1AR28|B1AR28_MOUSE	sp|P50544|ACADV_MOUSE;tr|B1AR28|B1AR28_MOUSE	14;13	14;13	14;13	>sp|P50544|ACADV_MOUSE Very long-chain specific acyl-CoA dehydrogenase, mitochondrial OS=Mus musculus GN=Acadvl PE=1 SV=3;>tr|B1AR28|B1AR28_MOUSE Isoform of P50544, Very long-chain-specific acyl-CoA dehydrogenase, mitochondrial OS=Mus musculus GN=Acadvl PE	2	14	14	14
507	Q8QZT1	Acat1	sp|Q8QZT1|THIL_MOUSE	sp|Q8QZT1|THIL_MOUSE	26	26	26	>sp|Q8QZT1|THIL_MOUSE Acetyl-CoA acetyltransferase, mitochondrial OS=Mus musculus GN=Acat1 PE=1 SV=1	1	26	26	26
769	Q8CAY6	Acat2	sp|Q8CAY6|THIC_MOUSE;tr|G3XA25|G3XA25_MOUSE;tr|Q80X81|Q80X81_MOUSE;tr|F2Z459|F2Z459_MOUSE	sp|Q8CAY6|THIC_MOUSE;tr|G3XA25|G3XA25_MOUSE;tr|Q80X81|Q80X81_MOUSE;tr|F2Z459|F2Z459_MOUSE	23;22;17;13	23;22;17;13	23;22;17;13	>sp|Q8CAY6|THIC_MOUSE Acetyl-CoA acetyltransferase, cytosolic OS=Mus musculus GN=Acat2 PE=1 SV=2;>tr|G3XA25|G3XA25_MOUSE Isoform of Q8CAY6, Acetyl-CoA acetyltransferase, cytosolic OS=Mus musculus GN=Acat2 PE=1 SV=1;>tr|Q80X81|Q80X81_MOUSE Acetyl-Coenzyme A	4	23	23	23
2299	Q8BMP6	Acbd3	sp|Q8BMP6|GCP60_MOUSE	sp|Q8BMP6|GCP60_MOUSE	9	9	9	>sp|Q8BMP6|GCP60_MOUSE Golgi resident protein GCP60 OS=Mus musculus GN=Acbd3 PE=1 SV=3	1	9	9	9
3052	Q5XG73-2	Acbd5	sp|Q5XG73-2|ACBD5_MOUSE;sp|Q5XG73-3|ACBD5_MOUSE;sp|Q5XG73|ACBD5_MOUSE;tr|E9QNH7|E9QNH7_MOUSE	sp|Q5XG73-2|ACBD5_MOUSE;sp|Q5XG73-3|ACBD5_MOUSE;sp|Q5XG73|ACBD5_MOUSE;tr|E9QNH7|E9QNH7_MOUSE	3;3;3;3	3;3;3;3	3;3;3;3	>sp|Q5XG73-2|ACBD5_MOUSE Isoform of Q5XG73, Isoform 2 of Acyl-CoA-binding domain-containing protein 5 OS=Mus musculus GN=Acbd5;>sp|Q5XG73-3|ACBD5_MOUSE Isoform of Q5XG73, Isoform 3 of Acyl-CoA-binding domain-containing protein 5 OS=Mus musculus GN=Acbd5;>s	4	3	3	3
1073	F6RJ39	Acin1	tr|F6RJ39|F6RJ39_MOUSE;sp|Q9JIX8-4|ACINU_MOUSE;sp|Q9JIX8|ACINU_MOUSE;sp|Q9JIX8-3|ACINU_MOUSE;sp|Q9JIX8-2|ACINU_MOUSE;tr|B8JJ91|B8JJ91_MOUSE;tr|Q52KR6|Q52KR6_MOUSE;tr|B8JJ92|B8JJ92_MOUSE;tr|B8JJ90|B8JJ90_MOUSE;tr|F6Q8C0|F6Q8C0_MOUSE;tr|B8JJ89|B8JJ89_MOUSE;REV__tr|F6Q8C0|F6Q8C0_MOUSE;tr|B1B0E9|B1B0E9_MOUSE;sp|Q62377|U2AFM_MOUSE;tr|B1B0E8|B1B0E8_MOUSE	tr|F6RJ39|F6RJ39_MOUSE;sp|Q9JIX8-4|ACINU_MOUSE;sp|Q9JIX8|ACINU_MOUSE;sp|Q9JIX8-3|ACINU_MOUSE;sp|Q9JIX8-2|ACINU_MOUSE;tr|B8JJ91|B8JJ91_MOUSE;tr|Q52KR6|Q52KR6_MOUSE;tr|B8JJ92|B8JJ92_MOUSE	35;35;35;19;19;19;18;18;6;5;5;1;1;1;1	35;35;35;19;19;19;18;18;6;5;5;1;1;1;1	34;34;34;18;18;18;17;17;6;4;5;0;1;1;1	>tr|F6RJ39|F6RJ39_MOUSE Isoform of Q9JIX8, Apoptotic chromatin condensation inducer in the nucleus (Fragment) OS=Mus musculus GN=Acin1 PE=1 SV=1;>sp|Q9JIX8-4|ACINU_MOUSE Isoform of Q9JIX8, Isoform 4 of Apoptotic chromatin condensation inducer in the nucleu	15	35	35	34
348	Q91V92	Acly	sp|Q91V92|ACLY_MOUSE;tr|Q3V117|Q3V117_MOUSE;tr|Q3TS02|Q3TS02_MOUSE	sp|Q91V92|ACLY_MOUSE;tr|Q3V117|Q3V117_MOUSE	55;55;24	55;55;24	55;55;24	>sp|Q91V92|ACLY_MOUSE ATP-citrate synthase OS=Mus musculus GN=Acly PE=1 SV=1;>tr|Q3V117|Q3V117_MOUSE Isoform of Q91V92, ATP-citrate synthase OS=Mus musculus GN=Acly PE=1 SV=1	3	55	55	55
840	P28271	Aco1	sp|P28271|ACOC_MOUSE	sp|P28271|ACOC_MOUSE	37	37	37	>sp|P28271|ACOC_MOUSE Cytoplasmic aconitate hydratase OS=Mus musculus GN=Aco1 PE=2 SV=3	1	37	37	37
148	Q99KI0	Aco2	sp|Q99KI0|ACON_MOUSE	sp|Q99KI0|ACON_MOUSE	57	57	57	>sp|Q99KI0|ACON_MOUSE Aconitate hydratase, mitochondrial OS=Mus musculus GN=Aco2 PE=1 SV=1	1	57	57	57
1938	Q9CQR4	Acot13	sp|Q9CQR4|ACO13_MOUSE	sp|Q9CQR4|ACO13_MOUSE	6	6	6	>sp|Q9CQR4|ACO13_MOUSE Acyl-coenzyme A thioesterase 13 OS=Mus musculus GN=Acot13 PE=1 SV=1	1	6	6	6
1125	Q91V12-2	Acot7	sp|Q91V12-2|BACH_MOUSE	sp|Q91V12-2|BACH_MOUSE	17	17	1	>sp|Q91V12-2|BACH_MOUSE Isoform of Q91V12, Isoform A of Cytosolic acyl coenzyme A thioester hydrolase OS=Mus musculus GN=Acot7	1	17	17	1
1044	Q9R0X4	Acot9	sp|Q9R0X4|ACOT9_MOUSE;sp|Q32MW3|ACO10_MOUSE	sp|Q9R0X4|ACOT9_MOUSE;sp|Q32MW3|ACO10_MOUSE	22;14	22;14	22;14	>sp|Q9R0X4|ACOT9_MOUSE Acyl-coenzyme A thioesterase 9, mitochondrial OS=Mus musculus GN=Acot9 PE=1 SV=1;>sp|Q32MW3|ACO10_MOUSE Acyl-coenzyme A thioesterase 10, mitochondrial OS=Mus musculus GN=Acot10 PE=2 SV=1	2	22	22	22
2706	Q9R0H0-2	Acox1	sp|Q9R0H0-2|ACOX1_MOUSE;sp|Q9R0H0|ACOX1_MOUSE;tr|A2A848|A2A848_MOUSE	sp|Q9R0H0-2|ACOX1_MOUSE;sp|Q9R0H0|ACOX1_MOUSE;tr|A2A848|A2A848_MOUSE	11;10;9	11;10;9	11;10;9	>sp|Q9R0H0-2|ACOX1_MOUSE Isoform of Q9R0H0, Isoform 2 of Peroxisomal acyl-coenzyme A oxidase 1 OS=Mus musculus GN=Acox1;>sp|Q9R0H0|ACOX1_MOUSE Peroxisomal acyl-coenzyme A oxidase 1 OS=Mus musculus GN=Acox1 PE=1 SV=5;>tr|A2A848|A2A848_MOUSE Isoform of Q9R0H	3	11	11	11
1437	Q9EPL9	Acox3	sp|Q9EPL9|ACOX3_MOUSE;tr|Q8C178|Q8C178_MOUSE;tr|E9Q296|E9Q296_MOUSE;tr|D3Z2N6|D3Z2N6_MOUSE	sp|Q9EPL9|ACOX3_MOUSE;tr|Q8C178|Q8C178_MOUSE;tr|E9Q296|E9Q296_MOUSE	19;18;17;4	19;18;17;4	18;17;17;3	>sp|Q9EPL9|ACOX3_MOUSE Peroxisomal acyl-coenzyme A oxidase 3 OS=Mus musculus GN=Acox3 PE=1 SV=2;>tr|Q8C178|Q8C178_MOUSE Isoform of Q9EPL9, Acyl-coenzyme A oxidase OS=Mus musculus GN=Acox3 PE=1 SV=1;>tr|E9Q296|E9Q296_MOUSE Isoform of Q9EPL9, Acyl-coenzyme A	4	19	19	18
3077	Q561M1	Acp1	tr|Q561M1|Q561M1_MOUSE;sp|Q9D358-2|PPAC_MOUSE;REV__sp|P48320|DCE2_MOUSE	tr|Q561M1|Q561M1_MOUSE;sp|Q9D358-2|PPAC_MOUSE	13;11;1	2;0;0	2;0;0	>tr|Q561M1|Q561M1_MOUSE Isoform of Q9D358, Acp1 protein OS=Mus musculus GN=Acp1 PE=1 SV=1;>sp|Q9D358-2|PPAC_MOUSE Isoform of Q9D358, Isoform 2 of Low molecular weight phosphotyrosine protein phosphatase OS=Mus musculus GN=Acp1	3	13	2	2
2523	P24638	Acp2	sp|P24638|PPAL_MOUSE;tr|B7ZCF4|B7ZCF4_MOUSE;tr|B7ZCF5|B7ZCF5_MOUSE	sp|P24638|PPAL_MOUSE;tr|B7ZCF4|B7ZCF4_MOUSE	6;3;2	6;3;2	6;3;2	>sp|P24638|PPAL_MOUSE Lysosomal acid phosphatase OS=Mus musculus GN=Acp2 PE=2 SV=2;>tr|B7ZCF4|B7ZCF4_MOUSE Isoform of P24638, Lysosomal acid phosphatase (Fragment) OS=Mus musculus GN=Acp2 PE=1 SV=1	3	6	6	6
2631	Q05117	Acp5	sp|Q05117|PPA5_MOUSE	sp|Q05117|PPA5_MOUSE	2	2	2	>sp|Q05117|PPA5_MOUSE Tartrate-resistant acid phosphatase type 5 OS=Mus musculus GN=Acp5 PE=2 SV=2	1	2	2	2
2977	Q8BP40	Acp6	sp|Q8BP40|PPA6_MOUSE	sp|Q8BP40|PPA6_MOUSE	7	7	7	>sp|Q8BP40|PPA6_MOUSE Lysophosphatidic acid phosphatase type 6 OS=Mus musculus GN=Acp6 PE=2 SV=1	1	7	7	7
1490	Q8BP40	Acp6	REV__sp|Q8BP40|PPA6_MOUSE	REV__sp|Q8BP40|PPA6_MOUSE	1	1	1	>sp|Q8BP40|PPA6_MOUSE Lysophosphatidic acid phosphatase type 6 OS=Mus musculus GN=Acp6 PE=2 SV=1	1	1	1	1
864	D3Z041	Acsl1	tr|D3Z041|D3Z041_MOUSE;sp|P41216|ACSL1_MOUSE;tr|D3Z457|D3Z457_MOUSE;tr|D3YVF6|D3YVF6_MOUSE;tr|F6WNZ2|F6WNZ2_MOUSE	tr|D3Z041|D3Z041_MOUSE;sp|P41216|ACSL1_MOUSE	33;33;12;6;3	33;33;12;6;3	30;30;12;6;1	>tr|D3Z041|D3Z041_MOUSE Isoform of P41216, Long-chain-fatty-acid--CoA ligase 1 OS=Mus musculus GN=Acsl1 PE=1 SV=1;>sp|P41216|ACSL1_MOUSE Long-chain-fatty-acid--CoA ligase 1 OS=Mus musculus GN=Acsl1 PE=1 SV=2	5	33	33	30
1915	Q9CZW4	Acsl3	sp|Q9CZW4|ACSL3_MOUSE;tr|E9PUC2|E9PUC2_MOUSE;tr|D3Z4I4|D3Z4I4_MOUSE	sp|Q9CZW4|ACSL3_MOUSE;tr|E9PUC2|E9PUC2_MOUSE	18;15;3	16;13;3	16;13;3	>sp|Q9CZW4|ACSL3_MOUSE Long-chain-fatty-acid--CoA ligase 3 OS=Mus musculus GN=Acsl3 PE=1 SV=2;>tr|E9PUC2|E9PUC2_MOUSE Isoform of Q9CZW4, Long-chain-fatty-acid--CoA ligase 3 OS=Mus musculus GN=Acsl3 PE=1 SV=1	3	18	16	16
819	Q9QUJ7-2	Acsl4	sp|Q9QUJ7-2|ACSL4_MOUSE;sp|Q9QUJ7|ACSL4_MOUSE	sp|Q9QUJ7-2|ACSL4_MOUSE;sp|Q9QUJ7|ACSL4_MOUSE	29;29	29;29	27;27	>sp|Q9QUJ7-2|ACSL4_MOUSE Isoform of Q9QUJ7, Isoform Short of Long-chain-fatty-acid--CoA ligase 4 OS=Mus musculus GN=Acsl4;>sp|Q9QUJ7|ACSL4_MOUSE Long-chain-fatty-acid--CoA ligase 4 OS=Mus musculus GN=Acsl4 PE=2 SV=2	2	29	29	27
1538	Q8JZR0	Acsl5	sp|Q8JZR0|ACSL5_MOUSE	sp|Q8JZR0|ACSL5_MOUSE	18	15	15	>sp|Q8JZR0|ACSL5_MOUSE Long-chain-fatty-acid--CoA ligase 5 OS=Mus musculus GN=Acsl5 PE=1 SV=1	1	18	15	15
1	P60710	Actb	sp|P60710|ACTB_MOUSE;tr|E9Q1F2|E9Q1F2_MOUSE;tr|E9Q5F4|E9Q5F4_MOUSE;tr|E9Q2D1|E9Q2D1_MOUSE	sp|P60710|ACTB_MOUSE;tr|E9Q1F2|E9Q1F2_MOUSE;tr|E9Q5F4|E9Q5F4_MOUSE	63;49;41;9	63;49;41;9	3;3;3;3	>sp|P60710|ACTB_MOUSE Actin, cytoplasmic 1 OS=Mus musculus GN=Actb PE=1 SV=1;>tr|E9Q1F2|E9Q1F2_MOUSE Isoform of P60710, Actin, cytoplasmic 1 OS=Mus musculus GN=Actb PE=1 SV=1;>tr|E9Q5F4|E9Q5F4_MOUSE Isoform of P60710, Actin, cytoplasmic 1 (Fragment) OS=Mus	4	63	63	3
47	P68033	Actc1	sp|P68033|ACTC_MOUSE;sp|P68134|ACTS_MOUSE;sp|P63268|ACTH_MOUSE;sp|P62737|ACTA_MOUSE;tr|D3YZY0|D3YZY0_MOUSE;tr|D3Z2K3|D3Z2K3_MOUSE;tr|F6WX90|F6WX90_MOUSE;tr|V9GXQ2|V9GXQ2_MOUSE	sp|P68033|ACTC_MOUSE;sp|P68134|ACTS_MOUSE;sp|P63268|ACTH_MOUSE;sp|P62737|ACTA_MOUSE;tr|D3YZY0|D3YZY0_MOUSE;tr|D3Z2K3|D3Z2K3_MOUSE	31;30;28;28;21;16;4;2	5;5;3;3;3;3;0;0	5;5;3;3;3;3;0;0	>sp|P68033|ACTC_MOUSE Actin, alpha cardiac muscle 1 OS=Mus musculus GN=Actc1 PE=1 SV=1;>sp|P68134|ACTS_MOUSE Actin, alpha skeletal muscle OS=Mus musculus GN=Acta1 PE=1 SV=1;>sp|P63268|ACTH_MOUSE Actin, gamma-enteric smooth muscle OS=Mus musculus GN=Actg2 P	8	31	5	5
808	P63260	Actg1	sp|P63260|ACTG_MOUSE;tr|G3UZ07|G3UZ07_MOUSE;tr|B1ATY1|B1ATY1_MOUSE;tr|G3UYG0|G3UYG0_MOUSE;tr|E9Q606|E9Q606_MOUSE;tr|F8WGM8|F8WGM8_MOUSE	sp|P63260|ACTG_MOUSE	62;27;23;19;18;14	2;0;2;2;0;0	2;0;2;2;0;0	>sp|P63260|ACTG_MOUSE Actin, cytoplasmic 2 OS=Mus musculus GN=Actg1 PE=1 SV=1	6	62	2	2
1719	Q9Z2N8	Actl6a	sp|Q9Z2N8|ACL6A_MOUSE;tr|D3YVN1|D3YVN1_MOUSE;tr|A0A0A6YWG8|A0A0A6YWG8_MOUSE;tr|A0A0A6YWR1|A0A0A6YWR1_MOUSE	sp|Q9Z2N8|ACL6A_MOUSE;tr|D3YVN1|D3YVN1_MOUSE;tr|A0A0A6YWG8|A0A0A6YWG8_MOUSE	10;8;8;1	10;8;8;1	10;8;8;1	>sp|Q9Z2N8|ACL6A_MOUSE Actin-like protein 6A OS=Mus musculus GN=Actl6a PE=1 SV=2;>tr|D3YVN1|D3YVN1_MOUSE Isoform of Q9Z2N8, Actin-like protein 6A (Fragment) OS=Mus musculus GN=Actl6a PE=1 SV=1;>tr|A0A0A6YWG8|A0A0A6YWG8_MOUSE Isoform of Q9Z2N8, Actin-like p	4	10	10	10
1080	A1BN54	Actn1	tr|A1BN54|A1BN54_MOUSE;sp|Q7TPR4|ACTN1_MOUSE	tr|A1BN54|A1BN54_MOUSE;sp|Q7TPR4|ACTN1_MOUSE	31;31	12;12	12;12	>tr|A1BN54|A1BN54_MOUSE Isoform of Q7TPR4, Alpha actinin 1a OS=Mus musculus GN=Actn1 PE=1 SV=1;>sp|Q7TPR4|ACTN1_MOUSE Alpha-actinin-1 OS=Mus musculus GN=Actn1 PE=1 SV=1	2	31	12	12
238	P57780	Actn4	sp|P57780|ACTN4_MOUSE;tr|E9Q2W9|E9Q2W9_MOUSE;tr|D3Z0L8|D3Z0L8_MOUSE;sp|Q9JI91|ACTN2_MOUSE;tr|D3Z761|D3Z761_MOUSE;sp|O88990|ACTN3_MOUSE;tr|D3YY95|D3YY95_MOUSE	sp|P57780|ACTN4_MOUSE;tr|E9Q2W9|E9Q2W9_MOUSE	57;34;16;10;9;9;5	57;34;16;10;9;9;5	37;18;8;1;4;0;0	>sp|P57780|ACTN4_MOUSE Alpha-actinin-4 OS=Mus musculus GN=Actn4 PE=1 SV=1;>tr|E9Q2W9|E9Q2W9_MOUSE Isoform of P57780, Alpha-actinin-4 (Fragment) OS=Mus musculus GN=Actn4 PE=1 SV=1	7	57	57	37
2600	Q9QZB7	Actr10	sp|Q9QZB7|ARP10_MOUSE	sp|Q9QZB7|ARP10_MOUSE	6	6	6	>sp|Q9QZB7|ARP10_MOUSE Actin-related protein 10 OS=Mus musculus GN=Actr10 PE=1 SV=2	1	6	6	6
809	P61164	Actr1a	sp|P61164|ACTZ_MOUSE	sp|P61164|ACTZ_MOUSE	15	15	8	>sp|P61164|ACTZ_MOUSE Alpha-centractin OS=Mus musculus GN=Actr1a PE=2 SV=1	1	15	15	8
1458	Q8R5C5	Actr1b	sp|Q8R5C5|ACTY_MOUSE;tr|E0CZD4|E0CZD4_MOUSE;tr|E0CYB4|E0CYB4_MOUSE	sp|Q8R5C5|ACTY_MOUSE	15;5;5	8;3;3	8;3;3	>sp|Q8R5C5|ACTY_MOUSE Beta-centractin OS=Mus musculus GN=Actr1b PE=1 SV=1	3	15	8	8
261	P61161	Actr2	sp|P61161|ARP2_MOUSE	sp|P61161|ARP2_MOUSE	30	30	30	>sp|P61161|ARP2_MOUSE Actin-related protein 2 OS=Mus musculus GN=Actr2 PE=1 SV=1	1	30	30	30
140	Q99JY9	Actr3	sp|Q99JY9|ARP3_MOUSE;tr|A0A087WRA1|A0A087WRA1_MOUSE;tr|A0A087WQ14|A0A087WQ14_MOUSE;tr|A0A087WP86|A0A087WP86_MOUSE;tr|A0A087WS98|A0A087WS98_MOUSE;sp|Q641P0|ARP3B_MOUSE;tr|A0A087WQ83|A0A087WQ83_MOUSE;sp|Q641P0-2|ARP3B_MOUSE;tr|A0A087WPR6|A0A087WPR6_MOUSE	sp|Q99JY9|ARP3_MOUSE	35;16;12;8;7;5;3;3;2	35;16;12;8;7;5;3;3;2	35;16;12;8;7;5;3;3;2	>sp|Q99JY9|ARP3_MOUSE Actin-related protein 3 OS=Mus musculus GN=Actr3 PE=1 SV=3	9	35	35	35
1503	A0A087WPX1	Acy1	tr|A0A087WPX1|A0A087WPX1_MOUSE	tr|A0A087WPX1|A0A087WPX1_MOUSE	11	2	2	>tr|A0A087WPX1|A0A087WPX1_MOUSE Isoform of Q99JW2, Aminoacylase-1 (Fragment) OS=Mus musculus GN=Acy1 PE=1 SV=1	1	11	2	2
521	Q99JW2	Acy1	sp|Q99JW2|ACY1_MOUSE;tr|A0A087WRE0|A0A087WRE0_MOUSE;tr|A0A087WPV3|A0A087WPV3_MOUSE	sp|Q99JW2|ACY1_MOUSE	21;2;1	21;2;1	12;0;0	>sp|Q99JW2|ACY1_MOUSE Aminoacylase-1 OS=Mus musculus GN=Acy1 PE=1 SV=1	3	21	21	12
3628	Q99MU3-2	Adar	sp|Q99MU3-2|DSRAD_MOUSE;sp|Q99MU3|DSRAD_MOUSE;sp|Q99MU3-3|DSRAD_MOUSE;sp|Q99MU3-4|DSRAD_MOUSE;sp|Q99MU3-5|DSRAD_MOUSE	sp|Q99MU3-2|DSRAD_MOUSE;sp|Q99MU3|DSRAD_MOUSE;sp|Q99MU3-3|DSRAD_MOUSE;sp|Q99MU3-4|DSRAD_MOUSE;sp|Q99MU3-5|DSRAD_MOUSE	4;4;3;3;3	4;4;3;3;3	4;4;3;3;3	>sp|Q99MU3-2|DSRAD_MOUSE Isoform of Q99MU3, Isoform 2 of Double-stranded RNA-specific adenosine deaminase OS=Mus musculus GN=Adar;>sp|Q99MU3|DSRAD_MOUSE Double-stranded RNA-specific adenosine deaminase OS=Mus musculus GN=Adar PE=1 SV=2;>sp|Q99MU3-3|DSRAD_M	5	4	4	4
2990	Q9QYC0-2	Add1	sp|Q9QYC0-2|ADDA_MOUSE;tr|F8WHZ9|F8WHZ9_MOUSE;tr|F8WGR0|F8WGR0_MOUSE;sp|Q9QYC0|ADDA_MOUSE;tr|E9Q1K3|E9Q1K3_MOUSE;tr|F6RDR0|F6RDR0_MOUSE;tr|D3Z0T1|D3Z0T1_MOUSE	sp|Q9QYC0-2|ADDA_MOUSE;tr|F8WHZ9|F8WHZ9_MOUSE;tr|F8WGR0|F8WGR0_MOUSE;sp|Q9QYC0|ADDA_MOUSE;tr|E9Q1K3|E9Q1K3_MOUSE;tr|F6RDR0|F6RDR0_MOUSE	7;7;7;7;6;5;1	7;7;7;7;6;5;1	7;7;7;7;6;5;1	>sp|Q9QYC0-2|ADDA_MOUSE Isoform of Q9QYC0, Isoform 2 of Alpha-adducin OS=Mus musculus GN=Add1;>tr|F8WHZ9|F8WHZ9_MOUSE Isoform of Q9QYC0, Alpha-adducin OS=Mus musculus GN=Add1 PE=1 SV=1;>tr|F8WGR0|F8WGR0_MOUSE Isoform of Q9QYC0, Alpha-adducin OS=Mus musculu	7	7	7	7
1143	Q61549	Adgre1	sp|Q61549|AGRE1_MOUSE	sp|Q61549|AGRE1_MOUSE	10	10	10	>sp|Q61549|AGRE1_MOUSE Adhesion G protein-coupled receptor E1 OS=Mus musculus GN=Adgre1 PE=2 SV=1	1	10	10	10
341	P28474	Adh5	sp|P28474|ADHX_MOUSE;tr|A0A0G2JGS3|A0A0G2JGS3_MOUSE;sp|Q64437|ADH7_MOUSE	sp|P28474|ADHX_MOUSE	25;3;2	25;3;2	25;3;2	>sp|P28474|ADHX_MOUSE Alcohol dehydrogenase class-3 OS=Mus musculus GN=Adh5 PE=1 SV=3	3	25	25	25
1413	Q99JT9	Adi1	sp|Q99JT9|MTND_MOUSE;tr|F7ARY2|F7ARY2_MOUSE	sp|Q99JT9|MTND_MOUSE	8;3	8;3	8;3	>sp|Q99JT9|MTND_MOUSE 1,2-dihydroxy-3-keto-5-methylthiopentene dioxygenase OS=Mus musculus GN=Adi1 PE=1 SV=1	2	8	8	8
1343	P55264	Adk	sp|P55264|ADK_MOUSE	sp|P55264|ADK_MOUSE	15	15	2	>sp|P55264|ADK_MOUSE Adenosine kinase OS=Mus musculus GN=Adk PE=1 SV=2	1	15	15	2
3193	A2BDX0	Adnp	tr|A2BDX0|A2BDX0_MOUSE;sp|Q9Z103|ADNP_MOUSE	tr|A2BDX0|A2BDX0_MOUSE;sp|Q9Z103|ADNP_MOUSE	6;4	6;4	6;4	>tr|A2BDX0|A2BDX0_MOUSE Isoform of Q9Z103, Activity-dependent neuroprotector homeobox protein OS=Mus musculus GN=Adnp PE=1 SV=1;>sp|Q9Z103|ADNP_MOUSE Activity-dependent neuroprotector homeobox protein OS=Mus musculus GN=Adnp PE=1 SV=1	2	6	6	6
2015	P54923	Adprh	sp|P54923|ADPRH_MOUSE	sp|P54923|ADPRH_MOUSE	6	6	6	>sp|P54923|ADPRH_MOUSE [Protein ADP-ribosylarginine] hydrolase OS=Mus musculus GN=Adprh PE=2 SV=1	1	6	6	6
2125	Q99MK8	Adrbk1	sp|Q99MK8|ARBK1_MOUSE;tr|Q7TS64|Q7TS64_MOUSE;tr|E9PW16|E9PW16_MOUSE;tr|F6QY34|F6QY34_MOUSE;sp|Q3UYH7|ARBK2_MOUSE;tr|E9Q419|E9Q419_MOUSE;tr|Q8BVT9|Q8BVT9_MOUSE;tr|F7AEX1|F7AEX1_MOUSE;tr|A0A0G2JEW1|A0A0G2JEW1_MOUSE;tr|Q8BX71|Q8BX71_MOUSE	sp|Q99MK8|ARBK1_MOUSE;tr|Q7TS64|Q7TS64_MOUSE;tr|E9PW16|E9PW16_MOUSE	13;11;7;4;4;3;3;2;1;1	13;11;7;4;4;3;3;2;1;1	13;11;7;4;4;3;3;2;1;1	>sp|Q99MK8|ARBK1_MOUSE Beta-adrenergic receptor kinase 1 OS=Mus musculus GN=Adrbk1 PE=1 SV=2;>tr|Q7TS64|Q7TS64_MOUSE Isoform of Q99MK8, Adrenergic receptor kinase, beta 1 OS=Mus musculus GN=Adrbk1 PE=1 SV=1;>tr|E9PW16|E9PW16_MOUSE Isoform of Q99MK8, Beta-a	10	13	13	13
656	P54822	Adsl	sp|P54822|PUR8_MOUSE;tr|E9Q242|E9Q242_MOUSE;tr|E9Q3T7|E9Q3T7_MOUSE;tr|E9Q0A0|E9Q0A0_MOUSE;tr|A0A0G2JFI8|A0A0G2JFI8_MOUSE;tr|A0A0G2JFL8|A0A0G2JFL8_MOUSE	sp|P54822|PUR8_MOUSE;tr|E9Q242|E9Q242_MOUSE;tr|E9Q3T7|E9Q3T7_MOUSE	36;34;28;11;9;1	36;34;28;11;9;1	36;34;28;11;9;1	>sp|P54822|PUR8_MOUSE Adenylosuccinate lyase OS=Mus musculus GN=Adsl PE=2 SV=2;>tr|E9Q242|E9Q242_MOUSE Isoform of P54822, Adenylosuccinate lyase OS=Mus musculus GN=Adsl PE=1 SV=1;>tr|E9Q3T7|E9Q3T7_MOUSE Isoform of P54822, Adenylosuccinate lyase OS=Mus musc	6	36	36	36
961	P46664	Adss	sp|P46664|PURA2_MOUSE	sp|P46664|PURA2_MOUSE	21	21	20	>sp|P46664|PURA2_MOUSE Adenylosuccinate synthetase isozyme 2 OS=Mus musculus GN=Adss PE=1 SV=2	1	21	21	20
1417	P28650	Adssl1	sp|P28650|PURA1_MOUSE;tr|J3QN31|J3QN31_MOUSE;sp|P28650-2|PURA1_MOUSE	sp|P28650|PURA1_MOUSE;tr|J3QN31|J3QN31_MOUSE;sp|P28650-2|PURA1_MOUSE	18;17;17	17;16;16	17;16;16	>sp|P28650|PURA1_MOUSE Adenylosuccinate synthetase isozyme 1 OS=Mus musculus GN=Adssl1 PE=1 SV=2;>tr|J3QN31|J3QN31_MOUSE Isoform of P28650, Adenylosuccinate synthetase isozyme 1 OS=Mus musculus GN=Adssl1 PE=1 SV=1;>sp|P28650-2|PURA1_MOUSE Isoform of P28650	3	18	17	17
2342	Q920A7	Afg3l1	sp|Q920A7|AFG31_MOUSE;sp|Q920A7-2|AFG31_MOUSE	sp|Q920A7|AFG31_MOUSE	13;6	11;4	11;4	>sp|Q920A7|AFG31_MOUSE AFG3-like protein 1 OS=Mus musculus GN=Afg3l1 PE=2 SV=2	2	13	11	11
913	Q8JZQ2	Afg3l2	sp|Q8JZQ2|AFG32_MOUSE;tr|S4R1J9|S4R1J9_MOUSE;tr|S4R2T7|S4R2T7_MOUSE;tr|S4R2H6|S4R2H6_MOUSE;tr|S4R285|S4R285_MOUSE;sp|Q8C8R3|ANK2_MOUSE;tr|S4R1F9|S4R1F9_MOUSE;tr|S4R249|S4R249_MOUSE;sp|Q8C8R3-2|ANK2_MOUSE;tr|S4R291|S4R291_MOUSE;sp|Q8C8R3-4|ANK2_MOUSE	sp|Q8JZQ2|AFG32_MOUSE	26;1;1;1;1;1;1;1;1;1;1	26;1;1;1;1;1;1;1;1;1;1	24;1;1;1;1;1;1;1;1;1;1	>sp|Q8JZQ2|AFG32_MOUSE AFG3-like protein 2 OS=Mus musculus GN=Afg3l2 PE=1 SV=1	11	26	26	24
1673	A0A087WNV1	Agfg1	tr|A0A087WNV1|A0A087WNV1_MOUSE;sp|Q8K2K6-3|AGFG1_MOUSE;tr|A0A087WSR7|A0A087WSR7_MOUSE;sp|Q8K2K6-1|AGFG1_MOUSE;sp|Q8K2K6|AGFG1_MOUSE;tr|A0A087WR52|A0A087WR52_MOUSE;sp|Q8K2K6-2|AGFG1_MOUSE;tr|A0A087WRL1|A0A087WRL1_MOUSE	tr|A0A087WNV1|A0A087WNV1_MOUSE;sp|Q8K2K6-3|AGFG1_MOUSE;tr|A0A087WSR7|A0A087WSR7_MOUSE;sp|Q8K2K6-1|AGFG1_MOUSE;sp|Q8K2K6|AGFG1_MOUSE;tr|A0A087WR52|A0A087WR52_MOUSE;sp|Q8K2K6-2|AGFG1_MOUSE;tr|A0A087WRL1|A0A087WRL1_MOUSE	10;10;10;10;10;10;9;7	10;10;10;10;10;10;9;7	9;9;9;9;9;9;8;6	>tr|A0A087WNV1|A0A087WNV1_MOUSE Isoform of Q8K2K6, Arf-GAP domain and FG repeat-containing protein 1 OS=Mus musculus GN=Agfg1 PE=1 SV=1;>sp|Q8K2K6-3|AGFG1_MOUSE Isoform of Q8K2K6, Isoform 3 of Arf-GAP domain and FG repeat-containing protein 1 OS=Mus muscul	8	10	10	9
2595	Q80WC7-2	Agfg2	sp|Q80WC7-2|AGFG2_MOUSE;tr|Q3TBU7|Q3TBU7_MOUSE;sp|Q80WC7|AGFG2_MOUSE;tr|Q3U2K8|Q3U2K8_MOUSE	sp|Q80WC7-2|AGFG2_MOUSE;tr|Q3TBU7|Q3TBU7_MOUSE;sp|Q80WC7|AGFG2_MOUSE;tr|Q3U2K8|Q3U2K8_MOUSE	6;6;6;6	5;5;5;5	5;5;5;5	>sp|Q80WC7-2|AGFG2_MOUSE Isoform of Q80WC7, Isoform 2 of Arf-GAP domain and FG repeat-containing protein 2 OS=Mus musculus GN=Agfg2;>tr|Q3TBU7|Q3TBU7_MOUSE Isoform of Q80WC7, Arf-GAP domain and FG repeat-containing protein 2 (Fragment) OS=Mus musculus GN=A	4	6	5	5
746	Q8C0I1	Agps	sp|Q8C0I1|ADAS_MOUSE;tr|A2AL50|A2AL50_MOUSE;tr|H3BKN2|H3BKN2_MOUSE;tr|A2AL49|A2AL49_MOUSE;tr|H3BIY5|H3BIY5_MOUSE;tr|H3BJ14|H3BJ14_MOUSE	sp|Q8C0I1|ADAS_MOUSE;tr|A2AL50|A2AL50_MOUSE;tr|H3BKN2|H3BKN2_MOUSE;tr|A2AL49|A2AL49_MOUSE	29;29;27;25;3;1	29;29;27;25;3;1	29;29;27;25;3;1	>sp|Q8C0I1|ADAS_MOUSE Alkyldihydroxyacetonephosphate synthase, peroxisomal OS=Mus musculus GN=Agps PE=1 SV=1;>tr|A2AL50|A2AL50_MOUSE Isoform of Q8C0I1, Alkyldihydroxyacetonephosphate synthase, peroxisomal OS=Mus musculus GN=Agps PE=1 SV=1;>tr|H3BKN2|H3BKN2	6	29	29	29
2828	Q8CJF7	Ahctf1	sp|Q8CJF7|ELYS_MOUSE	sp|Q8CJF7|ELYS_MOUSE	9	9	9	>sp|Q8CJF7|ELYS_MOUSE Protein ELYS OS=Mus musculus GN=Ahctf1 PE=1 SV=1	1	9	9	9
901	Q80SW1	Ahcyl1	sp|Q80SW1|SAHH2_MOUSE;tr|D3Z2Q0|D3Z2Q0_MOUSE;tr|F7ATQ6|F7ATQ6_MOUSE	sp|Q80SW1|SAHH2_MOUSE	22;7;6	22;7;6	11;4;3	>sp|Q80SW1|SAHH2_MOUSE Putative adenosylhomocysteinase 2 OS=Mus musculus GN=Ahcyl1 PE=1 SV=1	3	22	22	11
2089	F8WGT1	Ahcyl2	tr|F8WGT1|F8WGT1_MOUSE;sp|Q68FL4|SAHH3_MOUSE;tr|F8WI65|F8WI65_MOUSE;sp|Q68FL4-2|SAHH3_MOUSE;tr|H3BKT5|H3BKT5_MOUSE;tr|H3BL31|H3BL31_MOUSE;tr|D3YYM7|D3YYM7_MOUSE;tr|E9PX77|E9PX77_MOUSE;tr|D3YX97|D3YX97_MOUSE	tr|F8WGT1|F8WGT1_MOUSE;sp|Q68FL4|SAHH3_MOUSE;tr|F8WI65|F8WI65_MOUSE;sp|Q68FL4-2|SAHH3_MOUSE;tr|H3BKT5|H3BKT5_MOUSE	22;21;16;16;15;6;6;5;4	11;10;5;5;4;3;3;5;2	11;10;5;5;4;3;3;5;2	>tr|F8WGT1|F8WGT1_MOUSE Isoform of Q68FL4, Adenosylhomocysteinase OS=Mus musculus GN=Ahcyl2 PE=1 SV=1;>sp|Q68FL4|SAHH3_MOUSE Putative adenosylhomocysteinase 3 OS=Mus musculus GN=Ahcyl2 PE=1 SV=1;>tr|F8WI65|F8WI65_MOUSE Isoform of Q68FL4, Adenosylhomocystei	9	22	11	11
51	E9Q616	Ahnak	tr|E9Q616|E9Q616_MOUSE;tr|G5E8K8|G5E8K8_MOUSE	tr|E9Q616|E9Q616_MOUSE	257;7	257;7	257;7	>tr|E9Q616|E9Q616_MOUSE Protein Ahnak OS=Mus musculus GN=Ahnak PE=1 SV=1	2	257	257	257
1034	E9PYB0	Ahnak2	tr|E9PYB0|E9PYB0_MOUSE	tr|E9PYB0|E9PYB0_MOUSE	53	26	20	>tr|E9PYB0|E9PYB0_MOUSE Protein Ahnak2 (Fragment) OS=Mus musculus GN=Ahnak2 PE=1 SV=5	1	53	26	20
172	F7DBB3	Ahnak2	tr|F7DBB3|F7DBB3_MOUSE;tr|Q3URZ6|Q3URZ6_MOUSE	tr|F7DBB3|F7DBB3_MOUSE	62;30	62;30	34;30	>tr|F7DBB3|F7DBB3_MOUSE Isoform of E9PYB0, Protein Ahnak2 (Fragment) OS=Mus musculus GN=Ahnak2 PE=1 SV=1	2	62	62	34
2327	F7CVJ5	Ahnak2	tr|F7CVJ5|F7CVJ5_MOUSE	tr|F7CVJ5|F7CVJ5_MOUSE	36	2	2	>tr|F7CVJ5|F7CVJ5_MOUSE Isoform of E9PYB0, Protein Ahnak2 (Fragment) OS=Mus musculus GN=Ahnak2 PE=1 SV=1	1	36	2	2
748	Q8BK64	Ahsa1	sp|Q8BK64|AHSA1_MOUSE;tr|A2AF82|A2AF82_MOUSE	sp|Q8BK64|AHSA1_MOUSE	19;1	19;1	18;0	>sp|Q8BK64|AHSA1_MOUSE Activator of 90 kDa heat shock protein ATPase homolog 1 OS=Mus musculus GN=Ahsa1 PE=2 SV=2	2	19	19	18
485	P29699	Ahsg	CON__P12763;sp|P29699|FETUA_MOUSE	CON__P12763	19;1	19;1	19;1	>P12763 SWISS-PROT:P12763 (Bos taurus) Alpha-2-HS-glycoprotein precursor	2	19	19	19
884	Q6PDI5	AI314180	sp|Q6PDI5|ECM29_MOUSE;sp|Q6PDI5-2|ECM29_MOUSE;tr|A2ALV7|A2ALV7_MOUSE;tr|A2ALV6|A2ALV6_MOUSE;tr|A2ALV8|A2ALV8_MOUSE;tr|A2ALW1|A2ALW1_MOUSE;tr|A2ALV9|A2ALV9_MOUSE	sp|Q6PDI5|ECM29_MOUSE;sp|Q6PDI5-2|ECM29_MOUSE;tr|A2ALV7|A2ALV7_MOUSE	43;42;35;17;10;5;1	43;42;35;17;10;5;1	43;42;35;17;10;5;1	>sp|Q6PDI5|ECM29_MOUSE Proteasome-associated protein ECM29 homolog OS=Mus musculus GN=Ecm29 PE=1 SV=3;>sp|Q6PDI5-2|ECM29_MOUSE Isoform of Q6PDI5, Isoform 2 of Proteasome-associated protein ECM29 homolog OS=Mus musculus GN=Ecm29;>tr|A2ALV7|A2ALV7_MOUSE Isof	7	43	43	43
1796	D3Z2E7	AI607873	tr|D3Z2E7|D3Z2E7_MOUSE;tr|E9Q3L4|E9Q3L4_MOUSE;tr|E9QAN9|E9QAN9_MOUSE	tr|D3Z2E7|D3Z2E7_MOUSE;tr|E9Q3L4|E9Q3L4_MOUSE	16;16;1	16;16;1	13;13;1	>tr|D3Z2E7|D3Z2E7_MOUSE Isoform of E9Q3L4, Protein AI607873 OS=Mus musculus GN=AI607873 PE=1 SV=1;>tr|E9Q3L4|E9Q3L4_MOUSE Protein AI607873 OS=Mus musculus GN=AI607873 PE=1 SV=2	3	16	16	13
386	B1AU25	Aifm1	tr|B1AU25|B1AU25_MOUSE;sp|Q9Z0X1|AIFM1_MOUSE	tr|B1AU25|B1AU25_MOUSE;sp|Q9Z0X1|AIFM1_MOUSE	38;38	38;38	38;38	>tr|B1AU25|B1AU25_MOUSE Isoform of Q9Z0X1, Apoptosis-inducing factor 1, mitochondrial OS=Mus musculus GN=Aifm1 PE=1 SV=1;>sp|Q9Z0X1|AIFM1_MOUSE Apoptosis-inducing factor 1, mitochondrial OS=Mus musculus GN=Aifm1 PE=1 SV=1	2	38	38	38
3281	Q8BUE4	Aifm2	sp|Q8BUE4|AIFM2_MOUSE;sp|Q8BUE4-2|AIFM2_MOUSE	sp|Q8BUE4|AIFM2_MOUSE;sp|Q8BUE4-2|AIFM2_MOUSE	4;4	4;4	4;4	>sp|Q8BUE4|AIFM2_MOUSE Apoptosis-inducing factor 2 OS=Mus musculus GN=Aifm2 PE=2 SV=1;>sp|Q8BUE4-2|AIFM2_MOUSE Isoform of Q8BUE4, Isoform 2 of Apoptosis-inducing factor 2 OS=Mus musculus GN=Aifm2	2	4	4	4
1989	Q91VJ1	Aim2	sp|Q91VJ1|AIM2_MOUSE;tr|G3UZ36|G3UZ36_MOUSE;tr|D3Z341|D3Z341_MOUSE	sp|Q91VJ1|AIM2_MOUSE	11;5;4	11;5;4	11;5;4	>sp|Q91VJ1|AIM2_MOUSE Interferon-inducible protein AIM2 OS=Mus musculus GN=Aim2 PE=1 SV=2	3	11	11	11
462	P31230	Aimp1	sp|P31230|AIMP1_MOUSE;tr|Q3UZG4|Q3UZG4_MOUSE;tr|A0A0G2JDW6|A0A0G2JDW6_MOUSE;tr|A0A0G2JEU9|A0A0G2JEU9_MOUSE;tr|A0A0G2JDV0|A0A0G2JDV0_MOUSE;tr|A0A0G2JDH0|A0A0G2JDH0_MOUSE	sp|P31230|AIMP1_MOUSE;tr|Q3UZG4|Q3UZG4_MOUSE	23;21;10;9;9;8	23;21;10;9;9;8	23;21;10;9;9;8	>sp|P31230|AIMP1_MOUSE Aminoacyl tRNA synthase complex-interacting multifunctional protein 1 OS=Mus musculus GN=Aimp1 PE=1 SV=2;>tr|Q3UZG4|Q3UZG4_MOUSE Isoform of P31230, Aminoacyl tRNA synthase complex-interacting multifunctional protein 1 OS=Mus musculus	6	23	23	23
698	Q8R010	Aimp2	sp|Q8R010|AIMP2_MOUSE;tr|Q8R3V2|Q8R3V2_MOUSE	sp|Q8R010|AIMP2_MOUSE;tr|Q8R3V2|Q8R3V2_MOUSE	20;15	20;15	20;15	>sp|Q8R010|AIMP2_MOUSE Aminoacyl tRNA synthase complex-interacting multifunctional protein 2 OS=Mus musculus GN=Aimp2 PE=1 SV=2;>tr|Q8R3V2|Q8R3V2_MOUSE Isoform of Q8R010, Aminoacyl tRNA synthase complex-interacting multifunctional protein 2 OS=Mus musculus	2	20	20	20
1443	O08915	Aip	sp|O08915|AIP_MOUSE;tr|D3YW40|D3YW40_MOUSE	sp|O08915|AIP_MOUSE	13;6	13;6	13;6	>sp|O08915|AIP_MOUSE AH receptor-interacting protein OS=Mus musculus GN=Aip PE=1 SV=1	2	13	13	13
194	Q9WTP6-2	Ak2	sp|Q9WTP6-2|KAD2_MOUSE;sp|Q9WTP6|KAD2_MOUSE;tr|F7BP55|F7BP55_MOUSE	sp|Q9WTP6-2|KAD2_MOUSE;sp|Q9WTP6|KAD2_MOUSE	24;24;6	24;24;6	24;24;6	>sp|Q9WTP6-2|KAD2_MOUSE Isoform of Q9WTP6, Isoform 2 of Adenylate kinase 2, mitochondrial OS=Mus musculus GN=Ak2;>sp|Q9WTP6|KAD2_MOUSE Adenylate kinase 2, mitochondrial OS=Mus musculus GN=Ak2 PE=1 SV=5	3	24	24	24
1606	Q9WTP7	Ak3	sp|Q9WTP7|KAD3_MOUSE;tr|F6RP11|F6RP11_MOUSE	sp|Q9WTP7|KAD3_MOUSE	14;2	14;2	14;2	>sp|Q9WTP7|KAD3_MOUSE GTP:AMP phosphotransferase AK3, mitochondrial OS=Mus musculus GN=Ak3 PE=1 SV=3	2	14	14	14
1004	Q9WUR9	Ak4	sp|Q9WUR9|KAD4_MOUSE;tr|A2ARF6|A2ARF6_MOUSE;tr|F6TEU8|F6TEU8_MOUSE;tr|A2ARF5|A2ARF5_MOUSE	sp|Q9WUR9|KAD4_MOUSE;tr|A2ARF6|A2ARF6_MOUSE	13;8;6;4	13;8;6;4	13;8;6;4	>sp|Q9WUR9|KAD4_MOUSE Adenylate kinase 4, mitochondrial OS=Mus musculus GN=Ak4 PE=1 SV=1;>tr|A2ARF6|A2ARF6_MOUSE Isoform of Q9WUR9, Adenylate kinase 4, mitochondrial (Fragment) OS=Mus musculus GN=Ak4 PE=1 SV=1	4	13	13	13
2961	O08715-2	Akap1	sp|O08715-2|AKAP1_MOUSE;sp|O08715-5|AKAP1_MOUSE;sp|O08715-3|AKAP1_MOUSE;sp|O08715-6|AKAP1_MOUSE;sp|O08715|AKAP1_MOUSE;sp|O08715-4|AKAP1_MOUSE	sp|O08715-2|AKAP1_MOUSE;sp|O08715-5|AKAP1_MOUSE;sp|O08715-3|AKAP1_MOUSE;sp|O08715-6|AKAP1_MOUSE;sp|O08715|AKAP1_MOUSE;sp|O08715-4|AKAP1_MOUSE	4;4;4;4;4;4	4;4;4;4;4;4	4;4;4;4;4;4	>sp|O08715-2|AKAP1_MOUSE Isoform of O08715, Isoform 1 of A-kinase anchor protein 1, mitochondrial OS=Mus musculus GN=Akap1;>sp|O08715-5|AKAP1_MOUSE Isoform of O08715, Isoform 5 of A-kinase anchor protein 1, mitochondrial OS=Mus musculus GN=Akap1;>sp|O08715	6	4	4	4
1281	Q9DBR0	Akap8	sp|Q9DBR0|AKAP8_MOUSE	sp|Q9DBR0|AKAP8_MOUSE	19	19	18	>sp|Q9DBR0|AKAP8_MOUSE A-kinase anchor protein 8 OS=Mus musculus GN=Akap8 PE=1 SV=1	1	19	19	18
181	Q9JII6	Akr1a1	sp|Q9JII6|AK1A1_MOUSE;tr|B1AXW3|B1AXW3_MOUSE	sp|Q9JII6|AK1A1_MOUSE;tr|B1AXW3|B1AXW3_MOUSE	34;21	34;21	34;21	>sp|Q9JII6|AK1A1_MOUSE Alcohol dehydrogenase [NADP(+)] OS=Mus musculus GN=Akr1a1 PE=1 SV=3;>tr|B1AXW3|B1AXW3_MOUSE Isoform of Q9JII6, Alcohol dehydrogenase [NADP(+)] (Fragment) OS=Mus musculus GN=Akr1a1 PE=1 SV=5	2	34	34	34
2308	G5E895	Akr1b10	tr|G5E895|G5E895_MOUSE;tr|D3Z494|D3Z494_MOUSE;tr|S4R2G9|S4R2G9_MOUSE	tr|G5E895|G5E895_MOUSE;tr|D3Z494|D3Z494_MOUSE	9;8;3	4;3;2	4;3;2	>tr|G5E895|G5E895_MOUSE MCG142264, isoform CRA_b OS=Mus musculus GN=Akr1b10 PE=1 SV=1;>tr|D3Z494|D3Z494_MOUSE Isoform of G5E895, MCG142264, isoform CRA_a OS=Mus musculus GN=Akr1b10 PE=1 SV=1	3	9	4	4
232	P45376	Akr1b3	sp|P45376|ALDR_MOUSE;tr|D3YVJ7|D3YVJ7_MOUSE	sp|P45376|ALDR_MOUSE;tr|D3YVJ7|D3YVJ7_MOUSE	26;14	26;14	26;14	>sp|P45376|ALDR_MOUSE Aldose reductase OS=Mus musculus GN=Akr1b1 PE=1 SV=3;>tr|D3YVJ7|D3YVJ7_MOUSE Isoform of P45376, Aldose reductase (Fragment) OS=Mus musculus GN=Akr1b3 PE=1 SV=1	2	26	26	26
708	P45377	Akr1b8	sp|P45377|ALD2_MOUSE	sp|P45377|ALD2_MOUSE	16	16	9	>sp|P45377|ALD2_MOUSE Aldose reductase-related protein 2 OS=Mus musculus GN=Akr1b8 PE=1 SV=2	1	16	16	9
2551	Q9DCT1	Akr1e1	sp|Q9DCT1|AKCL2_MOUSE;tr|Q8CEB6|Q8CEB6_MOUSE	sp|Q9DCT1|AKCL2_MOUSE;tr|Q8CEB6|Q8CEB6_MOUSE	6;4	6;4	6;4	>sp|Q9DCT1|AKCL2_MOUSE 1,5-anhydro-D-fructose reductase OS=Mus musculus GN=Akr1e2 PE=1 SV=1;>tr|Q8CEB6|Q8CEB6_MOUSE Isoform of Q9DCT1, 1,5-anhydro-D-fructose reductase OS=Mus musculus GN=Akr1e1 PE=1 SV=1	2	6	6	6
2412	Q8CG76	Akr7a5	sp|Q8CG76|ARK72_MOUSE	sp|Q8CG76|ARK72_MOUSE	6	6	6	>sp|Q8CG76|ARK72_MOUSE Aflatoxin B1 aldehyde reductase member 2 OS=Mus musculus GN=Akr7a2 PE=1 SV=3	1	6	6	6
2693	Q8VC19	Alas1	sp|Q8VC19|HEM1_MOUSE;tr|D6RGR8|D6RGR8_MOUSE	sp|Q8VC19|HEM1_MOUSE	7;1	7;1	7;1	>sp|Q8VC19|HEM1_MOUSE 5-aminolevulinate synthase, nonspecific, mitochondrial OS=Mus musculus GN=Alas1 PE=2 SV=2	2	7	7	7
1590	Q61490	Alcam	sp|Q61490|CD166_MOUSE;tr|E9Q3Q6|E9Q3Q6_MOUSE;tr|E9Q4G8|E9Q4G8_MOUSE;tr|F6QH25|F6QH25_MOUSE;tr|Q5MPX5|Q5MPX5_MOUSE	sp|Q61490|CD166_MOUSE;tr|E9Q3Q6|E9Q3Q6_MOUSE;tr|E9Q4G8|E9Q4G8_MOUSE	17;16;15;8;5	17;16;15;8;5	17;16;15;8;5	>sp|Q61490|CD166_MOUSE CD166 antigen OS=Mus musculus GN=Alcam PE=1 SV=3;>tr|E9Q3Q6|E9Q3Q6_MOUSE Isoform of Q61490, CD166 antigen OS=Mus musculus GN=Alcam PE=1 SV=1;>tr|E9Q4G8|E9Q4G8_MOUSE Isoform of Q61490, CD166 antigen OS=Mus musculus GN=Alcam PE=1 SV=1	5	17	17	17
1724	D3Z0B9	Aldh16a1	tr|D3Z0B9|D3Z0B9_MOUSE;sp|Q571I9|A16A1_MOUSE;tr|F6RQF0|F6RQF0_MOUSE	tr|D3Z0B9|D3Z0B9_MOUSE;sp|Q571I9|A16A1_MOUSE	11;11;2	11;11;2	11;11;2	>tr|D3Z0B9|D3Z0B9_MOUSE Isoform of Q571I9, Aldehyde dehydrogenase family 16 member A1 OS=Mus musculus GN=Aldh16a1 PE=1 SV=1;>sp|Q571I9|A16A1_MOUSE Aldehyde dehydrogenase family 16 member A1 OS=Mus musculus GN=Aldh16a1 PE=2 SV=2	3	11	11	11
325	Q9Z110-2	Aldh18a1	sp|Q9Z110-2|P5CS_MOUSE;sp|Q9Z110|P5CS_MOUSE;tr|D3Z0B4|D3Z0B4_MOUSE;tr|H3BKJ8|H3BKJ8_MOUSE;tr|H3BLE8|H3BLE8_MOUSE;tr|H3BKK0|H3BKK0_MOUSE	sp|Q9Z110-2|P5CS_MOUSE;sp|Q9Z110|P5CS_MOUSE	45;45;9;3;3;3	45;45;9;3;3;3	45;45;9;3;3;3	>sp|Q9Z110-2|P5CS_MOUSE Isoform of Q9Z110, Isoform Short of Delta-1-pyrroline-5-carboxylate synthase OS=Mus musculus GN=Aldh18a1;>sp|Q9Z110|P5CS_MOUSE Delta-1-pyrroline-5-carboxylate synthase OS=Mus musculus GN=Aldh18a1 PE=1 SV=2	6	45	45	45
2284	Q8K009	Aldh1l2	sp|Q8K009|AL1L2_MOUSE;tr|D3Z6B9|D3Z6B9_MOUSE;sp|Q8R0Y6|AL1L1_MOUSE	sp|Q8K009|AL1L2_MOUSE;tr|D3Z6B9|D3Z6B9_MOUSE	15;14;2	15;14;2	15;14;2	>sp|Q8K009|AL1L2_MOUSE Mitochondrial 10-formyltetrahydrofolate dehydrogenase OS=Mus musculus GN=Aldh1l2 PE=1 SV=2;>tr|D3Z6B9|D3Z6B9_MOUSE Isoform of Q8K009, Mitochondrial 10-formyltetrahydrofolate dehydrogenase OS=Mus musculus GN=Aldh1l2 PE=1 SV=1	3	15	15	15
107	P47738	Aldh2	sp|P47738|ALDH2_MOUSE;tr|A0A0G2JEU1|A0A0G2JEU1_MOUSE;tr|A0A0G2JF60|A0A0G2JF60_MOUSE;tr|A0A0G2JFQ0|A0A0G2JFQ0_MOUSE;tr|D3YYF3|D3YYF3_MOUSE;sp|Q62148|AL1A2_MOUSE;sp|P24549|AL1A1_MOUSE;sp|O35945|AL1A7_MOUSE	sp|P47738|ALDH2_MOUSE;tr|A0A0G2JEU1|A0A0G2JEU1_MOUSE	54;49;23;20;10;3;2;2	54;49;23;20;10;3;2;2	52;47;23;20;10;1;0;0	>sp|P47738|ALDH2_MOUSE Aldehyde dehydrogenase, mitochondrial OS=Mus musculus GN=Aldh2 PE=1 SV=1;>tr|A0A0G2JEU1|A0A0G2JEU1_MOUSE Isoform of P47738, Aldehyde dehydrogenase, mitochondrial OS=Mus musculus GN=Aldh2 PE=4 SV=1	8	54	54	52
2365	Q80VQ0	Aldh3b1	sp|Q80VQ0|AL3B1_MOUSE;tr|J3QMK6|J3QMK6_MOUSE;tr|E9Q3E1|E9Q3E1_MOUSE;tr|F6QPV9|F6QPV9_MOUSE	sp|Q80VQ0|AL3B1_MOUSE;tr|J3QMK6|J3QMK6_MOUSE;tr|E9Q3E1|E9Q3E1_MOUSE	7;5;4;2	7;5;4;2	7;5;4;2	>sp|Q80VQ0|AL3B1_MOUSE Aldehyde dehydrogenase family 3 member B1 OS=Mus musculus GN=Aldh3b1 PE=2 SV=1;>tr|J3QMK6|J3QMK6_MOUSE Aldehyde dehydrogenase OS=Mus musculus GN=Aldh3b3 PE=3 SV=1;>tr|E9Q3E1|E9Q3E1_MOUSE Aldehyde dehydrogenase OS=Mus musculus GN=Aldh	4	7	7	7
2901	Q8CHT0	Aldh4a1	sp|Q8CHT0|AL4A1_MOUSE	sp|Q8CHT0|AL4A1_MOUSE	3	3	3	>sp|Q8CHT0|AL4A1_MOUSE Delta-1-pyrroline-5-carboxylate dehydrogenase, mitochondrial OS=Mus musculus GN=Aldh4a1 PE=1 SV=3	1	3	3	3
394	Q9JLJ2	Aldh9a1	sp|Q9JLJ2|AL9A1_MOUSE;tr|Q3U367|Q3U367_MOUSE	sp|Q9JLJ2|AL9A1_MOUSE;tr|Q3U367|Q3U367_MOUSE	33;31	33;31	33;31	>sp|Q9JLJ2|AL9A1_MOUSE 4-trimethylaminobutyraldehyde dehydrogenase OS=Mus musculus GN=Aldh9a1 PE=1 SV=1;>tr|Q3U367|Q3U367_MOUSE Isoform of Q9JLJ2, 4-trimethylaminobutyraldehyde dehydrogenase OS=Mus musculus GN=Aldh9a1 PE=1 SV=1	2	33	33	33
5	P05064	Aldoa	sp|P05064|ALDOA_MOUSE;tr|D3YWI1|D3YWI1_MOUSE;tr|D3Z510|D3Z510_MOUSE	sp|P05064|ALDOA_MOUSE;tr|D3YWI1|D3YWI1_MOUSE	65;44;26	65;44;26	3;3;3	>sp|P05064|ALDOA_MOUSE Fructose-bisphosphate aldolase A OS=Mus musculus GN=Aldoa PE=1 SV=2;>tr|D3YWI1|D3YWI1_MOUSE Isoform of P05064, Fructose-bisphosphate aldolase (Fragment) OS=Mus musculus GN=Aldoa PE=1 SV=5	3	65	65	3
280	P05063	Aldoc	sp|P05063|ALDOC_MOUSE;sp|Q91Y97|ALDOB_MOUSE	sp|P05063|ALDOC_MOUSE	47;1	34;0	34;0	>sp|P05063|ALDOC_MOUSE Fructose-bisphosphate aldolase C OS=Mus musculus GN=Aldoc PE=1 SV=4	2	47	34	34
2469	Q9DB25	Alg5	sp|Q9DB25|ALG5_MOUSE	sp|Q9DB25|ALG5_MOUSE	2	2	2	>sp|Q9DB25|ALG5_MOUSE Dolichyl-phosphate beta-glucosyltransferase OS=Mus musculus GN=Alg5 PE=2 SV=1	1	2	2	2
1588	P30355	Alox5ap	sp|P30355|AL5AP_MOUSE	sp|P30355|AL5AP_MOUSE	3	3	3	>sp|P30355|AL5AP_MOUSE Arachidonate 5-lipoxygenase-activating protein OS=Mus musculus GN=Alox5ap PE=1 SV=2	1	3	3	3
1774	P09242	Alpl	sp|P09242|PPBT_MOUSE;tr|E9Q7P8|E9Q7P8_MOUSE;tr|B1AXF5|B1AXF5_MOUSE;tr|B1AXF6|B1AXF6_MOUSE	sp|P09242|PPBT_MOUSE;tr|E9Q7P8|E9Q7P8_MOUSE	10;5;3;1	10;5;3;1	10;5;3;1	>sp|P09242|PPBT_MOUSE Alkaline phosphatase, tissue-nonspecific isozyme OS=Mus musculus GN=Alpl PE=1 SV=2;>tr|E9Q7P8|E9Q7P8_MOUSE Isoform of P09242, Alkaline phosphatase (Fragment) OS=Mus musculus GN=Alpl PE=1 SV=1	4	10	10	10
979	O08583	Alyref	sp|O08583|THOC4_MOUSE;sp|O08583-2|THOC4_MOUSE;sp|Q9JJW6-2|ALRF2_MOUSE;tr|G3X9I4|G3X9I4_MOUSE;sp|Q9JJW6|ALRF2_MOUSE	sp|O08583|THOC4_MOUSE;sp|O08583-2|THOC4_MOUSE;sp|Q9JJW6-2|ALRF2_MOUSE;tr|G3X9I4|G3X9I4_MOUSE;sp|Q9JJW6|ALRF2_MOUSE	10;7;7;6;6	10;7;7;6;6	10;7;7;6;6	>sp|O08583|THOC4_MOUSE THO complex subunit 4 OS=Mus musculus GN=Alyref PE=1 SV=3;>sp|O08583-2|THOC4_MOUSE Isoform of O08583, Isoform 2 of THO complex subunit 4 OS=Mus musculus GN=Alyref;>sp|Q9JJW6-2|ALRF2_MOUSE Isoform of Q9JJW6, Isoform 2 of Aly/REF expor	5	10	10	10
1514	Q8JZV7	Amdhd2	sp|Q8JZV7|NAGA_MOUSE;tr|F6UP77|F6UP77_MOUSE;tr|F7CUP3|F7CUP3_MOUSE	sp|Q8JZV7|NAGA_MOUSE;tr|F6UP77|F6UP77_MOUSE	9;6;2	9;6;2	9;6;2	>sp|Q8JZV7|NAGA_MOUSE Putative N-acetylglucosamine-6-phosphate deacetylase OS=Mus musculus GN=Amdhd2 PE=2 SV=1;>tr|F6UP77|F6UP77_MOUSE Isoform of Q8JZV7, Putative N-acetylglucosamine-6-phosphate deacetylase (Fragment) OS=Mus musculus GN=Amdhd2 PE=1 SV=5	3	9	9	9
817	Q9DBT5	Ampd2	sp|Q9DBT5|AMPD2_MOUSE;tr|A2AE27|A2AE27_MOUSE	sp|Q9DBT5|AMPD2_MOUSE;tr|A2AE27|A2AE27_MOUSE	28;28	28;28	28;28	>sp|Q9DBT5|AMPD2_MOUSE AMP deaminase 2 OS=Mus musculus GN=Ampd2 PE=1 SV=1;>tr|A2AE27|A2AE27_MOUSE Isoform of Q9DBT5, AMP deaminase 2 OS=Mus musculus GN=Ampd2 PE=1 SV=1	2	28	28	28
1689	S4R2K9	Ank3	tr|S4R2K9|S4R2K9_MOUSE;tr|S4R208|S4R208_MOUSE;sp|G5E8K5-2|ANK3_MOUSE;tr|S4R1S2|S4R1S2_MOUSE;sp|G5E8K5-3|ANK3_MOUSE;tr|G5E8K2|G5E8K2_MOUSE;tr|G5E8K3|G5E8K3_MOUSE;sp|G5E8K5|ANK3_MOUSE;tr|S4R2S8|S4R2S8_MOUSE;tr|A0A087WNU5|A0A087WNU5_MOUSE;tr|S4R278|S4R278_MOUSE;tr|G3X971|G3X971_MOUSE;tr|S4R1X7|S4R1X7_MOUSE;sp|G5E8K5-6|ANK3_MOUSE;tr|S4R2C1|S4R2C1_MOUSE;tr|S4R187|S4R187_MOUSE;tr|S4R2F5|S4R2F5_MOUSE;sp…	tr|S4R2K9|S4R2K9_MOUSE;tr|S4R208|S4R208_MOUSE;sp|G5E8K5-2|ANK3_MOUSE;tr|S4R1S2|S4R1S2_MOUSE;sp|G5E8K5-3|ANK3_MOUSE;tr|G5E8K2|G5E8K2_MOUSE;tr|G5E8K3|G5E8K3_MOUSE;sp|G5E8K5|ANK3_MOUSE;tr|S4R2S8|S4R2S8_MOUSE;tr|A0A087WNU5|A0A087WNU5_MOUSE	4;2;2;2;2;2;2;2;2;2;1;1;1;1;1;1;1;1;1;1;1;1	4;2;2;2;2;2;2;2;2;2;1;1;1;1;1;1;1;1;1;1;1;1	4;2;2;2;2;2;2;2;2;2;1;1;1;1;1;1;1;1;1;1;1;1	>tr|S4R2K9|S4R2K9_MOUSE Isoform of G5E8K5, Ankyrin-3 (Fragment) OS=Mus musculus GN=Ank3 PE=1 SV=1;>tr|S4R208|S4R208_MOUSE Isoform of G5E8K5, Ankyrin-3 (Fragment) OS=Mus musculus GN=Ank3 PE=1 SV=1;>sp|G5E8K5-2|ANK3_MOUSE Isoform of G5E8K5, Isoform 2 of Anky	22	4	4	4
1543	Q810B6	Ankfy1	sp|Q810B6|ANFY1_MOUSE;sp|Q810B6-2|ANFY1_MOUSE	sp|Q810B6|ANFY1_MOUSE	15;5	15;5	15;5	>sp|Q810B6|ANFY1_MOUSE Rabankyrin-5 OS=Mus musculus GN=Ankfy1 PE=2 SV=2	2	15	15	15
2119	E9Q1M6	Ankhd1	tr|E9Q1M6|E9Q1M6_MOUSE;tr|E9PUR0|E9PUR0_MOUSE;tr|F7C545|F7C545_MOUSE;tr|F7DD37|F7DD37_MOUSE;tr|F6YYD3|F6YYD3_MOUSE;tr|F7DE17|F7DE17_MOUSE;tr|F6RUI8|F6RUI8_MOUSE	tr|E9Q1M6|E9Q1M6_MOUSE;tr|E9PUR0|E9PUR0_MOUSE	12;12;5;2;2;2;1	7;7;3;1;1;2;1	7;7;3;1;1;2;1	>tr|E9Q1M6|E9Q1M6_MOUSE Isoform of E9PUR0, Protein Ankhd1 OS=Mus musculus GN=Ankhd1 PE=1 SV=1;>tr|E9PUR0|E9PUR0_MOUSE Protein Ankhd1 OS=Mus musculus GN=Ankhd1 PE=1 SV=1	7	12	7	7
3651	Q3TPE9	Ankmy2	sp|Q3TPE9|ANKY2_MOUSE;sp|Q3TPE9-2|ANKY2_MOUSE	sp|Q3TPE9|ANKY2_MOUSE;sp|Q3TPE9-2|ANKY2_MOUSE	3;2	3;2	3;2	>sp|Q3TPE9|ANKY2_MOUSE Ankyrin repeat and MYND domain-containing protein 2 OS=Mus musculus GN=Ankmy2 PE=1 SV=1;>sp|Q3TPE9-2|ANKY2_MOUSE Isoform of Q3TPE9, Isoform 2 of Ankyrin repeat and MYND domain-containing protein 2 OS=Mus musculus GN=Ankmy2	2	3	3	3
3043	E9QKG6	Ankrd17	tr|E9QKG6|E9QKG6_MOUSE;sp|Q99NH0|ANR17_MOUSE;sp|Q99NH0-2|ANR17_MOUSE;sp|Q99NH0-3|ANR17_MOUSE;tr|E9Q804|E9Q804_MOUSE;tr|A0A0G2JDZ9|A0A0G2JDZ9_MOUSE	tr|E9QKG6|E9QKG6_MOUSE;sp|Q99NH0|ANR17_MOUSE;sp|Q99NH0-2|ANR17_MOUSE;sp|Q99NH0-3|ANR17_MOUSE;tr|E9Q804|E9Q804_MOUSE;tr|A0A0G2JDZ9|A0A0G2JDZ9_MOUSE	12;12;11;11;11;11	12;12;11;11;11;11	7;7;6;6;6;6	>tr|E9QKG6|E9QKG6_MOUSE Isoform of Q99NH0, Ankyrin repeat domain-containing protein 17 OS=Mus musculus GN=Ankrd17 PE=1 SV=1;>sp|Q99NH0|ANR17_MOUSE Ankyrin repeat domain-containing protein 17 OS=Mus musculus GN=Ankrd17 PE=1 SV=2;>sp|Q99NH0-2|ANR17_MOUSE Iso	6	12	12	7
2480	Q6P9J9	Ano6	sp|Q6P9J9|ANO6_MOUSE;sp|Q6P9J9-2|ANO6_MOUSE	sp|Q6P9J9|ANO6_MOUSE	6;1	6;1	6;1	>sp|Q6P9J9|ANO6_MOUSE Anoctamin-6 OS=Mus musculus GN=Ano6 PE=1 SV=1	2	6	6	6
320	O35381	Anp32a	sp|O35381|AN32A_MOUSE;tr|D3Z7M9|D3Z7M9_MOUSE;tr|D3YYE1|D3YYE1_MOUSE;tr|F6UFG6|F6UFG6_MOUSE;sp|Q64G17|AN32C_MOUSE	sp|O35381|AN32A_MOUSE;tr|D3Z7M9|D3Z7M9_MOUSE;tr|D3YYE1|D3YYE1_MOUSE;tr|F6UFG6|F6UFG6_MOUSE	18;15;14;13;5	18;15;14;13;5	16;13;12;11;4	>sp|O35381|AN32A_MOUSE Acidic leucine-rich nuclear phosphoprotein 32 family member A OS=Mus musculus GN=Anp32a PE=1 SV=1;>tr|D3Z7M9|D3Z7M9_MOUSE Isoform of O35381, Acidic leucine-rich nuclear phosphoprotein 32 family member A OS=Mus musculus GN=Anp32a PE=1	5	18	18	16
501	Q9EST5	Anp32b	sp|Q9EST5|AN32B_MOUSE;sp|Q9EST5-2|AN32B_MOUSE	sp|Q9EST5|AN32B_MOUSE;sp|Q9EST5-2|AN32B_MOUSE	15;14	13;12	13;12	>sp|Q9EST5|AN32B_MOUSE Acidic leucine-rich nuclear phosphoprotein 32 family member B OS=Mus musculus GN=Anp32b PE=1 SV=1;>sp|Q9EST5-2|AN32B_MOUSE Isoform of Q9EST5, Isoform 2 of Acidic leucine-rich nuclear phosphoprotein 32 family member B OS=Mus musculus	2	15	13	13
546	P97822-2	Anp32e	sp|P97822-2|AN32E_MOUSE;sp|P97822|AN32E_MOUSE;tr|E9Q5H2|E9Q5H2_MOUSE;tr|E9PZF5|E9PZF5_MOUSE;tr|E9Q0X5|E9Q0X5_MOUSE;tr|E9Q2G1|E9Q2G1_MOUSE;tr|A0A0G2JEK9|A0A0G2JEK9_MOUSE;tr|E9Q5H9|E9Q5H9_MOUSE;tr|E9PVI5|E9PVI5_MOUSE	sp|P97822-2|AN32E_MOUSE;sp|P97822|AN32E_MOUSE;tr|E9Q5H2|E9Q5H2_MOUSE;tr|E9PZF5|E9PZF5_MOUSE	12;12;8;8;5;4;3;3;1	12;12;8;8;5;4;3;3;1	12;12;8;8;5;4;3;3;1	>sp|P97822-2|AN32E_MOUSE Isoform of P97822, Isoform 2 of Acidic leucine-rich nuclear phosphoprotein 32 family member E OS=Mus musculus GN=Anp32e;>sp|P97822|AN32E_MOUSE Acidic leucine-rich nuclear phosphoprotein 32 family member E OS=Mus musculus GN=Anp32e	9	12	12	12
363	P97449	Anpep	sp|P97449|AMPN_MOUSE	sp|P97449|AMPN_MOUSE	46	46	46	>sp|P97449|AMPN_MOUSE Aminopeptidase N OS=Mus musculus GN=Anpep PE=1 SV=4	1	46	46	46
246	P10107	Anxa1	sp|P10107|ANXA1_MOUSE	sp|P10107|ANXA1_MOUSE	36	36	35	>sp|P10107|ANXA1_MOUSE Annexin A1 OS=Mus musculus GN=Anxa1 PE=1 SV=2	1	36	36	35
1168	P97384	Anxa11	sp|P97384|ANX11_MOUSE	sp|P97384|ANX11_MOUSE	16	16	4	>sp|P97384|ANX11_MOUSE Annexin A11 OS=Mus musculus GN=Anxa11 PE=2 SV=2	1	16	16	4
68	P07356	Anxa2	sp|P07356|ANXA2_MOUSE;tr|B0V2N7|B0V2N7_MOUSE;tr|B0V2N8|B0V2N8_MOUSE;tr|B0V2N5|B0V2N5_MOUSE;REV__tr|F6WNG1|F6WNG1_MOUSE;REV__sp|Q8BND4|DX26B_MOUSE	sp|P07356|ANXA2_MOUSE;tr|B0V2N7|B0V2N7_MOUSE;tr|B0V2N8|B0V2N8_MOUSE;tr|B0V2N5|B0V2N5_MOUSE	47;32;29;27;1;1	47;32;29;27;1;1	47;32;29;27;1;1	>sp|P07356|ANXA2_MOUSE Annexin A2 OS=Mus musculus GN=Anxa2 PE=1 SV=2;>tr|B0V2N7|B0V2N7_MOUSE Isoform of P07356, Annexin (Fragment) OS=Mus musculus GN=Anxa2 PE=1 SV=1;>tr|B0V2N8|B0V2N8_MOUSE Isoform of P07356, Annexin (Fragment) OS=Mus musculus GN=Anxa2 PE=	6	47	47	47
262	O35639	Anxa3	sp|O35639|ANXA3_MOUSE;tr|Q3TET3|Q3TET3_MOUSE;tr|A0A0G2JGL7|A0A0G2JGL7_MOUSE;tr|A0A0G2JDV9|A0A0G2JDV9_MOUSE	sp|O35639|ANXA3_MOUSE;tr|Q3TET3|Q3TET3_MOUSE	34;17;9;7	34;17;9;7	34;17;9;7	>sp|O35639|ANXA3_MOUSE Annexin A3 OS=Mus musculus GN=Anxa3 PE=1 SV=4;>tr|Q3TET3|Q3TET3_MOUSE Isoform of O35639, Annexin OS=Mus musculus GN=Anxa3 PE=2 SV=1	4	34	34	34
111	P97429	Anxa4	sp|P97429|ANXA4_MOUSE;tr|D3Z0S1|D3Z0S1_MOUSE;tr|F7ANV6|F7ANV6_MOUSE;tr|S4R1F2|S4R1F2_MOUSE	sp|P97429|ANXA4_MOUSE;tr|D3Z0S1|D3Z0S1_MOUSE;tr|F7ANV6|F7ANV6_MOUSE;tr|S4R1F2|S4R1F2_MOUSE	43;30;26;22	43;30;26;22	42;29;26;21	>sp|P97429|ANXA4_MOUSE Annexin A4 OS=Mus musculus GN=Anxa4 PE=2 SV=4;>tr|D3Z0S1|D3Z0S1_MOUSE Isoform of P97429, Annexin (Fragment) OS=Mus musculus GN=Anxa4 PE=1 SV=1;>tr|F7ANV6|F7ANV6_MOUSE Isoform of P97429, Annexin (Fragment) OS=Mus musculus GN=Anxa4 PE=	4	43	43	42
260	P48036	Anxa5	sp|P48036|ANXA5_MOUSE;tr|A0A0G2JGQ0|A0A0G2JGQ0_MOUSE	sp|P48036|ANXA5_MOUSE	37;11	37;11	37;11	>sp|P48036|ANXA5_MOUSE Annexin A5 OS=Mus musculus GN=Anxa5 PE=1 SV=1	2	37	37	37
745	F8WIT2	Anxa6	tr|F8WIT2|F8WIT2_MOUSE;sp|P14824|ANXA6_MOUSE	tr|F8WIT2|F8WIT2_MOUSE;sp|P14824|ANXA6_MOUSE	37;37	36;36	36;36	>tr|F8WIT2|F8WIT2_MOUSE Isoform of P14824, Annexin OS=Mus musculus GN=Anxa6 PE=1 SV=1;>sp|P14824|ANXA6_MOUSE Annexin A6 OS=Mus musculus GN=Anxa6 PE=1 SV=3	2	37	36	36
791	Q07076	Anxa7	sp|Q07076|ANXA7_MOUSE	sp|Q07076|ANXA7_MOUSE	19	19	19	>sp|Q07076|ANXA7_MOUSE Annexin A7 OS=Mus musculus GN=Anxa7 PE=1 SV=2	1	19	19	19
1005	O35643	Ap1b1	sp|O35643|AP1B1_MOUSE;tr|Q5SVG5|Q5SVG5_MOUSE;tr|Q5SVG4|Q5SVG4_MOUSE	sp|O35643|AP1B1_MOUSE;tr|Q5SVG5|Q5SVG5_MOUSE;tr|Q5SVG4|Q5SVG4_MOUSE	39;38;38	19;18;18	19;18;18	>sp|O35643|AP1B1_MOUSE AP-1 complex subunit beta-1 OS=Mus musculus GN=Ap1b1 PE=1 SV=2;>tr|Q5SVG5|Q5SVG5_MOUSE Isoform of O35643, AP-1 complex subunit beta-1 OS=Mus musculus GN=Ap1b1 PE=1 SV=1;>tr|Q5SVG4|Q5SVG4_MOUSE Isoform of O35643, AP-1 complex subunit	3	39	19	19
1859	P22892	Ap1g1	sp|P22892|AP1G1_MOUSE;tr|Q8CBB7|Q8CBB7_MOUSE	sp|P22892|AP1G1_MOUSE;tr|Q8CBB7|Q8CBB7_MOUSE	13;13	13;13	13;13	>sp|P22892|AP1G1_MOUSE AP-1 complex subunit gamma-1 OS=Mus musculus GN=Ap1g1 PE=1 SV=3;>tr|Q8CBB7|Q8CBB7_MOUSE Isoform of P22892, AP-1 complex subunit gamma-1 OS=Mus musculus GN=Ap1g1 PE=1 SV=1	2	13	13	13
1971	P35585	Ap1m1	sp|P35585|AP1M1_MOUSE;tr|D3YZ71|D3YZ71_MOUSE;sp|Q9WVP1|AP1M2_MOUSE;sp|Q9WVP1-2|AP1M2_MOUSE	sp|P35585|AP1M1_MOUSE	10;3;2;2	10;3;2;2	10;3;2;2	>sp|P35585|AP1M1_MOUSE AP-1 complex subunit mu-1 OS=Mus musculus GN=Ap1m1 PE=1 SV=3	4	10	10	10
2922	P61967	Ap1s1	sp|P61967|AP1S1_MOUSE;tr|D3Z268|D3Z268_MOUSE;tr|D3Z0D6|D3Z0D6_MOUSE;tr|D3YXN0|D3YXN0_MOUSE	sp|P61967|AP1S1_MOUSE;tr|D3Z268|D3Z268_MOUSE;tr|D3Z0D6|D3Z0D6_MOUSE;tr|D3YXN0|D3YXN0_MOUSE	4;2;2;2	4;2;2;2	4;2;2;2	>sp|P61967|AP1S1_MOUSE AP-1 complex subunit sigma-1A OS=Mus musculus GN=Ap1s1 PE=1 SV=1;>tr|D3Z268|D3Z268_MOUSE Isoform of P61967, AP-1 complex subunit sigma-1A (Fragment) OS=Mus musculus GN=Ap1s1 PE=1 SV=1;>tr|D3Z0D6|D3Z0D6_MOUSE Isoform of P61967, AP-1 c	4	4	4	4
787	P17426-2	Ap2a1	sp|P17426-2|AP2A1_MOUSE;sp|P17426|AP2A1_MOUSE;tr|F6TPX8|F6TPX8_MOUSE	sp|P17426-2|AP2A1_MOUSE;sp|P17426|AP2A1_MOUSE	35;34;11	35;34;11	25;24;11	>sp|P17426-2|AP2A1_MOUSE Isoform of P17426, Isoform B of AP-2 complex subunit alpha-1 OS=Mus musculus GN=Ap2a1;>sp|P17426|AP2A1_MOUSE AP-2 complex subunit alpha-1 OS=Mus musculus GN=Ap2a1 PE=1 SV=1	3	35	35	25
1449	P17427	Ap2a2	sp|P17427|AP2A2_MOUSE;tr|E9PWD0|E9PWD0_MOUSE;tr|F6VSP9|F6VSP9_MOUSE	sp|P17427|AP2A2_MOUSE	22;2;1	12;0;0	12;0;0	>sp|P17427|AP2A2_MOUSE AP-2 complex subunit alpha-2 OS=Mus musculus GN=Ap2a2 PE=1 SV=2	3	22	12	12
736	Q9DBG3	Ap2b1	sp|Q9DBG3|AP2B1_MOUSE;sp|Q9DBG3-2|AP2B1_MOUSE;tr|H3BIY9|H3BIY9_MOUSE;tr|H3BKM0|H3BKM0_MOUSE;tr|H3BJ06|H3BJ06_MOUSE;tr|Q5SWR0|Q5SWR0_MOUSE	sp|Q9DBG3|AP2B1_MOUSE;sp|Q9DBG3-2|AP2B1_MOUSE;tr|H3BIY9|H3BIY9_MOUSE;tr|H3BKM0|H3BKM0_MOUSE	39;39;36;34;11;1	39;39;36;34;11;1	19;19;16;19;3;0	>sp|Q9DBG3|AP2B1_MOUSE AP-2 complex subunit beta OS=Mus musculus GN=Ap2b1 PE=1 SV=1;>sp|Q9DBG3-2|AP2B1_MOUSE Isoform of Q9DBG3, Isoform 2 of AP-2 complex subunit beta OS=Mus musculus GN=Ap2b1;>tr|H3BIY9|H3BIY9_MOUSE Isoform of Q9DBG3, AP complex subunit be	6	39	39	19
1013	Q3TWV4	Ap2m1	tr|Q3TWV4|Q3TWV4_MOUSE;sp|P84091|AP2M1_MOUSE	tr|Q3TWV4|Q3TWV4_MOUSE;sp|P84091|AP2M1_MOUSE	24;24	24;24	24;24	>tr|Q3TWV4|Q3TWV4_MOUSE Isoform of P84091, AP-2 complex subunit mu OS=Mus musculus GN=Ap2m1 PE=1 SV=1;>sp|P84091|AP2M1_MOUSE AP-2 complex subunit mu OS=Mus musculus GN=Ap2m1 PE=1 SV=1	2	24	24	24
2383	P62743	Ap2s1	sp|P62743|AP2S1_MOUSE	sp|P62743|AP2S1_MOUSE	4	4	4	>sp|P62743|AP2S1_MOUSE AP-2 complex subunit sigma OS=Mus musculus GN=Ap2s1 PE=1 SV=1	1	4	4	4
1029	Q9Z1T1	Ap3b1	sp|Q9Z1T1|AP3B1_MOUSE;sp|Q9JME5|AP3B2_MOUSE	sp|Q9Z1T1|AP3B1_MOUSE	41;1	41;1	41;1	>sp|Q9Z1T1|AP3B1_MOUSE AP-3 complex subunit beta-1 OS=Mus musculus GN=Ap3b1 PE=1 SV=2	2	41	41	41
1192	O54774	Ap3d1	sp|O54774|AP3D1_MOUSE	sp|O54774|AP3D1_MOUSE	27	27	27	>sp|O54774|AP3D1_MOUSE AP-3 complex subunit delta-1 OS=Mus musculus GN=Ap3d1 PE=1 SV=1	1	27	27	27
1280	Q9JKC8	Ap3m1	sp|Q9JKC8|AP3M1_MOUSE;tr|H7BWY2|H7BWY2_MOUSE;sp|Q8R2R9|AP3M2_MOUSE;tr|D3YXV9|D3YXV9_MOUSE	sp|Q9JKC8|AP3M1_MOUSE;tr|H7BWY2|H7BWY2_MOUSE	13;12;3;1	13;12;3;1	13;12;3;1	>sp|Q9JKC8|AP3M1_MOUSE AP-3 complex subunit mu-1 OS=Mus musculus GN=Ap3m1 PE=1 SV=1;>tr|H7BWY2|H7BWY2_MOUSE Isoform of Q9JKC8, AP-3 complex subunit mu-1 OS=Mus musculus GN=Ap3m1 PE=1 SV=1	4	13	13	13
2111	Q9DCR2	Ap3s1	sp|Q9DCR2|AP3S1_MOUSE	sp|Q9DCR2|AP3S1_MOUSE	5	5	5	>sp|Q9DCR2|AP3S1_MOUSE AP-3 complex subunit sigma-1 OS=Mus musculus GN=Ap3s1 PE=1 SV=2	1	5	5	5
1373	Q8R5A3	Apbb1ip	sp|Q8R5A3|AB1IP_MOUSE	sp|Q8R5A3|AB1IP_MOUSE	15	15	14	>sp|Q8R5A3|AB1IP_MOUSE Amyloid beta A4 precursor protein-binding family B member 1-interacting protein OS=Mus musculus GN=Apbb1ip PE=1 SV=2	1	15	15	14
981	Q8R146	Apeh	sp|Q8R146|APEH_MOUSE;sp|Q8R146-2|APEH_MOUSE;tr|A0A0A6YXV0|A0A0A6YXV0_MOUSE	sp|Q8R146|APEH_MOUSE;sp|Q8R146-2|APEH_MOUSE	25;24;8	25;24;8	25;24;8	>sp|Q8R146|APEH_MOUSE Acylamino-acid-releasing enzyme OS=Mus musculus GN=Apeh PE=2 SV=3;>sp|Q8R146-2|APEH_MOUSE Isoform of Q8R146, Isoform 2 of Acylamino-acid-releasing enzyme OS=Mus musculus GN=Apeh	3	25	25	25
374	P28352	Apex1	sp|P28352|APEX1_MOUSE;tr|F6QA74|F6QA74_MOUSE;tr|D3Z124|D3Z124_MOUSE;tr|D3Z6R9|D3Z6R9_MOUSE	sp|P28352|APEX1_MOUSE;tr|F6QA74|F6QA74_MOUSE;tr|D3Z124|D3Z124_MOUSE	25;24;16;3	25;24;16;3	25;24;16;3	>sp|P28352|APEX1_MOUSE DNA-(apurinic or apyrimidinic site) lyase OS=Mus musculus GN=Apex1 PE=1 SV=2;>tr|F6QA74|F6QA74_MOUSE Isoform of P28352, DNA-(apurinic or apyrimidinic site) lyase (Fragment) OS=Mus musculus GN=Apex1 PE=1 SV=1;>tr|D3Z124|D3Z124_MOUSE I	4	25	25	25
670	O35841	Api5	sp|O35841|API5_MOUSE	sp|O35841|API5_MOUSE	24	24	24	>sp|O35841|API5_MOUSE Apoptosis inhibitor 5 OS=Mus musculus GN=Api5 PE=1 SV=2	1	24	24	24
1622	Q9WVQ5	Apip	sp|Q9WVQ5|MTNB_MOUSE	sp|Q9WVQ5|MTNB_MOUSE	7	7	7	>sp|Q9WVQ5|MTNB_MOUSE Methylthioribulose-1-phosphate dehydratase OS=Mus musculus GN=Apip PE=1 SV=1	1	7	7	7
2708	Q9D7N9	Apmap	sp|Q9D7N9|APMAP_MOUSE	sp|Q9D7N9|APMAP_MOUSE	5	5	5	>sp|Q9D7N9|APMAP_MOUSE Adipocyte plasma membrane-associated protein OS=Mus musculus GN=Apmap PE=1 SV=1	1	5	5	5
1178	Q8K4Z3	Apoa1bp	sp|Q8K4Z3|NNRE_MOUSE	sp|Q8K4Z3|NNRE_MOUSE	14	14	14	>sp|Q8K4Z3|NNRE_MOUSE NAD(P)H-hydrate epimerase OS=Mus musculus GN=Apoa1bp PE=1 SV=1	1	14	14	14
1765	Q8VBT6	Apobr	sp|Q8VBT6|APOBR_MOUSE	sp|Q8VBT6|APOBR_MOUSE	15	15	15	>sp|Q8VBT6|APOBR_MOUSE Apolipoprotein B receptor OS=Mus musculus GN=Apobr PE=1 SV=1	1	15	15	15
139	P08226	Apoe	sp|P08226|APOE_MOUSE;tr|G3UWN5|G3UWN5_MOUSE;tr|E9Q327|E9Q327_MOUSE;tr|G3UZM8|G3UZM8_MOUSE;tr|G3UWW2|G3UWW2_MOUSE;tr|D3YUF0|D3YUF0_MOUSE;tr|D3Z2C5|D3Z2C5_MOUSE;CON__Q03247;sp|Q8VHG0|FMO4_MOUSE	sp|P08226|APOE_MOUSE;tr|G3UWN5|G3UWN5_MOUSE	35;23;17;13;1;1;1;1;1	35;23;17;13;1;1;1;1;1	35;23;17;13;1;1;1;1;1	>sp|P08226|APOE_MOUSE Apolipoprotein E OS=Mus musculus GN=Apoe PE=1 SV=2;>tr|G3UWN5|G3UWN5_MOUSE Isoform of P08226, Apolipoprotein E (Fragment) OS=Mus musculus GN=Apoe PE=1 SV=1	9	35	35	35
2909	Q9DCZ4-2	Apoo	sp|Q9DCZ4-2|MIC26_MOUSE;sp|Q9DCZ4|MIC26_MOUSE;sp|Q9DCZ4-3|MIC26_MOUSE	sp|Q9DCZ4-2|MIC26_MOUSE;sp|Q9DCZ4|MIC26_MOUSE;sp|Q9DCZ4-3|MIC26_MOUSE	2;2;2	2;2;2	2;2;2	>sp|Q9DCZ4-2|MIC26_MOUSE Isoform of Q9DCZ4, Isoform 2 of MICOS complex subunit Mic26 OS=Mus musculus GN=Apoo;>sp|Q9DCZ4|MIC26_MOUSE MICOS complex subunit Mic26 OS=Mus musculus GN=Apoo PE=1 SV=2;>sp|Q9DCZ4-3|MIC26_MOUSE Isoform of Q9DCZ4, Isoform 3 of MICOS	3	2	2	2
2003	Q78IK4	Apool	sp|Q78IK4|MIC27_MOUSE;tr|B1AV14|B1AV14_MOUSE	sp|Q78IK4|MIC27_MOUSE;tr|B1AV14|B1AV14_MOUSE	8;6	8;6	8;6	>sp|Q78IK4|MIC27_MOUSE MICOS complex subunit Mic27 OS=Mus musculus GN=Apool PE=2 SV=1;>tr|B1AV14|B1AV14_MOUSE Isoform of Q78IK4, MICOS complex subunit Mic27 OS=Mus musculus GN=Apool PE=1 SV=1	2	8	8	8
313	P08030	Aprt	sp|P08030|APT_MOUSE	sp|P08030|APT_MOUSE	19	19	19	>sp|P08030|APT_MOUSE Adenine phosphoribosyltransferase OS=Mus musculus GN=Aprt PE=1 SV=2	1	19	19	19
570	Q5XJY5	Arcn1	sp|Q5XJY5|COPD_MOUSE	sp|Q5XJY5|COPD_MOUSE	45	45	45	>sp|Q5XJY5|COPD_MOUSE Coatomer subunit delta OS=Mus musculus GN=Arcn1 PE=1 SV=2	1	45	45	45
461	P84078	Arf1	sp|P84078|ARF1_MOUSE	sp|P84078|ARF1_MOUSE	13	13	2	>sp|P84078|ARF1_MOUSE ADP-ribosylation factor 1 OS=Mus musculus GN=Arf1 PE=1 SV=2	1	13	13	2
1341	P61750	Arf4	sp|P61750|ARF4_MOUSE;tr|E9Q798|E9Q798_MOUSE;tr|F6UFB9|F6UFB9_MOUSE	sp|P61750|ARF4_MOUSE;tr|E9Q798|E9Q798_MOUSE	11;8;5	7;7;5	6;6;5	>sp|P61750|ARF4_MOUSE ADP-ribosylation factor 4 OS=Mus musculus GN=Arf4 PE=1 SV=2;>tr|E9Q798|E9Q798_MOUSE Isoform of P61750, ADP-ribosylation factor 4 OS=Mus musculus GN=Arf4 PE=1 SV=1	3	11	7	6
2298	P84084	Arf5	sp|P84084|ARF5_MOUSE;tr|D3YV25|D3YV25_MOUSE;tr|E9Q2C2|E9Q2C2_MOUSE	sp|P84084|ARF5_MOUSE	11;1;1	6;0;0	6;0;0	>sp|P84084|ARF5_MOUSE ADP-ribosylation factor 5 OS=Mus musculus GN=Arf5 PE=1 SV=2	3	11	6	6
1429	P62331	Arf6	sp|P62331|ARF6_MOUSE	sp|P62331|ARF6_MOUSE	7	7	7	>sp|P62331|ARF6_MOUSE ADP-ribosylation factor 6 OS=Mus musculus GN=Arf6 PE=1 SV=2	1	7	7	7
1799	Q9EPJ9	Arfgap1	sp|Q9EPJ9|ARFG1_MOUSE;sp|Q9EPJ9-2|ARFG1_MOUSE;tr|Q3TGS9|Q3TGS9_MOUSE;tr|V9GXM1|V9GXM1_MOUSE;tr|V9GWV1|V9GWV1_MOUSE	sp|Q9EPJ9|ARFG1_MOUSE;sp|Q9EPJ9-2|ARFG1_MOUSE;tr|Q3TGS9|Q3TGS9_MOUSE;tr|V9GXM1|V9GXM1_MOUSE;tr|V9GWV1|V9GWV1_MOUSE	11;10;10;10;9	11;10;10;10;9	11;10;10;10;9	>sp|Q9EPJ9|ARFG1_MOUSE ADP-ribosylation factor GTPase-activating protein 1 OS=Mus musculus GN=Arfgap1 PE=1 SV=2;>sp|Q9EPJ9-2|ARFG1_MOUSE Isoform of Q9EPJ9, Isoform 2 of ADP-ribosylation factor GTPase-activating protein 1 OS=Mus musculus GN=Arfgap1;>tr|Q3TG	5	11	11	11
1483	Q99K28	Arfgap2	sp|Q99K28|ARFG2_MOUSE;sp|Q99K28-2|ARFG2_MOUSE	sp|Q99K28|ARFG2_MOUSE;sp|Q99K28-2|ARFG2_MOUSE	21;21	21;21	20;20	>sp|Q99K28|ARFG2_MOUSE ADP-ribosylation factor GTPase-activating protein 2 OS=Mus musculus GN=Arfgap2 PE=1 SV=1;>sp|Q99K28-2|ARFG2_MOUSE Isoform of Q99K28, Isoform 2 of ADP-ribosylation factor GTPase-activating protein 2 OS=Mus musculus GN=Arfgap2	2	21	21	20
3333	Q9D8S3	Arfgap3	sp|Q9D8S3|ARFG3_MOUSE	sp|Q9D8S3|ARFG3_MOUSE	3	2	2	>sp|Q9D8S3|ARFG3_MOUSE ADP-ribosylation factor GTPase-activating protein 3 OS=Mus musculus GN=Arfgap3 PE=1 SV=2	1	3	2	2
2363	A2A5R2	Arfgef2	sp|A2A5R2|BIG2_MOUSE	sp|A2A5R2|BIG2_MOUSE	15	15	10	>sp|A2A5R2|BIG2_MOUSE Brefeldin A-inhibited guanine nucleotide-exchange protein 2 OS=Mus musculus GN=Arfgef2 PE=1 SV=1	1	15	15	10
2122	A2RSX9	Arfip1	tr|A2RSX9|A2RSX9_MOUSE	tr|A2RSX9|A2RSX9_MOUSE	5	5	1	>tr|A2RSX9|A2RSX9_MOUSE Isoform of G5E8V9, Arfip1 protein OS=Mus musculus GN=Arfip1 PE=1 SV=1	1	5	5	1
3242	Q8K221	Arfip2	sp|Q8K221|ARFP2_MOUSE;tr|D3Z2F3|D3Z2F3_MOUSE	sp|Q8K221|ARFP2_MOUSE	4;1	4;1	4;1	>sp|Q8K221|ARFP2_MOUSE Arfaptin-2 OS=Mus musculus GN=Arfip2 PE=2 SV=2	2	4	4	4
38	Q61176	Arg1	sp|Q61176|ARGI1_MOUSE	sp|Q61176|ARGI1_MOUSE	36	36	36	>sp|Q61176|ARGI1_MOUSE Arginase-1 OS=Mus musculus GN=Arg1 PE=1 SV=1	1	36	36	36
1997	Q3UL36	Arglu1	sp|Q3UL36|ARGL1_MOUSE;sp|Q3UL36-2|ARGL1_MOUSE	sp|Q3UL36|ARGL1_MOUSE	10;4	10;4	9;4	>sp|Q3UL36|ARGL1_MOUSE Arginine and glutamate-rich protein 1 OS=Mus musculus GN=Arglu1 PE=1 SV=2	2	10	10	9
945	Q5FWK3	Arhgap1	sp|Q5FWK3|RHG01_MOUSE;tr|A2AH25|A2AH25_MOUSE	sp|Q5FWK3|RHG01_MOUSE;tr|A2AH25|A2AH25_MOUSE	24;23	24;23	24;23	>sp|Q5FWK3|RHG01_MOUSE Rho GTPase-activating protein 1 OS=Mus musculus GN=Arhgap1 PE=1 SV=1;>tr|A2AH25|A2AH25_MOUSE Isoform of Q5FWK3, Rho GTPase-activating protein 1 OS=Mus musculus GN=Arhgap1 PE=1 SV=1	2	24	24	24
2252	Q3UIA2-4	Arhgap17	sp|Q3UIA2-4|RHG17_MOUSE;sp|Q3UIA2-3|RHG17_MOUSE;sp|Q3UIA2-2|RHG17_MOUSE;tr|E9QAJ9|E9QAJ9_MOUSE;sp|Q3UIA2|RHG17_MOUSE	sp|Q3UIA2-4|RHG17_MOUSE;sp|Q3UIA2-3|RHG17_MOUSE;sp|Q3UIA2-2|RHG17_MOUSE;tr|E9QAJ9|E9QAJ9_MOUSE;sp|Q3UIA2|RHG17_MOUSE	10;10;10;10;10	10;10;10;10;10	8;8;8;8;8	>sp|Q3UIA2-4|RHG17_MOUSE Isoform of Q3UIA2, Isoform 4 of Rho GTPase-activating protein 17 OS=Mus musculus GN=Arhgap17;>sp|Q3UIA2-3|RHG17_MOUSE Isoform of Q3UIA2, Isoform 3 of Rho GTPase-activating protein 17 OS=Mus musculus GN=Arhgap17;>sp|Q3UIA2-2|RHG17_M	5	10	10	8
2590	E9QMX7	Arhgap30	tr|E9QMX7|E9QMX7_MOUSE;sp|Q640N3-2|RHG30_MOUSE;sp|Q640N3|RHG30_MOUSE;sp|Q811P8-2|RHG32_MOUSE;sp|Q811P8|RHG32_MOUSE	tr|E9QMX7|E9QMX7_MOUSE;sp|Q640N3-2|RHG30_MOUSE;sp|Q640N3|RHG30_MOUSE	8;7;7;1;1	8;7;7;1;1	7;6;6;1;1	>tr|E9QMX7|E9QMX7_MOUSE Isoform of Q640N3, Rho GTPase-activating protein 30 OS=Mus musculus GN=Arhgap30 PE=1 SV=1;>sp|Q640N3-2|RHG30_MOUSE Isoform of Q640N3, Isoform 2 of Rho GTPase-activating protein 30 OS=Mus musculus GN=Arhgap30;>sp|Q640N3|RHG30_MOUSE R	5	8	8	7
198	Q99PT1	Arhgdia	sp|Q99PT1|GDIR1_MOUSE	sp|Q99PT1|GDIR1_MOUSE	14	14	14	>sp|Q99PT1|GDIR1_MOUSE Rho GDP-dissociation inhibitor 1 OS=Mus musculus GN=Arhgdia PE=1 SV=3	1	14	14	14
340	Q61599	Arhgdib	sp|Q61599|GDIR2_MOUSE;tr|D3YWL7|D3YWL7_MOUSE	sp|Q61599|GDIR2_MOUSE	14;6	14;6	14;6	>sp|Q61599|GDIR2_MOUSE Rho GDP-dissociation inhibitor 2 OS=Mus musculus GN=Arhgdib PE=2 SV=3	2	14	14	14
861	Q61210	Arhgef1	sp|Q61210|ARHG1_MOUSE;tr|E9PUF7|E9PUF7_MOUSE;sp|Q61210-2|ARHG1_MOUSE;sp|Q61210-5|ARHG1_MOUSE;sp|Q61210-4|ARHG1_MOUSE;sp|Q61210-3|ARHG1_MOUSE;tr|F6ZN61|F6ZN61_MOUSE;tr|D3YVJ9|D3YVJ9_MOUSE	sp|Q61210|ARHG1_MOUSE;tr|E9PUF7|E9PUF7_MOUSE;sp|Q61210-2|ARHG1_MOUSE;sp|Q61210-5|ARHG1_MOUSE;sp|Q61210-4|ARHG1_MOUSE;sp|Q61210-3|ARHG1_MOUSE	13;13;12;12;10;9;5;1	13;13;12;12;10;9;5;1	13;13;12;12;10;9;5;1	>sp|Q61210|ARHG1_MOUSE Rho guanine nucleotide exchange factor 1 OS=Mus musculus GN=Arhgef1 PE=1 SV=2;>tr|E9PUF7|E9PUF7_MOUSE Isoform of Q61210, Rho guanine nucleotide exchange factor 1 OS=Mus musculus GN=Arhgef1 PE=1 SV=1;>sp|Q61210-2|ARHG1_MOUSE Isoform o	8	13	13	13
882	H3BKH9	Arhgef2	tr|H3BKH9|H3BKH9_MOUSE;sp|Q60875|ARHG2_MOUSE;tr|H3BJU7|H3BJU7_MOUSE;sp|Q60875-5|ARHG2_MOUSE;sp|Q60875-4|ARHG2_MOUSE;tr|H3BJX8|H3BJX8_MOUSE;tr|H3BJ45|H3BJ45_MOUSE;tr|H3BJ40|H3BJ40_MOUSE;sp|Q60875-2|ARHG2_MOUSE;sp|Q60875-3|ARHG2_MOUSE;tr|H3BL15|H3BL15_MOUSE;tr|H3BLF9|H3BLF9_MOUSE;tr|H3BJ59|H3BJ59_MOUSE;tr|H3BLJ1|H3BLJ1_MOUSE;tr|H3BIX8|H3BIX8_MOUSE;tr|H3BJM4|H3BJM4_MOUSE;tr|H3BJ48|H3BJ48_MOUSE	tr|H3BKH9|H3BKH9_MOUSE;sp|Q60875|ARHG2_MOUSE;tr|H3BJU7|H3BJU7_MOUSE;sp|Q60875-5|ARHG2_MOUSE;sp|Q60875-4|ARHG2_MOUSE;tr|H3BJX8|H3BJX8_MOUSE;tr|H3BJ45|H3BJ45_MOUSE;tr|H3BJ40|H3BJ40_MOUSE;sp|Q60875-2|ARHG2_MOUSE;sp|Q60875-3|ARHG2_MOUSE	33;33;32;32;32;32;32;32;18;18;9;8;8;5;5;4;4	33;33;32;32;32;32;32;32;18;18;9;8;8;5;5;4;4	33;33;32;32;32;32;32;32;18;18;9;8;8;5;5;4;4	>tr|H3BKH9|H3BKH9_MOUSE Isoform of Q60875, Rho guanine nucleotide exchange factor 2 OS=Mus musculus GN=Arhgef2 PE=1 SV=1;>sp|Q60875|ARHG2_MOUSE Rho guanine nucleotide exchange factor 2 OS=Mus musculus GN=Arhgef2 PE=1 SV=4;>tr|H3BJU7|H3BJU7_MOUSE Isoform of	17	33	33	33
1499	Q9ES28-4	Arhgef7	sp|Q9ES28-4|ARHG7_MOUSE;sp|Q9ES28-2|ARHG7_MOUSE;sp|Q9ES28-7|ARHG7_MOUSE;sp|Q9ES28|ARHG7_MOUSE;sp|Q9ES28-3|ARHG7_MOUSE;sp|Q9ES28-8|ARHG7_MOUSE;tr|D3Z0V2|D3Z0V2_MOUSE;sp|Q9ES28-6|ARHG7_MOUSE;sp|Q9ES28-5|ARHG7_MOUSE;tr|H3BJ53|H3BJ53_MOUSE	sp|Q9ES28-4|ARHG7_MOUSE;sp|Q9ES28-2|ARHG7_MOUSE;sp|Q9ES28-7|ARHG7_MOUSE;sp|Q9ES28|ARHG7_MOUSE;sp|Q9ES28-3|ARHG7_MOUSE;sp|Q9ES28-8|ARHG7_MOUSE;tr|D3Z0V2|D3Z0V2_MOUSE;sp|Q9ES28-6|ARHG7_MOUSE;sp|Q9ES28-5|ARHG7_MOUSE	20;20;20;20;19;18;17;15;15;1	20;20;20;20;19;18;17;15;15;1	18;18;18;18;17;16;15;13;13;0	>sp|Q9ES28-4|ARHG7_MOUSE Isoform of Q9ES28, Isoform D of Rho guanine nucleotide exchange factor 7 OS=Mus musculus GN=Arhgef7;>sp|Q9ES28-2|ARHG7_MOUSE Isoform of Q9ES28, Isoform A of Rho guanine nucleotide exchange factor 7 OS=Mus musculus GN=Arhgef7;>sp|Q9	10	20	20	18
3550	A2BH40-3	Arid1a	sp|A2BH40-3|ARI1A_MOUSE;sp|A2BH40|ARI1A_MOUSE;tr|E9QAQ7|E9QAQ7_MOUSE;sp|A2BH40-4|ARI1A_MOUSE;sp|A2BH40-2|ARI1A_MOUSE	sp|A2BH40-3|ARI1A_MOUSE;sp|A2BH40|ARI1A_MOUSE;tr|E9QAQ7|E9QAQ7_MOUSE;sp|A2BH40-4|ARI1A_MOUSE;sp|A2BH40-2|ARI1A_MOUSE	10;10;10;9;9	9;9;9;8;8	9;9;9;8;8	>sp|A2BH40-3|ARI1A_MOUSE Isoform of A2BH40, Isoform 3 of AT-rich interactive domain-containing protein 1A OS=Mus musculus GN=Arid1a;>sp|A2BH40|ARI1A_MOUSE AT-rich interactive domain-containing protein 1A OS=Mus musculus GN=Arid1a PE=1 SV=1;>tr|E9QAQ7|E9QAQ	5	10	9	9
2213	Q9Z1K5	Arih1	sp|Q9Z1K5|ARI1_MOUSE;tr|H9KV21|H9KV21_MOUSE;tr|H7BWY7|H7BWY7_MOUSE	sp|Q9Z1K5|ARI1_MOUSE;tr|H9KV21|H9KV21_MOUSE;tr|H7BWY7|H7BWY7_MOUSE	10;9;7	10;9;7	10;9;7	>sp|Q9Z1K5|ARI1_MOUSE E3 ubiquitin-protein ligase ARIH1 OS=Mus musculus GN=Arih1 PE=1 SV=3;>tr|H9KV21|H9KV21_MOUSE Isoform of Q9Z1K5, E3 ubiquitin-protein ligase ARIH1 OS=Mus musculus GN=Arih1 PE=1 SV=1;>tr|H7BWY7|H7BWY7_MOUSE Isoform of Q9Z1K5, E3 ubiquit	3	10	10	10
1441	P61211	Arl1	sp|P61211|ARL1_MOUSE;tr|F8WIB1|F8WIB1_MOUSE	sp|P61211|ARL1_MOUSE;tr|F8WIB1|F8WIB1_MOUSE	6;4	6;4	6;4	>sp|P61211|ARL1_MOUSE ADP-ribosylation factor-like protein 1 OS=Mus musculus GN=Arl1 PE=2 SV=1;>tr|F8WIB1|F8WIB1_MOUSE Isoform of P61211, ADP-ribosylation factor-like protein 1 (Fragment) OS=Mus musculus GN=Arl1 PE=1 SV=1	2	6	6	6
2834	Q6P3A9	Arl11	sp|Q6P3A9|ARL11_MOUSE	sp|Q6P3A9|ARL11_MOUSE	2	2	2	>sp|Q6P3A9|ARL11_MOUSE ADP-ribosylation factor-like protein 11 OS=Mus musculus GN=Arl11 PE=2 SV=1	1	2	2	2
2855	Q9D0J4	Arl2	sp|Q9D0J4|ARL2_MOUSE	sp|Q9D0J4|ARL2_MOUSE	3	3	3	>sp|Q9D0J4|ARL2_MOUSE ADP-ribosylation factor-like protein 2 OS=Mus musculus GN=Arl2 PE=1 SV=1	1	3	3	3
2772	Q9WUL7	Arl3	sp|Q9WUL7|ARL3_MOUSE	sp|Q9WUL7|ARL3_MOUSE	4	4	4	>sp|Q9WUL7|ARL3_MOUSE ADP-ribosylation factor-like protein 3 OS=Mus musculus GN=Arl3 PE=1 SV=1	1	4	4	4
2420	Q9JKW0	Arl6ip1	sp|Q9JKW0|AR6P1_MOUSE	sp|Q9JKW0|AR6P1_MOUSE	2	2	2	>sp|Q9JKW0|AR6P1_MOUSE ADP-ribosylation factor-like protein 6-interacting protein 1 OS=Mus musculus GN=Arl6ip1 PE=2 SV=1	1	2	2	2
1403	Q8R5J9	Arl6ip5	sp|Q8R5J9|PRAF3_MOUSE	sp|Q8R5J9|PRAF3_MOUSE	8	8	8	>sp|Q8R5J9|PRAF3_MOUSE PRA1 family protein 3 OS=Mus musculus GN=Arl6ip5 PE=1 SV=2	1	8	8	8
688	F6QKK2	Arl8a	tr|F6QKK2|F6QKK2_MOUSE;sp|Q8VEH3|ARL8A_MOUSE	tr|F6QKK2|F6QKK2_MOUSE;sp|Q8VEH3|ARL8A_MOUSE	9;9	9;9	4;4	>tr|F6QKK2|F6QKK2_MOUSE Isoform of Q8VEH3, ADP-ribosylation factor-like protein 8A (Fragment) OS=Mus musculus GN=Arl8a PE=1 SV=1;>sp|Q8VEH3|ARL8A_MOUSE ADP-ribosylation factor-like protein 8A OS=Mus musculus GN=Arl8a PE=2 SV=1	2	9	9	4
1032	Q9CQW2	Arl8b	sp|Q9CQW2|ARL8B_MOUSE	sp|Q9CQW2|ARL8B_MOUSE	8	3	3	>sp|Q9CQW2|ARL8B_MOUSE ADP-ribosylation factor-like protein 8B OS=Mus musculus GN=Arl8b PE=2 SV=1	1	8	3	3
2730	Q8BNU0	Armc6	sp|Q8BNU0|ARMC6_MOUSE;sp|Q8BNU0-2|ARMC6_MOUSE;tr|D3Z3J0|D3Z3J0_MOUSE	sp|Q8BNU0|ARMC6_MOUSE;sp|Q8BNU0-2|ARMC6_MOUSE	7;4;2	7;4;2	7;4;2	>sp|Q8BNU0|ARMC6_MOUSE Armadillo repeat-containing protein 6 OS=Mus musculus GN=Armc6 PE=2 SV=1;>sp|Q8BNU0-2|ARMC6_MOUSE Isoform of Q8BNU0, Isoform 2 of Armadillo repeat-containing protein 6 OS=Mus musculus GN=Armc6	3	7	7	7
2950	G3X920	Armc8	tr|G3X920|G3X920_MOUSE;sp|Q9DBR3|ARMC8_MOUSE;sp|Q9DBR3-2|ARMC8_MOUSE	tr|G3X920|G3X920_MOUSE;sp|Q9DBR3|ARMC8_MOUSE;sp|Q9DBR3-2|ARMC8_MOUSE	5;5;3	5;5;3	3;3;1	>tr|G3X920|G3X920_MOUSE Isoform of Q9DBR3, Armadillo repeat containing 8, isoform CRA_b OS=Mus musculus GN=Armc8 PE=1 SV=1;>sp|Q9DBR3|ARMC8_MOUSE Armadillo repeat-containing protein 8 OS=Mus musculus GN=Armc8 PE=2 SV=2;>sp|Q9DBR3-2|ARMC8_MOUSE Isoform of Q	3	5	5	3
252	Q9WV32	Arpc1b	sp|Q9WV32|ARC1B_MOUSE;tr|Q91Z25|Q91Z25_MOUSE;tr|F6VVE6|F6VVE6_MOUSE;tr|F6THG2|F6THG2_MOUSE;tr|D3Z6S0|D3Z6S0_MOUSE	sp|Q9WV32|ARC1B_MOUSE;tr|Q91Z25|Q91Z25_MOUSE	26;26;8;7;4	26;26;8;7;4	25;25;7;7;4	>sp|Q9WV32|ARC1B_MOUSE Actin-related protein 2/3 complex subunit 1B OS=Mus musculus GN=Arpc1b PE=2 SV=4;>tr|Q91Z25|Q91Z25_MOUSE Isoform of Q9WV32, Actin-related protein 2/3 complex subunit 1B OS=Mus musculus GN=Arpc1b PE=2 SV=1	5	26	26	25
400	Q9CVB6	Arpc2	sp|Q9CVB6|ARPC2_MOUSE;tr|D3YXG6|D3YXG6_MOUSE;tr|A0A087WRT2|A0A087WRT2_MOUSE	sp|Q9CVB6|ARPC2_MOUSE;tr|D3YXG6|D3YXG6_MOUSE	28;24;1	28;24;1	28;24;1	>sp|Q9CVB6|ARPC2_MOUSE Actin-related protein 2/3 complex subunit 2 OS=Mus musculus GN=Arpc2 PE=1 SV=3;>tr|D3YXG6|D3YXG6_MOUSE Isoform of Q9CVB6, Actin-related protein 2/3 complex subunit 2 OS=Mus musculus GN=Arpc2 PE=1 SV=1	3	28	28	28
536	Q9JM76	Arpc3	sp|Q9JM76|ARPC3_MOUSE;tr|H7BWZ3|H7BWZ3_MOUSE;tr|D3Z2F7|D3Z2F7_MOUSE;tr|D3Z2F8|D3Z2F8_MOUSE;tr|A0A0G2JFK7|A0A0G2JFK7_MOUSE	sp|Q9JM76|ARPC3_MOUSE;tr|H7BWZ3|H7BWZ3_MOUSE;tr|D3Z2F7|D3Z2F7_MOUSE;tr|D3Z2F8|D3Z2F8_MOUSE;tr|A0A0G2JFK7|A0A0G2JFK7_MOUSE	21;18;13;13;11	21;18;13;13;11	21;18;13;13;11	>sp|Q9JM76|ARPC3_MOUSE Actin-related protein 2/3 complex subunit 3 OS=Mus musculus GN=Arpc3 PE=1 SV=3;>tr|H7BWZ3|H7BWZ3_MOUSE Isoform of Q9JM76, Actin-related protein 2/3 complex subunit 3 OS=Mus musculus GN=Arpc3 PE=1 SV=1;>tr|D3Z2F7|D3Z2F7_MOUSE Isoform	5	21	21	21
483	P59999	Arpc4	sp|P59999|ARPC4_MOUSE;tr|E9PWA7|E9PWA7_MOUSE	sp|P59999|ARPC4_MOUSE	13;5	13;5	13;5	>sp|P59999|ARPC4_MOUSE Actin-related protein 2/3 complex subunit 4 OS=Mus musculus GN=Arpc4 PE=1 SV=3	2	13	13	13
709	Q9CPW4	Arpc5	sp|Q9CPW4|ARPC5_MOUSE;tr|Q3UA72|Q3UA72_MOUSE;tr|E9Q2K4|E9Q2K4_MOUSE	sp|Q9CPW4|ARPC5_MOUSE;tr|Q3UA72|Q3UA72_MOUSE	10;5;2	10;5;2	10;5;2	>sp|Q9CPW4|ARPC5_MOUSE Actin-related protein 2/3 complex subunit 5 OS=Mus musculus GN=Arpc5 PE=2 SV=3;>tr|Q3UA72|Q3UA72_MOUSE Isoform of Q9CPW4, Actin-related protein 2/3 complex subunit 5 OS=Mus musculus GN=Arpc5 PE=1 SV=1	3	10	10	10
2249	A3KGQ6	Arpc5l	tr|A3KGQ6|A3KGQ6_MOUSE;sp|Q9D898|ARP5L_MOUSE	tr|A3KGQ6|A3KGQ6_MOUSE;sp|Q9D898|ARP5L_MOUSE	5;5	5;5	5;5	>tr|A3KGQ6|A3KGQ6_MOUSE Isoform of Q9D898, Actin-related protein 2/3 complex subunit 5 OS=Mus musculus GN=Arpc5l PE=1 SV=1;>sp|Q9D898|ARP5L_MOUSE Actin-related protein 2/3 complex subunit 5-like protein OS=Mus musculus GN=Arpc5l PE=1 SV=1	2	5	5	5
2135	P56212	Arpp19	sp|P56212|ARP19_MOUSE;tr|E9Q827|E9Q827_MOUSE;sp|P56212-2|ARP19_MOUSE;tr|E9Q4B9|E9Q4B9_MOUSE;tr|E9PXD7|E9PXD7_MOUSE	sp|P56212|ARP19_MOUSE;tr|E9Q827|E9Q827_MOUSE;sp|P56212-2|ARP19_MOUSE	8;6;5;3;1	7;5;4;2;1	7;5;4;2;1	>sp|P56212|ARP19_MOUSE cAMP-regulated phosphoprotein 19 OS=Mus musculus GN=Arpp19 PE=1 SV=2;>tr|E9Q827|E9Q827_MOUSE Isoform of P56212, cAMP-regulated phosphoprotein 19 OS=Mus musculus GN=Arpp19 PE=1 SV=1;>sp|P56212-2|ARP19_MOUSE Isoform of P56212, Isoform	5	8	7	7
1253	Q8BWG8-2	Arrb1	sp|Q8BWG8-2|ARRB1_MOUSE;sp|Q8BWG8|ARRB1_MOUSE;tr|J3QNU6|J3QNU6_MOUSE;tr|E0CY53|E0CY53_MOUSE;tr|E0CYB1|E0CYB1_MOUSE;tr|F7DF62|F7DF62_MOUSE	sp|Q8BWG8-2|ARRB1_MOUSE;sp|Q8BWG8|ARRB1_MOUSE;tr|J3QNU6|J3QNU6_MOUSE	15;15;15;3;2;2	15;15;15;3;2;2	15;15;15;3;2;2	>sp|Q8BWG8-2|ARRB1_MOUSE Isoform of Q8BWG8, Isoform 1B of Beta-arrestin-1 OS=Mus musculus GN=Arrb1;>sp|Q8BWG8|ARRB1_MOUSE Beta-arrestin-1 OS=Mus musculus GN=Arrb1 PE=1 SV=1;>tr|J3QNU6|J3QNU6_MOUSE Isoform of Q8BWG8, Beta-arrestin-1 OS=Mus musculus GN=Arrb1	6	15	15	15
2312	Q91YI4	Arrb2	sp|Q91YI4|ARRB2_MOUSE;sp|Q91YI4-2|ARRB2_MOUSE;tr|Q5F2D9|Q5F2D9_MOUSE;tr|J3QNV6|J3QNV6_MOUSE	sp|Q91YI4|ARRB2_MOUSE;sp|Q91YI4-2|ARRB2_MOUSE;tr|Q5F2D9|Q5F2D9_MOUSE	11;11;10;2	11;11;10;2	11;11;10;2	>sp|Q91YI4|ARRB2_MOUSE Beta-arrestin-2 OS=Mus musculus GN=Arrb2 PE=1 SV=1;>sp|Q91YI4-2|ARRB2_MOUSE Isoform of Q91YI4, Isoform 2 of Beta-arrestin-2 OS=Mus musculus GN=Arrb2;>tr|Q5F2D9|Q5F2D9_MOUSE Isoform of Q91YI4, Arrestin, beta 2 OS=Mus musculus GN=Arrb2	4	11	11	11
2517	P50429	Arsb	sp|P50429|ARSB_MOUSE;sp|P50429-2|ARSB_MOUSE	sp|P50429|ARSB_MOUSE;sp|P50429-2|ARSB_MOUSE	7;5	7;5	7;5	>sp|P50429|ARSB_MOUSE Arylsulfatase B OS=Mus musculus GN=Arsb PE=2 SV=3;>sp|P50429-2|ARSB_MOUSE Isoform of P50429, Isoform 2 of Arylsulfatase B OS=Mus musculus GN=Arsb	2	7	7	7
1090	Q9WV54	Asah1	sp|Q9WV54|ASAH1_MOUSE;tr|D3Z015|D3Z015_MOUSE;tr|D3Z505|D3Z505_MOUSE	sp|Q9WV54|ASAH1_MOUSE	15;3;1	15;3;1	15;3;1	>sp|Q9WV54|ASAH1_MOUSE Acid ceramidase OS=Mus musculus GN=Asah1 PE=1 SV=1	3	15	15	15
1199	Q91YI0	Asl	sp|Q91YI0|ARLY_MOUSE;tr|E0CXM2|E0CXM2_MOUSE;tr|E0CY49|E0CY49_MOUSE;tr|F7D439|F7D439_MOUSE;tr|E0CYV3|E0CYV3_MOUSE	sp|Q91YI0|ARLY_MOUSE;tr|E0CXM2|E0CXM2_MOUSE;tr|E0CY49|E0CY49_MOUSE	21;18;14;7;3	21;18;14;7;3	21;18;14;7;3	>sp|Q91YI0|ARLY_MOUSE Argininosuccinate lyase OS=Mus musculus GN=Asl PE=1 SV=1;>tr|E0CXM2|E0CXM2_MOUSE Isoform of Q91YI0, Argininosuccinate lyase OS=Mus musculus GN=Asl PE=1 SV=1;>tr|E0CY49|E0CY49_MOUSE Isoform of Q91YI0, Argininosuccinate lyase (Fragment)	5	21	21	21
606	O54984	Asna1	sp|O54984|ASNA_MOUSE	sp|O54984|ASNA_MOUSE	20	20	20	>sp|O54984|ASNA_MOUSE ATPase Asna1 OS=Mus musculus GN=Asna1 PE=1 SV=2	1	20	20	20
552	Q61024	Asns	sp|Q61024|ASNS_MOUSE;tr|D3Z0C2|D3Z0C2_MOUSE;tr|D3YYR0|D3YYR0_MOUSE;tr|D3Z028|D3Z028_MOUSE	sp|Q61024|ASNS_MOUSE	29;8;3;1	29;8;3;1	29;8;3;1	>sp|Q61024|ASNS_MOUSE Asparagine synthetase [glutamine-hydrolyzing] OS=Mus musculus GN=Asns PE=2 SV=3	4	29	29	29
1176	A2AL85	Asph	tr|A2AL85|A2AL85_MOUSE;sp|Q8BSY0|ASPH_MOUSE;tr|Q8CBM2|Q8CBM2_MOUSE;tr|A2AL83|A2AL83_MOUSE;tr|A2AL79|A2AL79_MOUSE;tr|Q6P8S1|Q6P8S1_MOUSE;tr|A2AL78|A2AL78_MOUSE;tr|Q3TU40|Q3TU40_MOUSE;tr|A2AL81|A2AL81_MOUSE	tr|A2AL85|A2AL85_MOUSE;sp|Q8BSY0|ASPH_MOUSE;tr|Q8CBM2|Q8CBM2_MOUSE	24;24;23;1;1;1;1;1;1	24;24;23;1;1;1;1;1;1	24;24;23;1;1;1;1;1;1	>tr|A2AL85|A2AL85_MOUSE Isoform of Q8BSY0, Aspartyl/asparaginyl beta-hydroxylase OS=Mus musculus GN=Asph PE=1 SV=1;>sp|Q8BSY0|ASPH_MOUSE Aspartyl/asparaginyl beta-hydroxylase OS=Mus musculus GN=Asph PE=1 SV=1;>tr|Q8CBM2|Q8CBM2_MOUSE Isoform of Q8BSY0, Aspa	9	24	24	24
3373	Q8VBT9	Aspscr1	sp|Q8VBT9|ASPC1_MOUSE;tr|E9PWZ4|E9PWZ4_MOUSE;tr|A2AC01|A2AC01_MOUSE;tr|E9PVI1|E9PVI1_MOUSE;tr|A2AC02|A2AC02_MOUSE;tr|A2AC03|A2AC03_MOUSE;tr|A2AC05|A2AC05_MOUSE;tr|A2ABZ8|A2ABZ8_MOUSE;sp|Q8VBT9-3|ASPC1_MOUSE;sp|Q8VBT9-2|ASPC1_MOUSE	sp|Q8VBT9|ASPC1_MOUSE	3;1;1;1;1;1;1;1;1;1	3;1;1;1;1;1;1;1;1;1	3;1;1;1;1;1;1;1;1;1	>sp|Q8VBT9|ASPC1_MOUSE Tether containing UBX domain for GLUT4 OS=Mus musculus GN=Aspscr1 PE=1 SV=1	10	3	3	3
898	P16460	Ass1	sp|P16460|ASSY_MOUSE	sp|P16460|ASSY_MOUSE	28	28	3	>sp|P16460|ASSY_MOUSE Argininosuccinate synthase OS=Mus musculus GN=Ass1 PE=1 SV=1	1	28	28	3
1768	Q9D5T0	Atad1	sp|Q9D5T0|ATAD1_MOUSE	sp|Q9D5T0|ATAD1_MOUSE	9	9	9	>sp|Q9D5T0|ATAD1_MOUSE ATPase family AAA domain-containing protein 1 OS=Mus musculus GN=Atad1 PE=1 SV=1	1	9	9	9
1050	Q925I1	Atad3a	sp|Q925I1|ATAD3_MOUSE;sp|Q925I1-2|ATAD3_MOUSE;tr|H3BKI6|H3BKI6_MOUSE;tr|V9GWS5|V9GWS5_MOUSE;tr|H3BK90|H3BK90_MOUSE	sp|Q925I1|ATAD3_MOUSE;sp|Q925I1-2|ATAD3_MOUSE	29;27;10;8;7	29;27;10;8;7	29;27;10;8;7	>sp|Q925I1|ATAD3_MOUSE ATPase family AAA domain-containing protein 3 OS=Mus musculus GN=Atad3 PE=1 SV=1;>sp|Q925I1-2|ATAD3_MOUSE Isoform of Q925I1, Isoform 2 of ATPase family AAA domain-containing protein 3 OS=Mus musculus GN=Atad3	5	29	29	29
2782	P81269	Atf1	sp|P81269|ATF1_MOUSE;tr|D3Z7P7|D3Z7P7_MOUSE;tr|D3Z326|D3Z326_MOUSE;tr|F6VJ22|F6VJ22_MOUSE;tr|D3Z6A5|D3Z6A5_MOUSE;sp|P27699-11|CREM_MOUSE;tr|F6QWT6|F6QWT6_MOUSE;tr|F6U9F5|F6U9F5_MOUSE;sp|P27699-10|CREM_MOUSE;sp|P27699-2|CREM_MOUSE;sp|P27699-8|CREM_MOUSE;tr|F6Q346|F6Q346_MOUSE;tr|Q62347|Q62347_MOUSE;sp|P27699-7|CREM_MOUSE;tr|F6W4F5|F6W4F5_MOUSE;tr|E9PWV9|E9PWV9_MOUSE;sp|P27699-6|CREM_MOUSE;sp|Q0114…	sp|P81269|ATF1_MOUSE;tr|D3Z7P7|D3Z7P7_MOUSE;tr|D3Z326|D3Z326_MOUSE;tr|F6VJ22|F6VJ22_MOUSE;tr|D3Z6A5|D3Z6A5_MOUSE;sp|P27699-11|CREM_MOUSE;tr|F6QWT6|F6QWT6_MOUSE;tr|F6U9F5|F6U9F5_MOUSE;sp|P27699-10|CREM_MOUSE;sp|P27699-2|CREM_MOUSE;sp|P27699-8|CREM_MOUSE;tr|F6Q346|F6Q346_MOUSE;tr|Q62347|Q62347_MOUSE;sp|P27699-7|CREM_MOUSE;tr|F6W4F5|F6W4F5_MOUSE;tr|E9PWV9|E9PWV9_MOUSE;sp|P27699-6|CREM_MOUSE;sp|Q0114…	3;2;2;2;2;2;2;2;2;2;2;2;2;2;2;2;2;2;2;2;2;2;2;1	3;2;2;2;2;2;2;2;2;2;2;2;2;2;2;2;2;2;2;2;2;2;2;1	3;2;2;2;2;2;2;2;2;2;2;2;2;2;2;2;2;2;2;2;2;2;2;1	>sp|P81269|ATF1_MOUSE Cyclic AMP-dependent transcription factor ATF-1 OS=Mus musculus GN=Atf1 PE=1 SV=1;>tr|D3Z7P7|D3Z7P7_MOUSE Isoform of P27699, cAMP-responsive element modulator OS=Mus musculus GN=Crem PE=1 SV=1;>tr|D3Z326|D3Z326_MOUSE Isoform of P27699	24	3	3	3
2171	Q9CPX6	Atg3	sp|Q9CPX6|ATG3_MOUSE	sp|Q9CPX6|ATG3_MOUSE	6	6	6	>sp|Q9CPX6|ATG3_MOUSE Ubiquitin-like-conjugating enzyme ATG3 OS=Mus musculus GN=Atg3 PE=1 SV=1	1	6	6	6
2189	Q99J83	Atg5	sp|Q99J83|ATG5_MOUSE	sp|Q99J83|ATG5_MOUSE	5	5	5	>sp|Q99J83|ATG5_MOUSE Autophagy protein 5 OS=Mus musculus GN=Atg5 PE=1 SV=1	1	5	5	5
1055	Q9D906	Atg7	sp|Q9D906|ATG7_MOUSE;tr|A0A0A0MQN4|A0A0A0MQN4_MOUSE;tr|S4R2D5|S4R2D5_MOUSE;tr|S4R2T5|S4R2T5_MOUSE;tr|S4R2P7|S4R2P7_MOUSE;tr|S4R1N8|S4R1N8_MOUSE;tr|S4R1T0|S4R1T0_MOUSE;tr|S4R1U3|S4R1U3_MOUSE;tr|S4R1K1|S4R1K1_MOUSE;tr|S4R1W9|S4R1W9_MOUSE	sp|Q9D906|ATG7_MOUSE;tr|A0A0A0MQN4|A0A0A0MQN4_MOUSE;tr|S4R2D5|S4R2D5_MOUSE;tr|S4R2T5|S4R2T5_MOUSE	33;31;30;28;10;7;7;6;5;4	33;31;30;28;10;7;7;6;5;4	33;31;30;28;10;7;7;6;5;4	>sp|Q9D906|ATG7_MOUSE Ubiquitin-like modifier-activating enzyme ATG7 OS=Mus musculus GN=Atg7 PE=1 SV=1;>tr|A0A0A0MQN4|A0A0A0MQN4_MOUSE Isoform of Q9D906, Ubiquitin-like modifier-activating enzyme ATG7 OS=Mus musculus GN=Atg7 PE=1 SV=1;>tr|S4R2D5|S4R2D5_MOU	10	33	33	33
125	Q9CWJ9	Atic	sp|Q9CWJ9|PUR9_MOUSE	sp|Q9CWJ9|PUR9_MOUSE	56	56	56	>sp|Q9CWJ9|PUR9_MOUSE Bifunctional purine biosynthesis protein PURH OS=Mus musculus GN=Atic PE=1 SV=2	1	56	56	56
2235	Q6PA06	Atl2	sp|Q6PA06|ATLA2_MOUSE;sp|Q6PA06-2|ATLA2_MOUSE;tr|E9QND8|E9QND8_MOUSE	sp|Q6PA06|ATLA2_MOUSE;sp|Q6PA06-2|ATLA2_MOUSE;tr|E9QND8|E9QND8_MOUSE	8;6;6	8;6;6	8;6;6	>sp|Q6PA06|ATLA2_MOUSE Atlastin-2 OS=Mus musculus GN=Atl2 PE=1 SV=1;>sp|Q6PA06-2|ATLA2_MOUSE Isoform of Q6PA06, Isoform 2 of Atlastin-2 OS=Mus musculus GN=Atl2;>tr|E9QND8|E9QND8_MOUSE Isoform of Q6PA06, Atlastin-2 OS=Mus musculus GN=Atl2 PE=1 SV=1	3	8	8	8
2047	E9PYT3	Atl3	tr|E9PYT3|E9PYT3_MOUSE;sp|Q91YH5|ATLA3_MOUSE;sp|Q91YH5-2|ATLA3_MOUSE	tr|E9PYT3|E9PYT3_MOUSE;sp|Q91YH5|ATLA3_MOUSE;sp|Q91YH5-2|ATLA3_MOUSE	10;10;8	10;10;8	10;10;8	>tr|E9PYT3|E9PYT3_MOUSE Isoform of Q91YH5, Atlastin-3 OS=Mus musculus GN=Atl3 PE=1 SV=1;>sp|Q91YH5|ATLA3_MOUSE Atlastin-3 OS=Mus musculus GN=Atl3 PE=2 SV=1;>sp|Q91YH5-2|ATLA3_MOUSE Isoform of Q91YH5, Isoform 2 of Atlastin-3 OS=Mus musculus GN=Atl3	3	10	10	10
455	O08997	Atox1	sp|O08997|ATOX1_MOUSE	sp|O08997|ATOX1_MOUSE	11	11	11	>sp|O08997|ATOX1_MOUSE Copper transport protein ATOX1 OS=Mus musculus GN=Atox1 PE=1 SV=1	1	11	11	11
1911	Q9EPE9	Atp13a1	sp|Q9EPE9|AT131_MOUSE	sp|Q9EPE9|AT131_MOUSE	11	11	11	>sp|Q9EPE9|AT131_MOUSE Manganese-transporting ATPase 13A1 OS=Mus musculus GN=Atp13a1 PE=2 SV=2	1	11	11	11
312	Q8VDN2	Atp1a1	sp|Q8VDN2|AT1A1_MOUSE;tr|Q91WH7|Q91WH7_MOUSE;sp|Q64436|ATP4A_MOUSE;tr|E9QNX7|E9QNX7_MOUSE	sp|Q8VDN2|AT1A1_MOUSE	66;4;4;4	66;4;4;4	45;0;0;0	>sp|Q8VDN2|AT1A1_MOUSE Sodium/potassium-transporting ATPase subunit alpha-1 OS=Mus musculus GN=Atp1a1 PE=1 SV=1	4	66	66	45
2763	Q6PIC6	Atp1a3	sp|Q6PIC6|AT1A3_MOUSE;tr|A0A0G2JGX4|A0A0G2JGX4_MOUSE;tr|Q8VCE0|Q8VCE0_MOUSE	sp|Q6PIC6|AT1A3_MOUSE;tr|A0A0G2JGX4|A0A0G2JGX4_MOUSE;tr|Q8VCE0|Q8VCE0_MOUSE	25;25;25	6;6;6	4;4;4	>sp|Q6PIC6|AT1A3_MOUSE Sodium/potassium-transporting ATPase subunit alpha-3 OS=Mus musculus GN=Atp1a3 PE=1 SV=1;>tr|A0A0G2JGX4|A0A0G2JGX4_MOUSE Isoform of Q6PIC6, ATPase, Na+/K+ transporting, alpha 3 polypeptide, isoform CRA_b OS=Mus musculus GN=Atp1a3 PE=	3	25	6	4
3021	Q9WV27	Atp1a4	sp|Q9WV27|AT1A4_MOUSE	sp|Q9WV27|AT1A4_MOUSE	15	2	2	>sp|Q9WV27|AT1A4_MOUSE Sodium/potassium-transporting ATPase subunit alpha-4 OS=Mus musculus GN=Atp1a4 PE=1 SV=3	1	15	2	2
1201	P97370	Atp1b3	sp|P97370|AT1B3_MOUSE	sp|P97370|AT1B3_MOUSE	7	7	7	>sp|P97370|AT1B3_MOUSE Sodium/potassium-transporting ATPase subunit beta-3 OS=Mus musculus GN=Atp1b3 PE=1 SV=1	1	7	7	7
292	J3KMM5	Atp2a2	tr|J3KMM5|J3KMM5_MOUSE;sp|O55143|AT2A2_MOUSE;sp|O55143-2|AT2A2_MOUSE;sp|Q8R429|AT2A1_MOUSE;tr|B1ATS4|B1ATS4_MOUSE;sp|Q64518-2|AT2A3_MOUSE;tr|B1ATS5|B1ATS5_MOUSE;sp|Q64518-3|AT2A3_MOUSE;tr|E9Q559|E9Q559_MOUSE;sp|Q64518|AT2A3_MOUSE	tr|J3KMM5|J3KMM5_MOUSE;sp|O55143|AT2A2_MOUSE;sp|O55143-2|AT2A2_MOUSE	54;54;51;14;8;8;8;8;8;8	54;54;51;14;8;8;8;8;8;8	54;54;51;14;8;8;8;8;8;8	>tr|J3KMM5|J3KMM5_MOUSE Isoform of O55143, Calcium-transporting ATPase OS=Mus musculus GN=Atp2a2 PE=1 SV=2;>sp|O55143|AT2A2_MOUSE Sarcoplasmic/endoplasmic reticulum calcium ATPase 2 OS=Mus musculus GN=Atp2a2 PE=1 SV=2;>sp|O55143-2|AT2A2_MOUSE Isoform of O5	10	54	54	54
806	G5E829	Atp2b1	sp|G5E829|AT2B1_MOUSE;tr|Q32ME1|Q32ME1_MOUSE;tr|F7AAP4|F7AAP4_MOUSE;tr|E9Q828|E9Q828_MOUSE;tr|Q6Q477|Q6Q477_MOUSE;tr|S4R1C4|S4R1C4_MOUSE;sp|Q9R0K7|AT2B2_MOUSE	sp|G5E829|AT2B1_MOUSE	27;7;7;7;7;6;6	27;7;7;7;7;6;6	20;2;2;2;2;0;0	>sp|G5E829|AT2B1_MOUSE Plasma membrane calcium-transporting ATPase 1 OS=Mus musculus GN=Atp2b1 PE=1 SV=1	7	27	27	20
21	Q03265	Atp5a1	sp|Q03265|ATPA_MOUSE;tr|D3Z6F5|D3Z6F5_MOUSE;tr|D6RJ16|D6RJ16_MOUSE;REV__tr|A0A0G2JE71|A0A0G2JE71_MOUSE;REV__sp|Q6S5J6-4|KRIT1_MOUSE;REV__sp|Q6S5J6-2|KRIT1_MOUSE	sp|Q03265|ATPA_MOUSE;tr|D3Z6F5|D3Z6F5_MOUSE	78;76;2;1;1;1	78;76;2;1;1;1	77;75;2;0;0;0	>sp|Q03265|ATPA_MOUSE ATP synthase subunit alpha, mitochondrial OS=Mus musculus GN=Atp5a1 PE=1 SV=1;>tr|D3Z6F5|D3Z6F5_MOUSE Isoform of Q03265, ATP synthase subunit alpha OS=Mus musculus GN=Atp5a1 PE=1 SV=1	6	78	78	77
12	P56480	Atp5b	sp|P56480|ATPB_MOUSE	sp|P56480|ATPB_MOUSE	58	58	58	>sp|P56480|ATPB_MOUSE ATP synthase subunit beta, mitochondrial OS=Mus musculus GN=Atp5b PE=1 SV=2	1	58	58	58
236	Q8C2Q8	Atp5c1	tr|Q8C2Q8|Q8C2Q8_MOUSE;sp|Q91VR2|ATPG_MOUSE;tr|A2AKU9|A2AKU9_MOUSE;tr|A2AKV3|A2AKV3_MOUSE;tr|A2AKV2|A2AKV2_MOUSE;tr|A2AKV1|A2AKV1_MOUSE;tr|A2AKV0|A2AKV0_MOUSE	tr|Q8C2Q8|Q8C2Q8_MOUSE;sp|Q91VR2|ATPG_MOUSE;tr|A2AKU9|A2AKU9_MOUSE;tr|A2AKV3|A2AKV3_MOUSE;tr|A2AKV2|A2AKV2_MOUSE	23;23;21;14;13;11;6	23;23;21;14;13;11;6	23;23;21;14;13;11;6	>tr|Q8C2Q8|Q8C2Q8_MOUSE Isoform of Q91VR2, ATP synthase subunit gamma OS=Mus musculus GN=Atp5c1 PE=1 SV=1;>sp|Q91VR2|ATPG_MOUSE ATP synthase subunit gamma, mitochondrial OS=Mus musculus GN=Atp5c1 PE=1 SV=1;>tr|A2AKU9|A2AKU9_MOUSE Isoform of Q91VR2, ATP syn	7	23	23	23
848	Q9D3D9	Atp5d	sp|Q9D3D9|ATPD_MOUSE	sp|Q9D3D9|ATPD_MOUSE	5	5	5	>sp|Q9D3D9|ATPD_MOUSE ATP synthase subunit delta, mitochondrial OS=Mus musculus GN=Atp5d PE=1 SV=1	1	5	5	5
856	P56382	Atp5e	sp|P56382|ATP5E_MOUSE	sp|P56382|ATP5E_MOUSE	6	6	6	>sp|P56382|ATP5E_MOUSE ATP synthase subunit epsilon, mitochondrial OS=Mus musculus GN=Atp5e PE=1 SV=2	1	6	6	6
416	Q9CQQ7	Atp5f1	sp|Q9CQQ7|AT5F1_MOUSE;tr|A0A0G2JGX3|A0A0G2JGX3_MOUSE	sp|Q9CQQ7|AT5F1_MOUSE;tr|A0A0G2JGX3|A0A0G2JGX3_MOUSE	21;12	21;12	21;12	>sp|Q9CQQ7|AT5F1_MOUSE ATP synthase F(0) complex subunit B1, mitochondrial OS=Mus musculus GN=Atp5f1 PE=1 SV=1;>tr|A0A0G2JGX3|A0A0G2JGX3_MOUSE Isoform of Q9CQQ7, ATP synthase F(0) complex subunit B1, mitochondrial (Fragment) OS=Mus musculus GN=Atp5f1 PE=4	2	21	21	21
289	Q9DCX2	Atp5h	sp|Q9DCX2|ATP5H_MOUSE;tr|G3X9L6|G3X9L6_MOUSE;tr|B1ASE2|B1ASE2_MOUSE	sp|Q9DCX2|ATP5H_MOUSE;tr|G3X9L6|G3X9L6_MOUSE;tr|B1ASE2|B1ASE2_MOUSE	18;17;11	18;17;11	18;17;11	>sp|Q9DCX2|ATP5H_MOUSE ATP synthase subunit d, mitochondrial OS=Mus musculus GN=Atp5h PE=1 SV=3;>tr|G3X9L6|G3X9L6_MOUSE MCG55033 OS=Mus musculus GN=Gm10250 PE=4 SV=1;>tr|B1ASE2|B1ASE2_MOUSE Isoform of Q9DCX2, ATP synthase subunit d, mitochondrial (Fragment	3	18	18	18
773	P97450	Atp5j	sp|P97450|ATP5J_MOUSE;tr|E9QAD6|E9QAD6_MOUSE	sp|P97450|ATP5J_MOUSE;tr|E9QAD6|E9QAD6_MOUSE	6;4	6;4	6;4	>sp|P97450|ATP5J_MOUSE ATP synthase-coupling factor 6, mitochondrial OS=Mus musculus GN=Atp5j PE=1 SV=1;>tr|E9QAD6|E9QAD6_MOUSE Isoform of P97450, ATP synthase-coupling factor 6, mitochondrial (Fragment) OS=Mus musculus GN=Atp5j PE=1 SV=5	2	6	6	6
1051	P56135	Atp5j2	sp|P56135|ATPK_MOUSE;tr|F8WHP8|F8WHP8_MOUSE	sp|P56135|ATPK_MOUSE;tr|F8WHP8|F8WHP8_MOUSE	5;4	5;4	5;4	>sp|P56135|ATPK_MOUSE ATP synthase subunit f, mitochondrial OS=Mus musculus GN=Atp5j2 PE=1 SV=3;>tr|F8WHP8|F8WHP8_MOUSE Isoform of P56135, ATP synthase subunit f, mitochondrial OS=Mus musculus GN=Atp5j2 PE=1 SV=1	2	5	5	5
759	Q06185	Atp5k	sp|Q06185|ATP5I_MOUSE;tr|Q8BTB6|Q8BTB6_MOUSE	sp|Q06185|ATP5I_MOUSE;tr|Q8BTB6|Q8BTB6_MOUSE	10;5	10;5	10;5	>sp|Q06185|ATP5I_MOUSE ATP synthase subunit e, mitochondrial OS=Mus musculus GN=Atp5i PE=1 SV=2;>tr|Q8BTB6|Q8BTB6_MOUSE Isoform of Q06185, ATP synthase subunit e, mitochondrial OS=Mus musculus GN=Atp5k PE=1 SV=1	2	10	10	10
1217	Q9CPQ8	Atp5l	sp|Q9CPQ8|ATP5L_MOUSE	sp|Q9CPQ8|ATP5L_MOUSE	6	6	6	>sp|Q9CPQ8|ATP5L_MOUSE ATP synthase subunit g, mitochondrial OS=Mus musculus GN=Atp5l PE=1 SV=1	1	6	6	6
2155	Q3TKX1	Atp6ap1	tr|Q3TKX1|Q3TKX1_MOUSE;sp|Q9R1Q9|VAS1_MOUSE;tr|B7FAU3|B7FAU3_MOUSE;tr|B7FAU7|B7FAU7_MOUSE;tr|F6ZE56|F6ZE56_MOUSE;tr|F6X9J0|F6X9J0_MOUSE	tr|Q3TKX1|Q3TKX1_MOUSE;sp|Q9R1Q9|VAS1_MOUSE;tr|B7FAU3|B7FAU3_MOUSE	6;6;3;2;1;1	6;6;3;2;1;1	6;6;3;2;1;1	>tr|Q3TKX1|Q3TKX1_MOUSE Isoform of Q9R1Q9, ATPase, H+ transporting, lysosomal accessory protein OS=Mus musculus GN=Atp6ap1 PE=1 SV=1;>sp|Q9R1Q9|VAS1_MOUSE V-type proton ATPase subunit S1 OS=Mus musculus GN=Atp6ap1 PE=1 SV=1;>tr|B7FAU3|B7FAU3_MOUSE Isoform	6	6	6	6
1914	Q9CYN9	Atp6ap2	sp|Q9CYN9|RENR_MOUSE	sp|Q9CYN9|RENR_MOUSE	7	7	7	>sp|Q9CYN9|RENR_MOUSE Renin receptor OS=Mus musculus GN=Atp6ap2 PE=2 SV=2	1	7	7	7
951	Q9Z1G4-3	Atp6v0a1	sp|Q9Z1G4-3|VPP1_MOUSE;tr|K3W4T3|K3W4T3_MOUSE;sp|Q9Z1G4-2|VPP1_MOUSE;sp|Q9Z1G4|VPP1_MOUSE;tr|A2A599|A2A599_MOUSE	sp|Q9Z1G4-3|VPP1_MOUSE;tr|K3W4T3|K3W4T3_MOUSE;sp|Q9Z1G4-2|VPP1_MOUSE;sp|Q9Z1G4|VPP1_MOUSE	20;20;20;20;2	20;20;20;20;2	20;20;20;20;2	>sp|Q9Z1G4-3|VPP1_MOUSE Isoform of Q9Z1G4, Isoform A1-III of V-type proton ATPase 116 kDa subunit a isoform 1 OS=Mus musculus GN=Atp6v0a1;>tr|K3W4T3|K3W4T3_MOUSE Isoform of Q9Z1G4, V-type proton ATPase subunit a OS=Mus musculus GN=Atp6v0a1 PE=1 SV=1;>sp|Q9	5	20	20	20
387	P51863	Atp6v0d1	sp|P51863|VA0D1_MOUSE	sp|P51863|VA0D1_MOUSE	24	24	24	>sp|P51863|VA0D1_MOUSE V-type proton ATPase subunit d 1 OS=Mus musculus GN=Atp6v0d1 PE=1 SV=2	1	24	24	24
54	P50516	Atp6v1a	sp|P50516|VATA_MOUSE;sp|P50516-2|VATA_MOUSE;tr|D3Z1B9|D3Z1B9_MOUSE;tr|D3YWH3|D3YWH3_MOUSE;tr|D3YZ23|D3YZ23_MOUSE	sp|P50516|VATA_MOUSE;sp|P50516-2|VATA_MOUSE	62;45;20;13;4	62;45;20;13;4	62;45;20;13;4	>sp|P50516|VATA_MOUSE V-type proton ATPase catalytic subunit A OS=Mus musculus GN=Atp6v1a PE=1 SV=2;>sp|P50516-2|VATA_MOUSE Isoform of P50516, Isoform 2 of V-type proton ATPase catalytic subunit A OS=Mus musculus GN=Atp6v1a	5	62	62	62
78	P62814	Atp6v1b2	sp|P62814|VATB2_MOUSE;tr|Q91YH6|Q91YH6_MOUSE	sp|P62814|VATB2_MOUSE	49;15	49;15	49;15	>sp|P62814|VATB2_MOUSE V-type proton ATPase subunit B, brain isoform OS=Mus musculus GN=Atp6v1b2 PE=1 SV=1	2	49	49	49
365	Q9Z1G3	Atp6v1c1	sp|Q9Z1G3|VATC1_MOUSE	sp|Q9Z1G3|VATC1_MOUSE	36	36	36	>sp|Q9Z1G3|VATC1_MOUSE V-type proton ATPase subunit C 1 OS=Mus musculus GN=Atp6v1c1 PE=1 SV=4	1	36	36	36
801	P57746	Atp6v1d	sp|P57746|VATD_MOUSE	sp|P57746|VATD_MOUSE	13	13	13	>sp|P57746|VATD_MOUSE V-type proton ATPase subunit D OS=Mus musculus GN=Atp6v1d PE=1 SV=1	1	13	13	13
250	P50518	Atp6v1e1	sp|P50518|VATE1_MOUSE;sp|Q9D593|VATE2_MOUSE	sp|P50518|VATE1_MOUSE	31;10	31;10	31;10	>sp|P50518|VATE1_MOUSE V-type proton ATPase subunit E 1 OS=Mus musculus GN=Atp6v1e1 PE=1 SV=2	2	31	31	31
762	Q9D1K2	Atp6v1f	sp|Q9D1K2|VATF_MOUSE;tr|F7B2B4|F7B2B4_MOUSE	sp|Q9D1K2|VATF_MOUSE;tr|F7B2B4|F7B2B4_MOUSE	14;8	14;8	14;8	>sp|Q9D1K2|VATF_MOUSE V-type proton ATPase subunit F OS=Mus musculus GN=Atp6v1f PE=1 SV=2;>tr|F7B2B4|F7B2B4_MOUSE Isoform of Q9D1K2, V-type proton ATPase subunit F (Fragment) OS=Mus musculus GN=Atp6v1f PE=1 SV=1	2	14	14	14
210	Q9CR51	Atp6v1g1	sp|Q9CR51|VATG1_MOUSE	sp|Q9CR51|VATG1_MOUSE	15	15	15	>sp|Q9CR51|VATG1_MOUSE V-type proton ATPase subunit G 1 OS=Mus musculus GN=Atp6v1g1 PE=2 SV=3	1	15	15	15
412	A0A0A6YX18	Atp6v1h	tr|A0A0A6YX18|A0A0A6YX18_MOUSE;sp|Q8BVE3|VATH_MOUSE;tr|A0A0A6YWP6|A0A0A6YWP6_MOUSE;tr|A0A0A6YVU0|A0A0A6YVU0_MOUSE;tr|A0A0A6YW86|A0A0A6YW86_MOUSE	tr|A0A0A6YX18|A0A0A6YX18_MOUSE;sp|Q8BVE3|VATH_MOUSE;tr|A0A0A6YWP6|A0A0A6YWP6_MOUSE	27;27;23;9;6	27;27;23;9;6	27;27;23;9;6	>tr|A0A0A6YX18|A0A0A6YX18_MOUSE Isoform of Q8BVE3, V-type proton ATPase subunit H OS=Mus musculus GN=Atp6v1h PE=1 SV=1;>sp|Q8BVE3|VATH_MOUSE V-type proton ATPase subunit H OS=Mus musculus GN=Atp6v1h PE=1 SV=1;>tr|A0A0A6YWP6|A0A0A6YWP6_MOUSE Isoform of Q8BV	5	27	27	27
2532	Q64430	Atp7a	sp|Q64430|ATP7A_MOUSE;tr|A2AG68|A2AG68_MOUSE	sp|Q64430|ATP7A_MOUSE;tr|A2AG68|A2AG68_MOUSE	6;6	6;6	6;6	>sp|Q64430|ATP7A_MOUSE Copper-transporting ATPase 1 OS=Mus musculus GN=Atp7a PE=1 SV=3;>tr|A2AG68|A2AG68_MOUSE Isoform of Q64430, Copper-transporting ATPase 1 OS=Mus musculus GN=Atp7a PE=1 SV=1	2	6	6	6
1018	P03930	ATP8	sp|P03930|ATP8_MOUSE	sp|P03930|ATP8_MOUSE	5	5	5	>sp|P03930|ATP8_MOUSE ATP synthase protein 8 OS=Mus musculus GN=Mtatp8 PE=1 SV=1	1	5	5	5
3751	V9GX21	Atpaf1	tr|V9GX21|V9GX21_MOUSE;sp|Q811I0|ATPF1_MOUSE;tr|H3BLL2|H3BLL2_MOUSE;tr|H3BJP9|H3BJP9_MOUSE;tr|H3BKR0|H3BKR0_MOUSE;tr|H3BLD0|H3BLD0_MOUSE;tr|H3BK16|H3BK16_MOUSE	tr|V9GX21|V9GX21_MOUSE;sp|Q811I0|ATPF1_MOUSE;tr|H3BLL2|H3BLL2_MOUSE;tr|H3BJP9|H3BJP9_MOUSE	3;3;3;2;1;1;1	3;3;3;2;1;1;1	3;3;3;2;1;1;1	>tr|V9GX21|V9GX21_MOUSE Isoform of Q811I0, ATP synthase mitochondrial F1 complex assembly factor 1 (Fragment) OS=Mus musculus GN=Atpaf1 PE=1 SV=1;>sp|Q811I0|ATPF1_MOUSE ATP synthase mitochondrial F1 complex assembly factor 1 OS=Mus musculus GN=Atpaf1 PE=2	7	3	3	3
772	E9PV44	Atpif1	tr|E9PV44|E9PV44_MOUSE;sp|O35143|ATIF1_MOUSE	tr|E9PV44|E9PV44_MOUSE;sp|O35143|ATIF1_MOUSE	14;14	14;14	14;14	>tr|E9PV44|E9PV44_MOUSE Isoform of O35143, ATPase inhibitor, mitochondrial OS=Mus musculus GN=Atpif1 PE=1 SV=1;>sp|O35143|ATIF1_MOUSE ATPase inhibitor, mitochondrial OS=Mus musculus GN=Atpif1 PE=1 SV=2	2	14	14	14
1584	Q61687	Atrx	sp|Q61687|ATRX_MOUSE;tr|F6RDB7|F6RDB7_MOUSE;tr|Q8C2S3|Q8C2S3_MOUSE;tr|Q3UY26|Q3UY26_MOUSE;tr|A0A0G2JGH3|A0A0G2JGH3_MOUSE;tr|Q3TA30|Q3TA30_MOUSE;tr|A0A0G2JFR8|A0A0G2JFR8_MOUSE;tr|A0A0G2JED2|A0A0G2JED2_MOUSE;tr|A6PWL2|A6PWL2_MOUSE	sp|Q61687|ATRX_MOUSE;tr|F6RDB7|F6RDB7_MOUSE	31;18;7;6;3;3;3;3;1	31;18;7;6;3;3;3;3;1	21;9;1;1;1;1;3;3;1	>sp|Q61687|ATRX_MOUSE Transcriptional regulator ATRX OS=Mus musculus GN=Atrx PE=1 SV=3;>tr|F6RDB7|F6RDB7_MOUSE Isoform of Q61687, Transcriptional regulator ATRX (Fragment) OS=Mus musculus GN=Atrx PE=1 SV=2	9	31	31	21
844	P28658	Atxn10	sp|P28658|ATX10_MOUSE	sp|P28658|ATX10_MOUSE	25	25	25	>sp|P28658|ATX10_MOUSE Ataxin-10 OS=Mus musculus GN=Atxn10 PE=1 SV=2	1	25	25	25
2892	O70305-2	Atxn2	sp|O70305-2|ATX2_MOUSE;sp|O70305|ATX2_MOUSE;tr|E9QM77|E9QM77_MOUSE;tr|F6U2C2|F6U2C2_MOUSE;sp|O70305-3|ATX2_MOUSE;tr|F7B6X4|F7B6X4_MOUSE;tr|F6V8M6|F6V8M6_MOUSE	sp|O70305-2|ATX2_MOUSE;sp|O70305|ATX2_MOUSE;tr|E9QM77|E9QM77_MOUSE;tr|F6U2C2|F6U2C2_MOUSE;sp|O70305-3|ATX2_MOUSE;tr|F7B6X4|F7B6X4_MOUSE;tr|F6V8M6|F6V8M6_MOUSE	9;9;9;8;8;6;5	7;7;7;6;6;6;3	7;7;7;6;6;6;3	>sp|O70305-2|ATX2_MOUSE Isoform of O70305, Isoform 2 of Ataxin-2 OS=Mus musculus GN=Atxn2;>sp|O70305|ATX2_MOUSE Ataxin-2 OS=Mus musculus GN=Atxn2 PE=1 SV=1;>tr|E9QM77|E9QM77_MOUSE Isoform of O70305, Ataxin-2 OS=Mus musculus GN=Atxn2 PE=1 SV=1;>tr|F6U2C2|F6	7	9	7	7
1045	Q7TQH0-2	Atxn2l	sp|Q7TQH0-2|ATX2L_MOUSE;sp|Q7TQH0-3|ATX2L_MOUSE;sp|Q7TQH0|ATX2L_MOUSE;tr|Q3TGG2|Q3TGG2_MOUSE;tr|E9Q5Q0|E9Q5Q0_MOUSE;tr|J3QP59|J3QP59_MOUSE	sp|Q7TQH0-2|ATX2L_MOUSE;sp|Q7TQH0-3|ATX2L_MOUSE;sp|Q7TQH0|ATX2L_MOUSE;tr|Q3TGG2|Q3TGG2_MOUSE;tr|E9Q5Q0|E9Q5Q0_MOUSE	28;26;25;24;22;6	28;26;25;24;22;6	26;24;23;22;20;6	>sp|Q7TQH0-2|ATX2L_MOUSE Isoform of Q7TQH0, Isoform 2 of Ataxin-2-like protein OS=Mus musculus GN=Atxn2l;>sp|Q7TQH0-3|ATX2L_MOUSE Isoform of Q7TQH0, Isoform 3 of Ataxin-2-like protein OS=Mus musculus GN=Atxn2l;>sp|Q7TQH0|ATX2L_MOUSE Ataxin-2-like protein O	6	28	28	26
2372	P70295	Aup1	sp|P70295|AUP1_MOUSE;tr|Q3U3K9|Q3U3K9_MOUSE	sp|P70295|AUP1_MOUSE;tr|Q3U3K9|Q3U3K9_MOUSE	6;6	6;6	6;6	>sp|P70295|AUP1_MOUSE Ancient ubiquitous protein 1 OS=Mus musculus GN=Aup1 PE=2 SV=1;>tr|Q3U3K9|Q3U3K9_MOUSE Isoform of P70295, Ancient ubiquitous protein 1 OS=Mus musculus GN=Aup1 PE=1 SV=1	2	6	6	6
623	P01887	B2m	sp|P01887|B2MG_MOUSE	sp|P01887|B2MG_MOUSE	9	9	9	>sp|P01887|B2MG_MOUSE Beta-2-microglobulin OS=Mus musculus GN=B2m PE=1 SV=2	1	9	9	9
2912	Q3UI43	Babam1	sp|Q3UI43|BABA1_MOUSE	sp|Q3UI43|BABA1_MOUSE	3	3	3	>sp|Q3UI43|BABA1_MOUSE BRISC and BRCA1-A complex member 1 OS=Mus musculus GN=Babam1 PE=2 SV=1	1	3	3	3
1445	Q91YN9	Bag2	sp|Q91YN9|BAG2_MOUSE;tr|A0A087WNX9|A0A087WNX9_MOUSE	sp|Q91YN9|BAG2_MOUSE	12;1	12;1	12;1	>sp|Q91YN9|BAG2_MOUSE BAG family molecular chaperone regulator 2 OS=Mus musculus GN=Bag2 PE=1 SV=1	2	12	12	12
1039	Q3UF95	Bag6	tr|Q3UF95|Q3UF95_MOUSE;sp|Q9Z1R2|BAG6_MOUSE;tr|G3UYQ2|G3UYQ2_MOUSE;tr|G3UZT6|G3UZT6_MOUSE;tr|Q3TDL4|Q3TDL4_MOUSE;tr|G3UXT8|G3UXT8_MOUSE;tr|S4R224|S4R224_MOUSE;tr|G3UYZ0|G3UYZ0_MOUSE;tr|G3V013|G3V013_MOUSE	tr|Q3UF95|Q3UF95_MOUSE;sp|Q9Z1R2|BAG6_MOUSE;tr|G3UYQ2|G3UYQ2_MOUSE;tr|G3UZT6|G3UZT6_MOUSE;tr|Q3TDL4|Q3TDL4_MOUSE	16;16;15;15;14;5;2;1;1	16;16;15;15;14;5;2;1;1	16;16;15;15;14;5;2;1;1	>tr|Q3UF95|Q3UF95_MOUSE Isoform of Q9Z1R2, Large proline-rich protein BAG6 OS=Mus musculus GN=Bag6 PE=1 SV=1;>sp|Q9Z1R2|BAG6_MOUSE Large proline-rich protein BAG6 OS=Mus musculus GN=Bag6 PE=1 SV=1;>tr|G3UYQ2|G3UYQ2_MOUSE Isoform of Q9Z1R2, Large proline-ri	9	16	16	16
2789	Q91WX5	Bak1	tr|Q91WX5|Q91WX5_MOUSE;sp|O08734|BAK_MOUSE;tr|F7CUQ1|F7CUQ1_MOUSE	tr|Q91WX5|Q91WX5_MOUSE;sp|O08734|BAK_MOUSE	3;3;1	3;3;1	3;3;1	>tr|Q91WX5|Q91WX5_MOUSE Isoform of O08734, Bak1 protein OS=Mus musculus GN=Bak1 PE=1 SV=1;>sp|O08734|BAK_MOUSE Bcl-2 homologous antagonist/killer OS=Mus musculus GN=Bak1 PE=1 SV=3	3	3	3	3
544	O54962	Banf1	sp|O54962|BAF_MOUSE	sp|O54962|BAF_MOUSE	13	13	13	>sp|O54962|BAF_MOUSE Barrier-to-autointegration factor OS=Mus musculus GN=Banf1 PE=1 SV=1	1	13	13	13
171	Q91XV3	Basp1	sp|Q91XV3|BASP1_MOUSE	sp|Q91XV3|BASP1_MOUSE	30	30	30	>sp|Q91XV3|BASP1_MOUSE Brain acid soluble protein 1 OS=Mus musculus GN=Basp1 PE=1 SV=3	1	30	30	30
880	Q07813	Bax	sp|Q07813|BAX_MOUSE	sp|Q07813|BAX_MOUSE	8	8	8	>sp|Q07813|BAX_MOUSE Apoptosis regulator BAX OS=Mus musculus GN=Bax PE=1 SV=1	1	8	8	8
2063	Q9Z277	Baz1b	sp|Q9Z277|BAZ1B_MOUSE;sp|Q9Z277-2|BAZ1B_MOUSE	sp|Q9Z277|BAZ1B_MOUSE;sp|Q9Z277-2|BAZ1B_MOUSE	21;15	21;15	21;15	>sp|Q9Z277|BAZ1B_MOUSE Tyrosine-protein kinase BAZ1B OS=Mus musculus GN=Baz1b PE=1 SV=2;>sp|Q9Z277-2|BAZ1B_MOUSE Isoform of Q9Z277, Isoform 2 of Tyrosine-protein kinase BAZ1B OS=Mus musculus GN=Baz1b	2	21	21	21
2191	Q4PJX1	BC003331	sp|Q4PJX1|ODR4_MOUSE;tr|A0A0A0MQB0|A0A0A0MQB0_MOUSE;sp|Q4PJX1-3|ODR4_MOUSE;sp|Q4PJX1-2|ODR4_MOUSE	sp|Q4PJX1|ODR4_MOUSE;tr|A0A0A0MQB0|A0A0A0MQB0_MOUSE;sp|Q4PJX1-3|ODR4_MOUSE;sp|Q4PJX1-2|ODR4_MOUSE	6;5;5;4	6;5;5;4	6;5;5;4	>sp|Q4PJX1|ODR4_MOUSE Protein odr-4 homolog OS=Mus musculus GN=Odr4 PE=2 SV=2;>tr|A0A0A0MQB0|A0A0A0MQB0_MOUSE Isoform of Q4PJX1, Protein BC003331 OS=Mus musculus GN=BC003331 PE=1 SV=1;>sp|Q4PJX1-3|ODR4_MOUSE Isoform of Q4PJX1, Isoform 3 of Protein odr-4 ho	4	6	6	6
2978	Q3TQI7	BC005624	sp|Q3TQI7|CI078_MOUSE	sp|Q3TQI7|CI078_MOUSE	6	6	6	>sp|Q3TQI7|CI078_MOUSE Uncharacterized protein C9orf78 homolog OS=Mus musculus PE=1 SV=2	1	6	6	6
2842	Q3TYS2	BC017643	sp|Q3TYS2|CQ062_MOUSE;tr|E9PZ42|E9PZ42_MOUSE;tr|E9Q3W5|E9Q3W5_MOUSE;tr|X1WI15|X1WI15_MOUSE;tr|A0A0A0MQK0|A0A0A0MQK0_MOUSE	sp|Q3TYS2|CQ062_MOUSE	3;1;1;1;1	3;1;1;1;1	3;1;1;1;1	>sp|Q3TYS2|CQ062_MOUSE Uncharacterized protein C17orf62 homolog OS=Mus musculus PE=2 SV=2	5	3	3	3
1049	Q61334	Bcap29	sp|Q61334|BAP29_MOUSE	sp|Q61334|BAP29_MOUSE	13	13	13	>sp|Q61334|BAP29_MOUSE B-cell receptor-associated protein 29 OS=Mus musculus GN=Bcap29 PE=1 SV=1	1	13	13	13
813	Q61335	Bcap31	sp|Q61335|BAP31_MOUSE	sp|Q61335|BAP31_MOUSE	13	13	13	>sp|Q61335|BAP31_MOUSE B-cell receptor-associated protein 31 OS=Mus musculus GN=Bcap31 PE=1 SV=4	1	13	13	13
1309	Q9D287	Bcas2	sp|Q9D287|SPF27_MOUSE;tr|D6RGA5|D6RGA5_MOUSE;tr|D6RHR7|D6RHR7_MOUSE	sp|Q9D287|SPF27_MOUSE	12;2;1	12;2;1	12;2;1	>sp|Q9D287|SPF27_MOUSE Pre-mRNA-splicing factor SPF27 OS=Mus musculus GN=Bcas2 PE=2 SV=1	3	12	12	12
674	O88374	Bcat2	tr|O88374|O88374_MOUSE;sp|O35855|BCAT2_MOUSE;tr|D3Z7C8|D3Z7C8_MOUSE;tr|D3Z3D7|D3Z3D7_MOUSE	tr|O88374|O88374_MOUSE;sp|O35855|BCAT2_MOUSE;tr|D3Z7C8|D3Z7C8_MOUSE	17;17;15;6	17;17;15;6	17;17;15;6	>tr|O88374|O88374_MOUSE Isoform of O35855, Branched-chain-amino-acid aminotransferase OS=Mus musculus GN=Bcat2 PE=1 SV=1;>sp|O35855|BCAT2_MOUSE Branched-chain-amino-acid aminotransferase, mitochondrial OS=Mus musculus GN=Bcat2 PE=2 SV=2;>tr|D3Z7C8|D3Z7C8_M	4	17	17	17
2256	Q9CWI3	Bccip	sp|Q9CWI3|BCCIP_MOUSE	sp|Q9CWI3|BCCIP_MOUSE	7	7	7	>sp|Q9CWI3|BCCIP_MOUSE BRCA2 and CDKN1A-interacting protein OS=Mus musculus GN=Bccip PE=2 SV=1	1	7	7	7
2447	Q6P3A8	Bckdhb	sp|Q6P3A8|ODBB_MOUSE;sp|Q6P3A8-2|ODBB_MOUSE	sp|Q6P3A8|ODBB_MOUSE;sp|Q6P3A8-2|ODBB_MOUSE	5;4	5;4	5;4	>sp|Q6P3A8|ODBB_MOUSE 2-oxoisovalerate dehydrogenase subunit beta, mitochondrial OS=Mus musculus GN=Bckdhb PE=1 SV=2;>sp|Q6P3A8-2|ODBB_MOUSE Isoform of Q6P3A8, Isoform 2 of 2-oxoisovalerate dehydrogenase subunit beta, mitochondrial OS=Mus musculus GN=Bckdh	2	5	5	5
3140	O55028	Bckdk	sp|O55028|BCKD_MOUSE;tr|D3Z7R0|D3Z7R0_MOUSE	sp|O55028|BCKD_MOUSE;tr|D3Z7R0|D3Z7R0_MOUSE	2;1	2;1	2;1	>sp|O55028|BCKD_MOUSE [3-methyl-2-oxobutanoate dehydrogenase [lipoamide]] kinase, mitochondrial OS=Mus musculus GN=Bckdk PE=1 SV=1;>tr|D3Z7R0|D3Z7R0_MOUSE Isoform of O55028, [3-methyl-2-oxobutanoate dehydrogenase [lipoamide]] kinase, mitochondrial (Fragmen	2	2	2	2
796	F8WI22	Bclaf1	tr|F8WI22|F8WI22_MOUSE;sp|Q8K019-2|BCLF1_MOUSE;sp|Q8K019|BCLF1_MOUSE;tr|A0A087WRN1|A0A087WRN1_MOUSE;sp|Q8K019-3|BCLF1_MOUSE;tr|A0A087WQA0|A0A087WQA0_MOUSE;tr|A0A087WRF8|A0A087WRF8_MOUSE	tr|F8WI22|F8WI22_MOUSE;sp|Q8K019-2|BCLF1_MOUSE;sp|Q8K019|BCLF1_MOUSE;tr|A0A087WRN1|A0A087WRN1_MOUSE;sp|Q8K019-3|BCLF1_MOUSE;tr|A0A087WQA0|A0A087WQA0_MOUSE	33;32;32;31;31;31;1	33;32;32;31;31;31;1	33;32;32;31;31;31;1	>tr|F8WI22|F8WI22_MOUSE Isoform of Q8K019, Bcl-2-associated transcription factor 1 OS=Mus musculus GN=Bclaf1 PE=1 SV=1;>sp|Q8K019-2|BCLF1_MOUSE Isoform of Q8K019, Isoform 2 of Bcl-2-associated transcription factor 1 OS=Mus musculus GN=Bclaf1;>sp|Q8K019|BCL	7	33	33	33
2665	Q80XN0	Bdh1	sp|Q80XN0|BDH_MOUSE;tr|D3Z2Y8|D3Z2Y8_MOUSE	sp|Q80XN0|BDH_MOUSE;tr|D3Z2Y8|D3Z2Y8_MOUSE	7;5	7;5	7;5	>sp|Q80XN0|BDH_MOUSE D-beta-hydroxybutyrate dehydrogenase, mitochondrial OS=Mus musculus GN=Bdh1 PE=1 SV=2;>tr|D3Z2Y8|D3Z2Y8_MOUSE Isoform of Q80XN0, D-beta-hydroxybutyrate dehydrogenase, mitochondrial (Fragment) OS=Mus musculus GN=Bdh1 PE=1 SV=1	2	7	7	7
970	P70444	Bid	sp|P70444|BID_MOUSE;tr|D3Z463|D3Z463_MOUSE	sp|P70444|BID_MOUSE	9;1	9;1	9;1	>sp|P70444|BID_MOUSE BH3-interacting domain death agonist OS=Mus musculus GN=Bid PE=1 SV=2	2	9	9	9
1012	O08539-2	Bin1	sp|O08539-2|BIN1_MOUSE;tr|Q6P1B9|Q6P1B9_MOUSE;sp|O08539|BIN1_MOUSE	sp|O08539-2|BIN1_MOUSE;tr|Q6P1B9|Q6P1B9_MOUSE;sp|O08539|BIN1_MOUSE	21;21;20	20;20;19	20;20;19	>sp|O08539-2|BIN1_MOUSE Isoform of O08539, Isoform 2 of Myc box-dependent-interacting protein 1 OS=Mus musculus GN=Bin1;>tr|Q6P1B9|Q6P1B9_MOUSE Isoform of O08539, Bin1 protein OS=Mus musculus GN=Bin1 PE=1 SV=1;>sp|O08539|BIN1_MOUSE Myc box-dependent-intera	3	21	20	20
944	S4R270	Bin2	tr|S4R270|S4R270_MOUSE;tr|S4R1B8|S4R1B8_MOUSE;sp|D3Z6Q9|BIN2_MOUSE;tr|S4R2J8|S4R2J8_MOUSE;tr|S4R171|S4R171_MOUSE;tr|S4R1Q1|S4R1Q1_MOUSE	tr|S4R270|S4R270_MOUSE;tr|S4R1B8|S4R1B8_MOUSE;sp|D3Z6Q9|BIN2_MOUSE;tr|S4R2J8|S4R2J8_MOUSE	29;28;28;26;10;2	29;28;28;26;10;2	28;27;27;25;10;2	>tr|S4R270|S4R270_MOUSE Isoform of D3Z6Q9, Bridging integrator 2 OS=Mus musculus GN=Bin2 PE=1 SV=1;>tr|S4R1B8|S4R1B8_MOUSE Isoform of D3Z6Q9, Bridging integrator 2 OS=Mus musculus GN=Bin2 PE=1 SV=1;>sp|D3Z6Q9|BIN2_MOUSE Bridging integrator 2 OS=Mus musculu	6	29	29	28
1879	S4R1L5	Birc6	tr|S4R1L5|S4R1L5_MOUSE;sp|O88738-3|BIRC6_MOUSE;tr|S4R2P8|S4R2P8_MOUSE;sp|O88738-2|BIRC6_MOUSE;sp|O88738|BIRC6_MOUSE;tr|S4R268|S4R268_MOUSE;tr|J3QP64|J3QP64_MOUSE;tr|S4R1R8|S4R1R8_MOUSE;tr|S4R2N7|S4R2N7_MOUSE	tr|S4R1L5|S4R1L5_MOUSE;sp|O88738-3|BIRC6_MOUSE;tr|S4R2P8|S4R2P8_MOUSE;sp|O88738-2|BIRC6_MOUSE;sp|O88738|BIRC6_MOUSE	26;26;26;26;26;6;2;1;1	26;26;26;26;26;6;2;1;1	26;26;26;26;26;6;2;1;1	>tr|S4R1L5|S4R1L5_MOUSE Isoform of O88738, Baculoviral IAP repeat-containing protein 6 OS=Mus musculus GN=Birc6 PE=1 SV=1;>sp|O88738-3|BIRC6_MOUSE Isoform of O88738, Isoform 3 of Baculoviral IAP repeat-containing protein 6 OS=Mus musculus GN=Birc6;>tr|S4R2	9	26	26	26
958	Q8R016	Blmh	sp|Q8R016|BLMH_MOUSE;tr|E9PY26|E9PY26_MOUSE;tr|E9Q6V3|E9Q6V3_MOUSE;tr|E9PZH4|E9PZH4_MOUSE;tr|E9QA53|E9QA53_MOUSE	sp|Q8R016|BLMH_MOUSE	21;10;6;5;3	21;10;6;5;3	21;10;6;5;3	>sp|Q8R016|BLMH_MOUSE Bleomycin hydrolase OS=Mus musculus GN=Blmh PE=1 SV=1	5	21	21	21
255	Q9CY64	Blvra	sp|Q9CY64|BIEA_MOUSE;tr|A2ASB1|A2ASB1_MOUSE;tr|A2ASB8|A2ASB8_MOUSE;tr|A2ASB7|A2ASB7_MOUSE	sp|Q9CY64|BIEA_MOUSE;tr|A2ASB1|A2ASB1_MOUSE	30;15;13;13	30;15;13;13	29;14;12;12	>sp|Q9CY64|BIEA_MOUSE Biliverdin reductase A OS=Mus musculus GN=Blvra PE=2 SV=1;>tr|A2ASB1|A2ASB1_MOUSE Isoform of Q9CY64, Biliverdin reductase A (Fragment) OS=Mus musculus GN=Blvra PE=1 SV=1	4	30	30	29
532	Q923D2	Blvrb	sp|Q923D2|BLVRB_MOUSE;tr|E9PZC3|E9PZC3_MOUSE;tr|E9PZC4|E9PZC4_MOUSE	sp|Q923D2|BLVRB_MOUSE;tr|E9PZC3|E9PZC3_MOUSE;tr|E9PZC4|E9PZC4_MOUSE	18;13;9	18;13;9	18;13;9	>sp|Q923D2|BLVRB_MOUSE Flavin reductase (NADPH) OS=Mus musculus GN=Blvrb PE=2 SV=3;>tr|E9PZC3|E9PZC3_MOUSE Isoform of Q923D2, Flavin reductase (NADPH) OS=Mus musculus GN=Blvrb PE=1 SV=1;>tr|E9PZC4|E9PZC4_MOUSE Isoform of Q923D2, Flavin reductase (NADPH) OS	3	18	18	18
2258	Q6PGF5	Bms1	tr|Q6PGF5|Q6PGF5_MOUSE	tr|Q6PGF5|Q6PGF5_MOUSE	13	13	13	>tr|Q6PGF5|Q6PGF5_MOUSE BMS1 homolog, ribosome assembly protein (Yeast) OS=Mus musculus GN=Bms1 PE=1 SV=1	1	13	13	13
2306	Q6QD59	Bnip1	sp|Q6QD59|SEC20_MOUSE;tr|F7C279|F7C279_MOUSE;tr|B8JJI4|B8JJI4_MOUSE	sp|Q6QD59|SEC20_MOUSE;tr|F7C279|F7C279_MOUSE;tr|B8JJI4|B8JJI4_MOUSE	5;4;4	5;4;4	5;4;4	>sp|Q6QD59|SEC20_MOUSE Vesicle transport protein SEC20 OS=Mus musculus GN=Bnip1 PE=2 SV=1;>tr|F7C279|F7C279_MOUSE Isoform of Q6QD59, Vesicle transport protein SEC20 (Fragment) OS=Mus musculus GN=Bnip1 PE=1 SV=1;>tr|B8JJI4|B8JJI4_MOUSE Isoform of Q6QD59, Ve	3	5	5	5
1063	Q9D8S9	Bola1	sp|Q9D8S9|BOLA1_MOUSE	sp|Q9D8S9|BOLA1_MOUSE	8	8	8	>sp|Q9D8S9|BOLA1_MOUSE BolA-like protein 1 OS=Mus musculus GN=Bola1 PE=1 SV=1	1	8	8	8
793	Q8BGS2	Bola2	sp|Q8BGS2|BOLA2_MOUSE;sp|Q8BGS2-2|BOLA2_MOUSE	sp|Q8BGS2|BOLA2_MOUSE;sp|Q8BGS2-2|BOLA2_MOUSE	8;6	8;6	8;6	>sp|Q8BGS2|BOLA2_MOUSE BolA-like protein 2 OS=Mus musculus GN=Bola2 PE=1 SV=1;>sp|Q8BGS2-2|BOLA2_MOUSE Isoform of Q8BGS2, Isoform 2 of BolA-like protein 2 OS=Mus musculus GN=Bola2	2	8	8	8
1206	P97452	Bop1	sp|P97452|BOP1_MOUSE	sp|P97452|BOP1_MOUSE	25	25	25	>sp|P97452|BOP1_MOUSE Ribosome biogenesis protein BOP1 OS=Mus musculus GN=Bop1 PE=1 SV=1	1	25	25	25
2583	Q8R164	Bphl	sp|Q8R164|BPHL_MOUSE	sp|Q8R164|BPHL_MOUSE	4	4	4	>sp|Q8R164|BPHL_MOUSE Valacyclovir hydrolase OS=Mus musculus GN=Bphl PE=1 SV=1	1	4	4	4
1366	Q9Z0S1	Bpnt1	sp|Q9Z0S1|BPNT1_MOUSE;tr|D3Z0E6|D3Z0E6_MOUSE;tr|D3Z5X0|D3Z5X0_MOUSE	sp|Q9Z0S1|BPNT1_MOUSE;tr|D3Z0E6|D3Z0E6_MOUSE	13;10;3	13;10;3	13;10;3	>sp|Q9Z0S1|BPNT1_MOUSE 3(2),5-bisphosphate nucleotidase 1 OS=Mus musculus GN=Bpnt1 PE=1 SV=2;>tr|D3Z0E6|D3Z0E6_MOUSE Isoform of Q9Z0S1, 3(2),5-bisphosphate nucleotidase 1 OS=Mus musculus GN=Bpnt1 PE=1 SV=1	3	13	13	13
2726	P46737	Brcc3	sp|P46737|BRCC3_MOUSE;sp|P46737-2|BRCC3_MOUSE;tr|A3KGA8|A3KGA8_MOUSE	sp|P46737|BRCC3_MOUSE	8;3;2	8;3;2	8;3;2	>sp|P46737|BRCC3_MOUSE Lys-63-specific deubiquitinase BRCC36 OS=Mus musculus GN=Brcc3 PE=2 SV=1	3	8	8	8
2633	D3Z7P0	Bre	tr|D3Z7P0|D3Z7P0_MOUSE;sp|Q8K3W0|BRE_MOUSE;tr|E9Q0U3|E9Q0U3_MOUSE;sp|Q8K3W0-1|BRE_MOUSE;sp|Q8K3W0-4|BRE_MOUSE;sp|Q8K3W0-6|BRE_MOUSE;sp|Q8K3W0-5|BRE_MOUSE;tr|E9Q8Q1|E9Q8Q1_MOUSE	tr|D3Z7P0|D3Z7P0_MOUSE;sp|Q8K3W0|BRE_MOUSE;tr|E9Q0U3|E9Q0U3_MOUSE;sp|Q8K3W0-1|BRE_MOUSE	5;5;3;3;2;2;2;1	5;5;3;3;2;2;2;1	5;5;3;3;2;2;2;1	>tr|D3Z7P0|D3Z7P0_MOUSE Isoform of Q8K3W0, BRCA1-A complex subunit BRE OS=Mus musculus GN=Bre PE=1 SV=2;>sp|Q8K3W0|BRE_MOUSE BRCA1-A complex subunit BRE OS=Mus musculus GN=Bre PE=1 SV=2;>tr|E9Q0U3|E9Q0U3_MOUSE Isoform of Q8K3W0, BRCA1-A complex subunit BRE	8	5	5	5
2725	Q8BXV2	Bri3bp	sp|Q8BXV2|BRI3B_MOUSE;tr|A0A0G2JGE0|A0A0G2JGE0_MOUSE	sp|Q8BXV2|BRI3B_MOUSE	5;1	5;1	5;1	>sp|Q8BXV2|BRI3B_MOUSE BRI3-binding protein OS=Mus musculus GN=Bri3bp PE=2 SV=1	2	5	5	5
1216	Q9DCA5	Brix1	sp|Q9DCA5|BRX1_MOUSE;tr|F6WEP7|F6WEP7_MOUSE;tr|E9Q2V8|E9Q2V8_MOUSE;tr|F6QAG4|F6QAG4_MOUSE	sp|Q9DCA5|BRX1_MOUSE	11;5;5;3	11;5;5;3	11;5;5;3	>sp|Q9DCA5|BRX1_MOUSE Ribosome biogenesis protein BRX1 homolog OS=Mus musculus GN=Brix1 PE=2 SV=3	4	11	11	11
2351	Q91VR8	Brk1	sp|Q91VR8|BRK1_MOUSE	sp|Q91VR8|BRK1_MOUSE	4	4	4	>sp|Q91VR8|BRK1_MOUSE Protein BRICK1 OS=Mus musculus GN=Brk1 PE=3 SV=1	1	4	4	4
2181	Q8K2Q7	Brox	sp|Q8K2Q7|BROX_MOUSE;tr|A0A0A6YWK4|A0A0A6YWK4_MOUSE;sp|Q8K2Q7-2|BROX_MOUSE;tr|A0A0A6YWP0|A0A0A6YWP0_MOUSE;tr|A0A0A6YVS9|A0A0A6YVS9_MOUSE	sp|Q8K2Q7|BROX_MOUSE	7;3;3;1;1	7;3;3;1;1	7;3;3;1;1	>sp|Q8K2Q7|BROX_MOUSE BRO1 domain-containing protein BROX OS=Mus musculus GN=Brox PE=2 SV=1	5	7	7	7
3282	B2KGE3	Bsdc1	tr|B2KGE3|B2KGE3_MOUSE;sp|Q80Y55|BSDC1_MOUSE	tr|B2KGE3|B2KGE3_MOUSE;sp|Q80Y55|BSDC1_MOUSE	2;2	2;2	2;2	>tr|B2KGE3|B2KGE3_MOUSE Isoform of Q80Y55, BSD domain-containing protein 1 (Fragment) OS=Mus musculus GN=Bsdc1 PE=1 SV=1;>sp|Q80Y55|BSDC1_MOUSE BSD domain-containing protein 1 OS=Mus musculus GN=Bsdc1 PE=2 SV=1	2	2	2	2
1295	K3W4Q8	Bsg	tr|K3W4Q8|K3W4Q8_MOUSE;sp|P18572-2|BASI_MOUSE;sp|P18572|BASI_MOUSE;tr|J3QP71|J3QP71_MOUSE	tr|K3W4Q8|K3W4Q8_MOUSE;sp|P18572-2|BASI_MOUSE;sp|P18572|BASI_MOUSE;tr|J3QP71|J3QP71_MOUSE	10;10;10;8	10;10;10;8	10;10;10;8	>tr|K3W4Q8|K3W4Q8_MOUSE Isoform of P18572, Basigin OS=Mus musculus GN=Bsg PE=1 SV=1;>sp|P18572-2|BASI_MOUSE Isoform of P18572, Isoform 2 of Basigin OS=Mus musculus GN=Bsg;>sp|P18572|BASI_MOUSE Basigin OS=Mus musculus GN=Bsg PE=1 SV=2;>tr|J3QP71|J3QP71_MOUS	4	10	10	10
428	Q64152-2	Btf3	sp|Q64152-2|BTF3_MOUSE;sp|Q64152|BTF3_MOUSE	sp|Q64152-2|BTF3_MOUSE;sp|Q64152|BTF3_MOUSE	15;14	15;14	13;12	>sp|Q64152-2|BTF3_MOUSE Isoform of Q64152, Isoform 2 of Transcription factor BTF3 OS=Mus musculus GN=Btf3;>sp|Q64152|BTF3_MOUSE Transcription factor BTF3 OS=Mus musculus GN=Btf3 PE=1 SV=3	2	15	15	13
1293	Q9CQH7	Btf3l4	sp|Q9CQH7|BT3L4_MOUSE	sp|Q9CQH7|BT3L4_MOUSE	10	8	8	>sp|Q9CQH7|BT3L4_MOUSE Transcription factor BTF3 homolog 4 OS=Mus musculus GN=Btf3l4 PE=2 SV=1	1	10	8	8
1339	P35991	Btk	sp|P35991|BTK_MOUSE;tr|A2BDW0|A2BDW0_MOUSE	sp|P35991|BTK_MOUSE;tr|A2BDW0|A2BDW0_MOUSE	17;13	17;13	17;13	>sp|P35991|BTK_MOUSE Tyrosine-protein kinase BTK OS=Mus musculus GN=Btk PE=1 SV=4;>tr|A2BDW0|A2BDW0_MOUSE Isoform of P35991, Tyrosine-protein kinase BTK OS=Mus musculus GN=Btk PE=1 SV=1	2	17	17	17
878	Q9WVA3	Bub3	sp|Q9WVA3|BUB3_MOUSE	sp|Q9WVA3|BUB3_MOUSE	17	17	17	>sp|Q9WVA3|BUB3_MOUSE Mitotic checkpoint protein BUB3 OS=Mus musculus GN=Bub3 PE=2 SV=2	1	17	17	17
1648	E0CX20	Bud31	tr|E0CX20|E0CX20_MOUSE;sp|Q6PGH1|BUD31_MOUSE	tr|E0CX20|E0CX20_MOUSE;sp|Q6PGH1|BUD31_MOUSE	12;7	12;7	12;7	>tr|E0CX20|E0CX20_MOUSE Isoform of Q6PGH1, Protein BUD31 homolog OS=Mus musculus GN=Bud31 PE=1 SV=1;>sp|Q6PGH1|BUD31_MOUSE Protein BUD31 homolog OS=Mus musculus GN=Bud31 PE=3 SV=1	2	12	12	12
1786	O54825	Bysl	sp|O54825|BYST_MOUSE	sp|O54825|BYST_MOUSE	11	11	11	>sp|O54825|BYST_MOUSE Bystin OS=Mus musculus GN=Bysl PE=1 SV=3	1	11	11	11
591	Q9CQC6	Bzw1	sp|Q9CQC6|BZW1_MOUSE;tr|A0A087WQS2|A0A087WQS2_MOUSE;tr|A0A087WPF9|A0A087WPF9_MOUSE;tr|A0A087WS48|A0A087WS48_MOUSE	sp|Q9CQC6|BZW1_MOUSE;tr|A0A087WQS2|A0A087WQS2_MOUSE	23;23;11;4	23;23;11;4	22;22;11;4	>sp|Q9CQC6|BZW1_MOUSE Basic leucine zipper and W2 domain-containing protein 1 OS=Mus musculus GN=Bzw1 PE=1 SV=1;>tr|A0A087WQS2|A0A087WQS2_MOUSE Isoform of Q9CQC6, Basic leucine zipper and W2 domain-containing protein 1 OS=Mus musculus GN=Bzw1 PE=1 SV=1	4	23	23	22
1301	Q91VK1	Bzw2	sp|Q91VK1|BZW2_MOUSE	sp|Q91VK1|BZW2_MOUSE	14	13	13	>sp|Q91VK1|BZW2_MOUSE Basic leucine zipper and W2 domain-containing protein 2 OS=Mus musculus GN=Bzw2 PE=1 SV=1	1	14	13	13
287	Q8R5L1	C1qbp	tr|Q8R5L1|Q8R5L1_MOUSE;sp|O35658|C1QBP_MOUSE	tr|Q8R5L1|Q8R5L1_MOUSE;sp|O35658|C1QBP_MOUSE	12;9	12;9	12;9	>tr|Q8R5L1|Q8R5L1_MOUSE Isoform of O35658, Complement component 1 Q subcomponent-binding protein, mitochondrial OS=Mus musculus GN=C1qbp PE=1 SV=1;>sp|O35658|C1QBP_MOUSE Complement component 1 Q subcomponent-binding protein, mitochondrial OS=Mus musculus G	2	12	12	12
2889	D3Z7B5	C330027C09Rik	tr|D3Z7B5|D3Z7B5_MOUSE;sp|Q8BWY9|CIP2A_MOUSE	tr|D3Z7B5|D3Z7B5_MOUSE;sp|Q8BWY9|CIP2A_MOUSE	3;3	3;3	3;3	>tr|D3Z7B5|D3Z7B5_MOUSE Isoform of Q8BWY9, Protein C330027C09Rik OS=Mus musculus GN=C330027C09Rik PE=1 SV=1;>sp|Q8BWY9|CIP2A_MOUSE Protein CIP2A OS=Mus musculus GN=Kiaa1524 PE=2 SV=3	2	3	3	3
2713	A2A7S8-2	C77080	sp|A2A7S8-2|K1522_MOUSE;sp|A2A7S8|K1522_MOUSE;sp|A2A7S8-4|K1522_MOUSE;sp|A2A7S8-3|K1522_MOUSE	sp|A2A7S8-2|K1522_MOUSE;sp|A2A7S8|K1522_MOUSE;sp|A2A7S8-4|K1522_MOUSE;sp|A2A7S8-3|K1522_MOUSE	7;5;5;4	7;5;5;4	7;5;5;4	>sp|A2A7S8-2|K1522_MOUSE Isoform of A2A7S8, Isoform 2 of Uncharacterized protein KIAA1522 OS=Mus musculus GN=Kiaa1522;>sp|A2A7S8|K1522_MOUSE Uncharacterized protein KIAA1522 OS=Mus musculus GN=Kiaa1522 PE=1 SV=1;>sp|A2A7S8-4|K1522_MOUSE Isoform of A2A7S8,	4	7	7	7
1912	Q06138	Cab39	sp|Q06138|CAB39_MOUSE;tr|D3YV52|D3YV52_MOUSE;tr|D3Z704|D3Z704_MOUSE	sp|Q06138|CAB39_MOUSE	11;3;2	11;3;2	8;3;2	>sp|Q06138|CAB39_MOUSE Calcium-binding protein 39 OS=Mus musculus GN=Cab39 PE=1 SV=2	3	11	11	8
584	Q9CXW3	Cacybp	sp|Q9CXW3|CYBP_MOUSE;tr|A0A0A6YY29|A0A0A6YY29_MOUSE	sp|Q9CXW3|CYBP_MOUSE;tr|A0A0A6YY29|A0A0A6YY29_MOUSE	21;11	21;11	21;11	>sp|Q9CXW3|CYBP_MOUSE Calcyclin-binding protein OS=Mus musculus GN=Cacybp PE=1 SV=1;>tr|A0A0A6YY29|A0A0A6YY29_MOUSE Isoform of Q9CXW3, Calcyclin-binding protein (Fragment) OS=Mus musculus GN=Cacybp PE=1 SV=1	2	21	21	21
460	E9QAI5	Cad	tr|E9QAI5|E9QAI5_MOUSE;sp|B2RQC6|PYR1_MOUSE;sp|B2RQC6-2|PYR1_MOUSE;tr|G3UWN2|G3UWN2_MOUSE;tr|E9QAT6|E9QAT6_MOUSE;tr|F6S3Z3|F6S3Z3_MOUSE;sp|Q8C196|CPSM_MOUSE	tr|E9QAI5|E9QAI5_MOUSE;sp|B2RQC6|PYR1_MOUSE;sp|B2RQC6-2|PYR1_MOUSE;tr|G3UWN2|G3UWN2_MOUSE	63;63;62;62;27;4;1	63;63;62;62;27;4;1	63;63;62;62;27;4;1	>tr|E9QAI5|E9QAI5_MOUSE Isoform of B2RQC6, CAD protein OS=Mus musculus GN=Cad PE=1 SV=1;>sp|B2RQC6|PYR1_MOUSE CAD protein OS=Mus musculus GN=Cad PE=2 SV=1;>sp|B2RQC6-2|PYR1_MOUSE Isoform of B2RQC6, Isoform 2 of CAD protein OS=Mus musculus GN=Cad;>tr|G3UWN2	7	63	63	63
1533	E9QA16	Cald1	tr|E9QA16|E9QA16_MOUSE;tr|E9Q0M9|E9Q0M9_MOUSE;tr|E9Q9F3|E9Q9F3_MOUSE;tr|F6RGN9|F6RGN9_MOUSE;tr|F6ZAW1|F6ZAW1_MOUSE	tr|E9QA16|E9QA16_MOUSE;tr|E9Q0M9|E9Q0M9_MOUSE	15;14;6;5;5	15;14;6;5;5	0;0;0;0;0	>tr|E9QA16|E9QA16_MOUSE Isoform of E9QA15, Protein Cald1 OS=Mus musculus GN=Cald1 PE=1 SV=1;>tr|E9Q0M9|E9Q0M9_MOUSE Isoform of E9QA15, Protein Cald1 OS=Mus musculus GN=Cald1 PE=1 SV=1	5	15	15	0
167	P62204	Calm1	sp|P62204|CALM_MOUSE;tr|Q3UKW2|Q3UKW2_MOUSE;sp|P20801|TNNC2_MOUSE	sp|P62204|CALM_MOUSE;tr|Q3UKW2|Q3UKW2_MOUSE	14;11;1	14;11;1	7;6;1	>sp|P62204|CALM_MOUSE Calmodulin OS=Mus musculus GN=Calm1 PE=1 SV=2;>tr|Q3UKW2|Q3UKW2_MOUSE Isoform of P62204, Calmodulin OS=Mus musculus GN=Calm1 PE=1 SV=1	3	14	14	7
46	P14211	Calr	sp|P14211|CALR_MOUSE	sp|P14211|CALR_MOUSE	44	44	44	>sp|P14211|CALR_MOUSE Calreticulin OS=Mus musculus GN=Calr PE=1 SV=1	1	44	44	44
3640	A2A8Z3	Calr4	tr|A2A8Z3|A2A8Z3_MOUSE;tr|Q3TQS0|Q3TQS0_MOUSE	tr|A2A8Z3|A2A8Z3_MOUSE;tr|Q3TQS0|Q3TQS0_MOUSE	2;2	2;2	2;2	>tr|A2A8Z3|A2A8Z3_MOUSE Isoform of Q3TQS0, Protein Calr4 OS=Mus musculus GN=Calr4 PE=3 SV=1;>tr|Q3TQS0|Q3TQS0_MOUSE Protein Calr4 OS=Mus musculus GN=Calr4 PE=1 SV=1	2	2	2	2
2226	Q6XLQ8	Calu	tr|Q6XLQ8|Q6XLQ8_MOUSE	tr|Q6XLQ8|Q6XLQ8_MOUSE	15	1	1	>tr|Q6XLQ8|Q6XLQ8_MOUSE Isoform of O35887, Calumenin OS=Mus musculus GN=Calu PE=1 SV=1	1	15	1	1
1266	O35887	Calu	sp|O35887|CALU_MOUSE;tr|G3V004|G3V004_MOUSE;tr|G3UXA8|G3UXA8_MOUSE;tr|G3UWR0|G3UWR0_MOUSE;tr|G3UWV3|G3UWV3_MOUSE;tr|G3UY49|G3UY49_MOUSE;tr|G3UXA3|G3UXA3_MOUSE;tr|G3UYI3|G3UYI3_MOUSE	sp|O35887|CALU_MOUSE;tr|G3V004|G3V004_MOUSE;tr|G3UXA8|G3UXA8_MOUSE;tr|G3UWR0|G3UWR0_MOUSE	17;10;9;9;8;7;6;3	17;10;9;9;8;7;6;3	3;0;0;3;1;3;0;0	>sp|O35887|CALU_MOUSE Calumenin OS=Mus musculus GN=Calu PE=1 SV=1;>tr|G3V004|G3V004_MOUSE Isoform of O35887, Calumenin OS=Mus musculus GN=Calu PE=1 SV=1;>tr|G3UXA8|G3UXA8_MOUSE Isoform of O35887, Calumenin (Fragment) OS=Mus musculus GN=Calu PE=1 SV=1;>tr|G	8	17	17	3
1764	Q91YS8	Camk1	sp|Q91YS8|KCC1A_MOUSE;tr|D3Z368|D3Z368_MOUSE	sp|Q91YS8|KCC1A_MOUSE;tr|D3Z368|D3Z368_MOUSE	10;5	10;5	9;4	>sp|Q91YS8|KCC1A_MOUSE Calcium/calmodulin-dependent protein kinase type 1 OS=Mus musculus GN=Camk1 PE=1 SV=1;>tr|D3Z368|D3Z368_MOUSE Isoform of Q91YS8, Calcium/calmodulin-dependent protein kinase type 1 (Fragment) OS=Mus musculus GN=Camk1 PE=1 SV=1	2	10	10	9
3485	Q8BW96-3	Camk1d	sp|Q8BW96-3|KCC1D_MOUSE;sp|Q8BW96|KCC1D_MOUSE;sp|Q8BW96-2|KCC1D_MOUSE	sp|Q8BW96-3|KCC1D_MOUSE;sp|Q8BW96|KCC1D_MOUSE;sp|Q8BW96-2|KCC1D_MOUSE	4;4;3	3;3;2	3;3;2	>sp|Q8BW96-3|KCC1D_MOUSE Isoform of Q8BW96, Isoform 3 of Calcium/calmodulin-dependent protein kinase type 1D OS=Mus musculus GN=Camk1d;>sp|Q8BW96|KCC1D_MOUSE Calcium/calmodulin-dependent protein kinase type 1D OS=Mus musculus GN=Camk1d PE=1 SV=2;>sp|Q8BW96	3	4	3	3
1252	A0A0G2JDC1	Camk2d	tr|A0A0G2JDC1|A0A0G2JDC1_MOUSE;sp|Q6PHZ2-2|KCC2D_MOUSE;sp|Q6PHZ2-4|KCC2D_MOUSE;sp|Q6PHZ2|KCC2D_MOUSE;tr|E9Q1V9|E9Q1V9_MOUSE;sp|Q6PHZ2-5|KCC2D_MOUSE;tr|E9Q1T1|E9Q1T1_MOUSE;tr|A0A0G2JGS4|A0A0G2JGS4_MOUSE;tr|E9Q1W0|E9Q1W0_MOUSE;tr|Q8CCM0|Q8CCM0_MOUSE;tr|E9PXV3|E9PXV3_MOUSE;tr|F6RWZ9|F6RWZ9_MOUSE;tr|F7A856|F7A856_MOUSE;tr|F6ZIE1|F6ZIE1_MOUSE;tr|E9QAJ4|E9QAJ4_MOUSE;tr|D6RDQ8|D6RDQ8_MOUSE;tr|E9PYZ8|E9P…	tr|A0A0G2JDC1|A0A0G2JDC1_MOUSE;sp|Q6PHZ2-2|KCC2D_MOUSE;sp|Q6PHZ2-4|KCC2D_MOUSE;sp|Q6PHZ2|KCC2D_MOUSE;tr|E9Q1V9|E9Q1V9_MOUSE;sp|Q6PHZ2-5|KCC2D_MOUSE;tr|E9Q1T1|E9Q1T1_MOUSE;tr|A0A0G2JGS4|A0A0G2JGS4_MOUSE;tr|E9Q1W0|E9Q1W0_MOUSE;tr|Q8CCM0|Q8CCM0_MOUSE	18;18;18;18;18;18;18;18;16;10;7;7;7;6;3;3;2;2;2;1	18;18;18;18;18;18;18;18;16;10;7;7;7;6;3;3;2;2;2;1	14;14;14;14;14;14;14;14;12;6;7;7;7;6;2;2;1;0;0;0	>tr|A0A0G2JDC1|A0A0G2JDC1_MOUSE Isoform of Q6PHZ2, Calcium/calmodulin-dependent protein kinase type II subunit delta OS=Mus musculus GN=Camk2d PE=4 SV=1;>sp|Q6PHZ2-2|KCC2D_MOUSE Isoform of Q6PHZ2, Isoform 2 of Calcium/calmodulin-dependent protein kinase ty	20	18	18	14
845	Q6ZQ38	Cand1	sp|Q6ZQ38|CAND1_MOUSE;tr|D3YWC5|D3YWC5_MOUSE	sp|Q6ZQ38|CAND1_MOUSE	38;11	38;11	36;11	>sp|Q6ZQ38|CAND1_MOUSE Cullin-associated NEDD8-dissociated protein 1 OS=Mus musculus GN=Cand1 PE=2 SV=2	2	38	38	36
279	P35564	Canx	sp|P35564|CALX_MOUSE	sp|P35564|CALX_MOUSE	33	33	33	>sp|P35564|CALX_MOUSE Calnexin OS=Mus musculus GN=Canx PE=1 SV=1	1	33	33	33
97	P40124	Cap1	sp|P40124|CAP1_MOUSE;tr|B1ARS0|B1ARS0_MOUSE;sp|Q9CYT6|CAP2_MOUSE;tr|D3YTR7|D3YTR7_MOUSE	sp|P40124|CAP1_MOUSE	53;16;2;1	53;16;2;1	53;16;2;1	>sp|P40124|CAP1_MOUSE Adenylyl cyclase-associated protein 1 OS=Mus musculus GN=Cap1 PE=1 SV=4	4	53	53	53
45	Q99LB4	Capg	tr|Q99LB4|Q99LB4_MOUSE;sp|P24452|CAPG_MOUSE;tr|D3YTL5|D3YTL5_MOUSE;tr|D3YU77|D3YU77_MOUSE;tr|D3YZN3|D3YZN3_MOUSE;tr|D3Z4K5|D3Z4K5_MOUSE;tr|D3Z014|D3Z014_MOUSE	tr|Q99LB4|Q99LB4_MOUSE;sp|P24452|CAPG_MOUSE;tr|D3YTL5|D3YTL5_MOUSE	30;21;20;12;10;4;3	30;21;20;12;10;4;3	30;21;20;12;10;4;3	>tr|Q99LB4|Q99LB4_MOUSE Isoform of P24452, Capping protein (Actin filament), gelsolin-like OS=Mus musculus GN=Capg PE=1 SV=1;>sp|P24452|CAPG_MOUSE Macrophage-capping protein OS=Mus musculus GN=Capg PE=1 SV=2;>tr|D3YTL5|D3YTL5_MOUSE Isoform of P24452, Macro	7	30	30	30
2069	O35350	Capn1	sp|O35350|CAN1_MOUSE	sp|O35350|CAN1_MOUSE	11	11	11	>sp|O35350|CAN1_MOUSE Calpain-1 catalytic subunit OS=Mus musculus GN=Capn1 PE=1 SV=1	1	11	11	11
2060	O08529	Capn2	sp|O08529|CAN2_MOUSE	sp|O08529|CAN2_MOUSE	10	10	10	>sp|O08529|CAN2_MOUSE Calpain-2 catalytic subunit OS=Mus musculus GN=Capn2 PE=2 SV=4	1	10	10	10
1991	D3YW48	Capns1	tr|D3YW48|D3YW48_MOUSE;sp|O88456|CPNS1_MOUSE;sp|Q9D7J7|CPNS2_MOUSE	tr|D3YW48|D3YW48_MOUSE;sp|O88456|CPNS1_MOUSE	10;10;1	10;10;1	10;10;1	>tr|D3YW48|D3YW48_MOUSE Isoform of O88456, Calpain small subunit 1 (Fragment) OS=Mus musculus GN=Capns1 PE=1 SV=1;>sp|O88456|CPNS1_MOUSE Calpain small subunit 1 OS=Mus musculus GN=Capns1 PE=2 SV=1	3	10	10	10
435	Q60865	Caprin1	sp|Q60865|CAPR1_MOUSE;tr|F6YLI0|F6YLI0_MOUSE;tr|F6YP03|F6YP03_MOUSE;tr|A2BH47|A2BH47_MOUSE	sp|Q60865|CAPR1_MOUSE	28;5;3;2	28;5;3;2	28;5;3;2	>sp|Q60865|CAPR1_MOUSE Caprin-1 OS=Mus musculus GN=Caprin1 PE=1 SV=2	4	28	28	28
390	Q5RKN9	Capza1	tr|Q5RKN9|Q5RKN9_MOUSE;sp|P47753|CAZA1_MOUSE;tr|A0A0G2JE27|A0A0G2JE27_MOUSE	tr|Q5RKN9|Q5RKN9_MOUSE;sp|P47753|CAZA1_MOUSE	21;20;7	21;20;7	17;16;6	>tr|Q5RKN9|Q5RKN9_MOUSE Isoform of P47753, Capping protein (Actin filament) muscle Z-line, alpha 1 OS=Mus musculus GN=Capza1 PE=1 SV=1;>sp|P47753|CAZA1_MOUSE F-actin-capping protein subunit alpha-1 OS=Mus musculus GN=Capza1 PE=1 SV=4	3	21	21	17
909	P47754	Capza2	sp|P47754|CAZA2_MOUSE;tr|D6RCW7|D6RCW7_MOUSE	sp|P47754|CAZA2_MOUSE;tr|D6RCW7|D6RCW7_MOUSE	17;11	13;10	13;10	>sp|P47754|CAZA2_MOUSE F-actin-capping protein subunit alpha-2 OS=Mus musculus GN=Capza2 PE=1 SV=3;>tr|D6RCW7|D6RCW7_MOUSE Isoform of P47754, F-actin-capping protein subunit alpha-2 OS=Mus musculus GN=Capza2 PE=1 SV=1	2	17	13	13
293	P47757-2	Capzb	sp|P47757-2|CAPZB_MOUSE;tr|A2AMW0|A2AMW0_MOUSE;sp|P47757-4|CAPZB_MOUSE;sp|P47757|CAPZB_MOUSE;tr|F7CAZ6|F7CAZ6_MOUSE;tr|A0A0A0MQI9|A0A0A0MQI9_MOUSE;tr|F6YHZ8|F6YHZ8_MOUSE	sp|P47757-2|CAPZB_MOUSE;tr|A2AMW0|A2AMW0_MOUSE;sp|P47757-4|CAPZB_MOUSE;sp|P47757|CAPZB_MOUSE;tr|F7CAZ6|F7CAZ6_MOUSE	26;24;24;22;15;11;11	26;24;24;22;15;11;11	25;23;23;22;15;11;11	>sp|P47757-2|CAPZB_MOUSE Isoform of P47757, Isoform 2 of F-actin-capping protein subunit beta OS=Mus musculus GN=Capzb;>tr|A2AMW0|A2AMW0_MOUSE Isoform of P47757, Capping protein (Actin filament) muscle Z-line, beta, isoform CRA_a OS=Mus musculus GN=Capzb P	7	26	26	25
2391	A2AIV8	Card9	sp|A2AIV8|CARD9_MOUSE	sp|A2AIV8|CARD9_MOUSE	5	5	5	>sp|A2AIV8|CARD9_MOUSE Caspase recruitment domain-containing protein 9 OS=Mus musculus GN=Card9 PE=1 SV=1	1	5	5	5
1904	Q9CZ42-2	Carkd	sp|Q9CZ42-2|NNRD_MOUSE;tr|J3QN06|J3QN06_MOUSE;tr|J3QMM7|J3QMM7_MOUSE;sp|Q9CZ42-3|NNRD_MOUSE;sp|Q9CZ42|NNRD_MOUSE;tr|K3W4M4|K3W4M4_MOUSE;tr|J3QPU6|J3QPU6_MOUSE	sp|Q9CZ42-2|NNRD_MOUSE;tr|J3QN06|J3QN06_MOUSE;tr|J3QMM7|J3QMM7_MOUSE;sp|Q9CZ42-3|NNRD_MOUSE;sp|Q9CZ42|NNRD_MOUSE;tr|K3W4M4|K3W4M4_MOUSE	5;4;4;4;4;4;1	5;4;4;4;4;4;1	5;4;4;4;4;4;1	>sp|Q9CZ42-2|NNRD_MOUSE Isoform of Q9CZ42, Isoform 2 of ATP-dependent (S)-NAD(P)H-hydrate dehydratase OS=Mus musculus GN=Carkd;>tr|J3QN06|J3QN06_MOUSE Isoform of Q9CZ42, ATP-dependent (S)-NAD(P)H-hydrate dehydratase OS=Mus musculus GN=Carkd PE=1 SV=1;>tr|J	7	5	5	5
2862	Q9WVG6-2	Carm1	sp|Q9WVG6-2|CARM1_MOUSE;sp|Q9WVG6|CARM1_MOUSE;tr|D3YUP1|D3YUP1_MOUSE;tr|D6RFA7|D6RFA7_MOUSE	sp|Q9WVG6-2|CARM1_MOUSE;sp|Q9WVG6|CARM1_MOUSE;tr|D3YUP1|D3YUP1_MOUSE	7;7;7;1	7;7;7;1	7;7;7;1	>sp|Q9WVG6-2|CARM1_MOUSE Isoform of Q9WVG6, Isoform 2 of Histone-arginine methyltransferase CARM1 OS=Mus musculus GN=Carm1;>sp|Q9WVG6|CARM1_MOUSE Histone-arginine methyltransferase CARM1 OS=Mus musculus GN=Carm1 PE=1 SV=2;>tr|D3YUP1|D3YUP1_MOUSE Isoform of	4	7	7	7
3136	Q80UY1	Carnmt1	sp|Q80UY1|CARME_MOUSE	sp|Q80UY1|CARME_MOUSE	2	2	2	>sp|Q80UY1|CARME_MOUSE Carnosine N-methyltransferase OS=Mus musculus PE=2 SV=1	1	2	2	2
1025	Q9ER72-2	Cars	sp|Q9ER72-2|SYCC_MOUSE;sp|Q9ER72|SYCC_MOUSE	sp|Q9ER72-2|SYCC_MOUSE;sp|Q9ER72|SYCC_MOUSE	27;25	27;25	27;25	>sp|Q9ER72-2|SYCC_MOUSE Isoform of Q9ER72, Isoform 2 of Cysteine--tRNA ligase, cytoplasmic OS=Mus musculus GN=Cars;>sp|Q9ER72|SYCC_MOUSE Cysteine--tRNA ligase, cytoplasmic OS=Mus musculus GN=Cars PE=2 SV=2	2	27	27	27
1116	Q6TDU8	Casc1	sp|Q6TDU8|CASC1_MOUSE;sp|Q6TDU8-2|CASC1_MOUSE	sp|Q6TDU8|CASC1_MOUSE;sp|Q6TDU8-2|CASC1_MOUSE	2;1	2;1	2;1	>sp|Q6TDU8|CASC1_MOUSE Protein CASC1 OS=Mus musculus GN=Casc1 PE=2 SV=1;>sp|Q6TDU8-2|CASC1_MOUSE Isoform of Q6TDU8, Isoform 2 of Protein CASC1 OS=Mus musculus GN=Casc1	2	2	2	2
821	P29452	Casp1	sp|P29452|CASP1_MOUSE	sp|P29452|CASP1_MOUSE	23	23	23	>sp|P29452|CASP1_MOUSE Caspase-1 OS=Mus musculus GN=Casp1 PE=1 SV=1	1	23	23	23
1387	P70677	Casp3	sp|P70677|CASP3_MOUSE	sp|P70677|CASP3_MOUSE	14	14	14	>sp|P70677|CASP3_MOUSE Caspase-3 OS=Mus musculus GN=Casp3 PE=1 SV=1	1	14	14	14
2933	P97864	Casp7	sp|P97864|CASP7_MOUSE	sp|P97864|CASP7_MOUSE	6	6	6	>sp|P97864|CASP7_MOUSE Caspase-7 OS=Mus musculus GN=Casp7 PE=1 SV=2	1	6	6	6
1346	O89110	Casp8	sp|O89110|CASP8_MOUSE;tr|A0A087WQT6|A0A087WQT6_MOUSE	sp|O89110|CASP8_MOUSE;tr|A0A087WQT6|A0A087WQT6_MOUSE	23;23	23;23	23;23	>sp|O89110|CASP8_MOUSE Caspase-8 OS=Mus musculus GN=Casp8 PE=1 SV=1;>tr|A0A087WQT6|A0A087WQT6_MOUSE Isoform of O89110, Caspase-8 OS=Mus musculus GN=Casp8 PE=1 SV=1	2	23	23	23
1404	P51125-2	Cast	sp|P51125-2|ICAL_MOUSE;sp|P51125|ICAL_MOUSE;sp|P51125-3|ICAL_MOUSE;tr|Q8CE80|Q8CE80_MOUSE;sp|P51125-6|ICAL_MOUSE;sp|P51125-7|ICAL_MOUSE;sp|P51125-5|ICAL_MOUSE;sp|P51125-4|ICAL_MOUSE	sp|P51125-2|ICAL_MOUSE;sp|P51125|ICAL_MOUSE;sp|P51125-3|ICAL_MOUSE;tr|Q8CE80|Q8CE80_MOUSE;sp|P51125-6|ICAL_MOUSE;sp|P51125-7|ICAL_MOUSE	29;29;28;27;27;22;12;12	29;29;28;27;27;22;12;12	29;29;28;27;27;22;12;12	>sp|P51125-2|ICAL_MOUSE Isoform of P51125, Isoform 2 of Calpastatin OS=Mus musculus GN=Cast;>sp|P51125|ICAL_MOUSE Calpastatin OS=Mus musculus GN=Cast PE=1 SV=2;>sp|P51125-3|ICAL_MOUSE Isoform of P51125, Isoform 3 of Calpastatin OS=Mus musculus GN=Cast;>tr|	8	29	29	29
209	P24270	Cat	sp|P24270|CATA_MOUSE;tr|A2AL20|A2AL20_MOUSE	sp|P24270|CATA_MOUSE	47;19	47;19	47;19	>sp|P24270|CATA_MOUSE Catalase OS=Mus musculus GN=Cat PE=1 SV=4	2	47	47	47
2798	Q08024	Cbfb	sp|Q08024|PEBB_MOUSE;sp|Q08024-4|PEBB_MOUSE;sp|Q08024-3|PEBB_MOUSE;sp|Q08024-2|PEBB_MOUSE	sp|Q08024|PEBB_MOUSE;sp|Q08024-4|PEBB_MOUSE;sp|Q08024-3|PEBB_MOUSE;sp|Q08024-2|PEBB_MOUSE	5;4;4;4	5;4;4;4	5;4;4;4	>sp|Q08024|PEBB_MOUSE Core-binding factor subunit beta OS=Mus musculus GN=Cbfb PE=1 SV=1;>sp|Q08024-4|PEBB_MOUSE Isoform of Q08024, Isoform 4 of Core-binding factor subunit beta OS=Mus musculus GN=Cbfb;>sp|Q08024-3|PEBB_MOUSE Isoform of Q08024, Isoform 3 o	4	5	5	5
2831	P22682	Cbl	sp|P22682|CBL_MOUSE	sp|P22682|CBL_MOUSE	5	5	5	>sp|P22682|CBL_MOUSE E3 ubiquitin-protein ligase CBL OS=Mus musculus GN=Cbl PE=1 SV=3	1	5	5	5
471	P48758	Cbr1	sp|P48758|CBR1_MOUSE;sp|Q8K354|CBR3_MOUSE	sp|P48758|CBR1_MOUSE	20;1	20;1	20;1	>sp|P48758|CBR1_MOUSE Carbonyl reductase [NADPH] 1 OS=Mus musculus GN=Cbr1 PE=1 SV=3	2	20	20	20
3035	P08074	Cbr2	sp|P08074|CBR2_MOUSE;tr|F6YNX9|F6YNX9_MOUSE	sp|P08074|CBR2_MOUSE;tr|F6YNX9|F6YNX9_MOUSE	3;2	3;2	3;2	>sp|P08074|CBR2_MOUSE Carbonyl reductase [NADPH] 2 OS=Mus musculus GN=Cbr2 PE=1 SV=1;>tr|F6YNX9|F6YNX9_MOUSE Isoform of P08074, Carbonyl reductase [NADPH] 2 (Fragment) OS=Mus musculus GN=Cbr2 PE=1 SV=1	2	3	3	3
2553	Q91VT4	Cbr4	sp|Q91VT4|CBR4_MOUSE;tr|D3Z6C4|D3Z6C4_MOUSE	sp|Q91VT4|CBR4_MOUSE	7;3	7;3	7;3	>sp|Q91VT4|CBR4_MOUSE Carbonyl reductase family member 4 OS=Mus musculus GN=Cbr4 PE=1 SV=2	2	7	7	7
2614	Q8VEH6	Cbwd1	sp|Q8VEH6|CBWD1_MOUSE;sp|Q8VEH6-2|CBWD1_MOUSE	sp|Q8VEH6|CBWD1_MOUSE;sp|Q8VEH6-2|CBWD1_MOUSE	6;5	6;5	6;5	>sp|Q8VEH6|CBWD1_MOUSE COBW domain-containing protein 1 OS=Mus musculus GN=Cbwd1 PE=2 SV=1;>sp|Q8VEH6-2|CBWD1_MOUSE Isoform of Q8VEH6, Isoform 2 of COBW domain-containing protein 1 OS=Mus musculus GN=Cbwd1	2	6	6	6
1733	P83917	Cbx1	sp|P83917|CBX1_MOUSE;tr|Q7TPM0|Q7TPM0_MOUSE;tr|Q9CYJ8|Q9CYJ8_MOUSE	sp|P83917|CBX1_MOUSE;tr|Q7TPM0|Q7TPM0_MOUSE;tr|Q9CYJ8|Q9CYJ8_MOUSE	10;7;7	9;6;6	9;6;6	>sp|P83917|CBX1_MOUSE Chromobox protein homolog 1 OS=Mus musculus GN=Cbx1 PE=1 SV=1;>tr|Q7TPM0|Q7TPM0_MOUSE Isoform of P83917, Cbx1 protein OS=Mus musculus GN=Cbx1 PE=1 SV=1;>tr|Q9CYJ8|Q9CYJ8_MOUSE Isoform of P83917, Chromobox homolog 1 (Drosophila HP1 bet	3	10	9	9
592	Q9DCC5	Cbx3	tr|Q9DCC5|Q9DCC5_MOUSE;sp|P23198|CBX3_MOUSE;tr|D3Z313|D3Z313_MOUSE;tr|D3Z1A9|D3Z1A9_MOUSE	tr|Q9DCC5|Q9DCC5_MOUSE;sp|P23198|CBX3_MOUSE;tr|D3Z313|D3Z313_MOUSE	15;13;10;5	15;13;10;5	13;11;10;5	>tr|Q9DCC5|Q9DCC5_MOUSE Isoform of P23198, Cbx3 protein OS=Mus musculus GN=Cbx3 PE=1 SV=1;>sp|P23198|CBX3_MOUSE Chromobox protein homolog 3 OS=Mus musculus GN=Cbx3 PE=1 SV=2;>tr|D3Z313|D3Z313_MOUSE Isoform of P23198, Chromobox protein homolog 3 (Fragment)	4	15	15	13
1030	Q61686	Cbx5	sp|Q61686|CBX5_MOUSE;tr|D3Z0U2|D3Z0U2_MOUSE	sp|Q61686|CBX5_MOUSE	15;1	14;1	14;1	>sp|Q61686|CBX5_MOUSE Chromobox protein homolog 5 OS=Mus musculus GN=Cbx5 PE=1 SV=1	2	15	14	14
2574	Q8BRN9	Cc2d1b	sp|Q8BRN9|C2D1B_MOUSE;tr|F6XC25|F6XC25_MOUSE;tr|H3BKI0|H3BKI0_MOUSE	sp|Q8BRN9|C2D1B_MOUSE;tr|F6XC25|F6XC25_MOUSE	11;10;1	11;10;1	11;10;1	>sp|Q8BRN9|C2D1B_MOUSE Coiled-coil and C2 domain-containing protein 1B OS=Mus musculus GN=Cc2d1b PE=2 SV=1;>tr|F6XC25|F6XC25_MOUSE Isoform of Q8BRN9, Coiled-coil and C2 domain-containing protein 1B (Fragment) OS=Mus musculus GN=Cc2d1b PE=1 SV=1	3	11	11	11
1320	Q8CH18-3	Ccar1	sp|Q8CH18-3|CCAR1_MOUSE;sp|Q8CH18|CCAR1_MOUSE;sp|Q8CH18-2|CCAR1_MOUSE	sp|Q8CH18-3|CCAR1_MOUSE;sp|Q8CH18|CCAR1_MOUSE	19;19;4	19;19;4	18;18;4	>sp|Q8CH18-3|CCAR1_MOUSE Isoform of Q8CH18, Isoform 3 of Cell division cycle and apoptosis regulator protein 1 OS=Mus musculus GN=Ccar1;>sp|Q8CH18|CCAR1_MOUSE Cell division cycle and apoptosis regulator protein 1 OS=Mus musculus GN=Ccar1 PE=1 SV=1	3	19	19	18
1816	Q8VDP4	Ccar2	sp|Q8VDP4|CCAR2_MOUSE	sp|Q8VDP4|CCAR2_MOUSE	17	17	17	>sp|Q8VDP4|CCAR2_MOUSE Cell cycle and apoptosis regulator protein 2 OS=Mus musculus GN=Ccar2 PE=1 SV=2	1	17	17	17
1171	Q8VE99	Ccdc115	sp|Q8VE99|CC115_MOUSE	sp|Q8VE99|CC115_MOUSE	13	13	13	>sp|Q8VE99|CC115_MOUSE Coiled-coil domain-containing protein 115 OS=Mus musculus GN=Ccdc115 PE=2 SV=1	1	13	13	13
3012	Q8R344	Ccdc12	sp|Q8R344|CCD12_MOUSE;tr|A0A0G2JF16|A0A0G2JF16_MOUSE;tr|A0A0G2JFK6|A0A0G2JFK6_MOUSE	sp|Q8R344|CCD12_MOUSE;tr|A0A0G2JF16|A0A0G2JF16_MOUSE	3;2;1	3;2;1	3;2;1	>sp|Q8R344|CCD12_MOUSE Coiled-coil domain-containing protein 12 OS=Mus musculus GN=Ccdc12 PE=1 SV=2;>tr|A0A0G2JF16|A0A0G2JF16_MOUSE Isoform of Q8R344, Coiled-coil domain-containing protein 12 (Fragment) OS=Mus musculus GN=Ccdc12 PE=4 SV=1	3	3	3	3
1780	Q9D8X2	Ccdc124	sp|Q9D8X2|CC124_MOUSE	sp|Q9D8X2|CC124_MOUSE	10	10	10	>sp|Q9D8X2|CC124_MOUSE Coiled-coil domain-containing protein 124 OS=Mus musculus GN=Ccdc124 PE=2 SV=1	1	10	10	10
3913	E0CYX9	Ccdc127	tr|E0CYX9|E0CYX9_MOUSE;sp|Q3TC33|CC127_MOUSE;sp|Q3TC33-2|CC127_MOUSE;tr|E0CYP1|E0CYP1_MOUSE	tr|E0CYX9|E0CYX9_MOUSE;sp|Q3TC33|CC127_MOUSE;sp|Q3TC33-2|CC127_MOUSE;tr|E0CYP1|E0CYP1_MOUSE	2;2;1;1	2;2;1;1	2;2;1;1	>tr|E0CYX9|E0CYX9_MOUSE Isoform of Q3TC33, Coiled-coil domain-containing protein 127 (Fragment) OS=Mus musculus GN=Ccdc127 PE=1 SV=1;>sp|Q3TC33|CC127_MOUSE Coiled-coil domain-containing protein 127 OS=Mus musculus GN=Ccdc127 PE=2 SV=2;>sp|Q3TC33-2|CC127_MO	4	2	2	2
1147	Q9JIG7	Ccdc22	sp|Q9JIG7|CCD22_MOUSE	sp|Q9JIG7|CCD22_MOUSE	23	23	23	>sp|Q9JIG7|CCD22_MOUSE Coiled-coil domain-containing protein 22 OS=Mus musculus GN=Ccdc22 PE=1 SV=1	1	23	23	23
2186	Q78PG9	Ccdc25	sp|Q78PG9|CCD25_MOUSE	sp|Q78PG9|CCD25_MOUSE	5	5	5	>sp|Q78PG9|CCD25_MOUSE Coiled-coil domain-containing protein 25 OS=Mus musculus GN=Ccdc25 PE=1 SV=1	1	5	5	5
2222	E9Q2S9	Ccdc43	tr|E9Q2S9|E9Q2S9_MOUSE;sp|Q9CR29|CCD43_MOUSE;sp|Q9CR29-2|CCD43_MOUSE	tr|E9Q2S9|E9Q2S9_MOUSE;sp|Q9CR29|CCD43_MOUSE;sp|Q9CR29-2|CCD43_MOUSE	4;4;2	4;4;2	4;4;2	>tr|E9Q2S9|E9Q2S9_MOUSE Isoform of Q9CR29, Coiled-coil domain-containing protein 43 OS=Mus musculus GN=Ccdc43 PE=1 SV=1;>sp|Q9CR29|CCD43_MOUSE Coiled-coil domain-containing protein 43 OS=Mus musculus GN=Ccdc43 PE=1 SV=1;>sp|Q9CR29-2|CCD43_MOUSE Isoform of	3	4	4	4
1246	Q9D024-2	Ccdc47	sp|Q9D024-2|CCD47_MOUSE;sp|Q9D024|CCD47_MOUSE;tr|F7C265|F7C265_MOUSE;sp|Q9D024-3|CCD47_MOUSE;tr|B1AR93|B1AR93_MOUSE	sp|Q9D024-2|CCD47_MOUSE;sp|Q9D024|CCD47_MOUSE;tr|F7C265|F7C265_MOUSE;sp|Q9D024-3|CCD47_MOUSE	12;12;10;8;5	12;12;10;8;5	12;12;10;8;5	>sp|Q9D024-2|CCD47_MOUSE Isoform of Q9D024, Isoform 2 of Coiled-coil domain-containing protein 47 OS=Mus musculus GN=Ccdc47;>sp|Q9D024|CCD47_MOUSE Coiled-coil domain-containing protein 47 OS=Mus musculus GN=Ccdc47 PE=2 SV=2;>tr|F7C265|F7C265_MOUSE Isoform	5	12	12	12
2225	Q810U5-3	Ccdc50	sp|Q810U5-3|CCD50_MOUSE;sp|Q810U5|CCD50_MOUSE;tr|F6UK66|F6UK66_MOUSE;sp|Q810U5-2|CCD50_MOUSE	sp|Q810U5-3|CCD50_MOUSE;sp|Q810U5|CCD50_MOUSE;tr|F6UK66|F6UK66_MOUSE;sp|Q810U5-2|CCD50_MOUSE	6;6;4;4	6;6;4;4	6;6;4;4	>sp|Q810U5-3|CCD50_MOUSE Isoform of Q810U5, Isoform 3 of Coiled-coil domain-containing protein 50 OS=Mus musculus GN=Ccdc50;>sp|Q810U5|CCD50_MOUSE Coiled-coil domain-containing protein 50 OS=Mus musculus GN=Ccdc50 PE=1 SV=1;>tr|F6UK66|F6UK66_MOUSE Isoform	4	6	6	6
3295	Q3URS9-2	Ccdc51	sp|Q3URS9-2|CCD51_MOUSE;sp|Q3URS9|CCD51_MOUSE	sp|Q3URS9-2|CCD51_MOUSE;sp|Q3URS9|CCD51_MOUSE	4;4	4;4	4;4	>sp|Q3URS9-2|CCD51_MOUSE Isoform of Q3URS9, Isoform 2 of Coiled-coil domain-containing protein 51 OS=Mus musculus GN=Ccdc51;>sp|Q3URS9|CCD51_MOUSE Coiled-coil domain-containing protein 51 OS=Mus musculus GN=Ccdc51 PE=2 SV=1	2	4	4	4
2598	S4R287	Ccdc53	tr|S4R287|S4R287_MOUSE;sp|Q9CR27|CCD53_MOUSE;tr|S4R1P7|S4R1P7_MOUSE;tr|G3UWG7|G3UWG7_MOUSE;tr|S4R1K7|S4R1K7_MOUSE	tr|S4R287|S4R287_MOUSE;sp|Q9CR27|CCD53_MOUSE;tr|S4R1P7|S4R1P7_MOUSE;tr|G3UWG7|G3UWG7_MOUSE	3;3;2;2;1	3;3;2;2;1	3;3;2;2;1	>tr|S4R287|S4R287_MOUSE Isoform of Q9CR27, WASH complex subunit CCDC53 OS=Mus musculus GN=Ccdc53 PE=1 SV=1;>sp|Q9CR27|CCD53_MOUSE WASH complex subunit CCDC53 OS=Mus musculus GN=Ccdc53 PE=2 SV=1;>tr|S4R1P7|S4R1P7_MOUSE Isoform of Q9CR27, WASH complex subuni	5	3	3	3
3976	Q5NCR9	Ccdc55	sp|Q5NCR9|NSRP1_MOUSE	sp|Q5NCR9|NSRP1_MOUSE	4	4	4	>sp|Q5NCR9|NSRP1_MOUSE Nuclear speckle splicing regulatory protein 1 OS=Mus musculus GN=Nsrp1 PE=1 SV=1	1	4	4	4
1950	F8WJI3	Ccdc58	tr|F8WJI3|F8WJI3_MOUSE;sp|Q8R3Q6|CCD58_MOUSE;tr|E9Q4B5|E9Q4B5_MOUSE	tr|F8WJI3|F8WJI3_MOUSE;sp|Q8R3Q6|CCD58_MOUSE	6;6;2	6;6;2	6;6;2	>tr|F8WJI3|F8WJI3_MOUSE Isoform of Q8R3Q6, Coiled-coil domain-containing protein 58 OS=Mus musculus GN=Ccdc58 PE=1 SV=1;>sp|Q8R3Q6|CCD58_MOUSE Coiled-coil domain-containing protein 58 OS=Mus musculus GN=Ccdc58 PE=2 SV=1	3	6	6	6
2502	Q9JJ89	Ccdc86	sp|Q9JJ89|CCD86_MOUSE	sp|Q9JJ89|CCD86_MOUSE	7	7	7	>sp|Q9JJ89|CCD86_MOUSE Coiled-coil domain-containing protein 86 OS=Mus musculus GN=Ccdc86 PE=1 SV=2	1	7	7	7
2176	Q4QRL3-2	Ccdc88b	sp|Q4QRL3-2|CC88B_MOUSE;sp|Q4QRL3|CC88B_MOUSE	sp|Q4QRL3-2|CC88B_MOUSE;sp|Q4QRL3|CC88B_MOUSE	20;20	20;20	20;20	>sp|Q4QRL3-2|CC88B_MOUSE Isoform of Q4QRL3, Isoform 2 of Coiled-coil domain-containing protein 88B OS=Mus musculus GN=Ccdc88b;>sp|Q4QRL3|CC88B_MOUSE Coiled-coil domain-containing protein 88B OS=Mus musculus GN=Ccdc88b PE=1 SV=2	2	20	20	20
929	Q8VC31	Ccdc9	sp|Q8VC31|CCDC9_MOUSE;tr|G3X927|G3X927_MOUSE;tr|D3YW42|D3YW42_MOUSE;tr|G3UYE3|G3UYE3_MOUSE	sp|Q8VC31|CCDC9_MOUSE;tr|G3X927|G3X927_MOUSE;tr|D3YW42|D3YW42_MOUSE	5;4;4;1	5;4;4;1	5;4;4;1	>sp|Q8VC31|CCDC9_MOUSE Coiled-coil domain-containing protein 9 OS=Mus musculus GN=Ccdc9 PE=2 SV=1;>tr|G3X927|G3X927_MOUSE Isoform of Q8VC31, Coiled-coil domain-containing protein 9 OS=Mus musculus GN=Ccdc9 PE=1 SV=1;>tr|D3YW42|D3YW42_MOUSE Isoform of Q8VC3	4	5	5	5
3161	Q8C3X2	Ccdc90b	sp|Q8C3X2|CC90B_MOUSE;sp|Q8C3X2-2|CC90B_MOUSE	sp|Q8C3X2|CC90B_MOUSE;sp|Q8C3X2-2|CC90B_MOUSE	2;1	2;1	2;1	>sp|Q8C3X2|CC90B_MOUSE Coiled-coil domain-containing protein 90B, mitochondrial OS=Mus musculus GN=Ccdc90b PE=2 SV=1;>sp|Q8C3X2-2|CC90B_MOUSE Isoform of Q8C3X2, Isoform 2 of Coiled-coil domain-containing protein 90B, mitochondrial OS=Mus musculus GN=Ccdc90	2	2	2	2
1461	Q7TQK5	Ccdc93	sp|Q7TQK5|CCD93_MOUSE;tr|E9QAD4|E9QAD4_MOUSE	sp|Q7TQK5|CCD93_MOUSE;tr|E9QAD4|E9QAD4_MOUSE	20;19	20;19	20;19	>sp|Q7TQK5|CCD93_MOUSE Coiled-coil domain-containing protein 93 OS=Mus musculus GN=Ccdc93 PE=2 SV=1;>tr|E9QAD4|E9QAD4_MOUSE Isoform of Q7TQK5, Coiled-coil domain-containing protein 93 OS=Mus musculus GN=Ccdc93 PE=1 SV=1	2	20	20	20
3024	Q68EM3	Ccnb1	tr|Q68EM3|Q68EM3_MOUSE;sp|P24860|CCNB1_MOUSE;tr|G3UY65|G3UY65_MOUSE	tr|Q68EM3|Q68EM3_MOUSE;sp|P24860|CCNB1_MOUSE;tr|G3UY65|G3UY65_MOUSE	5;5;4	5;5;4	5;5;4	>tr|Q68EM3|Q68EM3_MOUSE Isoform of P24860, Ccnb1 protein OS=Mus musculus GN=Ccnb1 PE=1 SV=1;>sp|P24860|CCNB1_MOUSE G2/mitotic-specific cyclin-B1 OS=Mus musculus GN=Ccnb1 PE=2 SV=3;>tr|G3UY65|G3UY65_MOUSE Isoform of P24860, G2/mitotic-specific cyclin-B1 OS=	3	5	5	5
2331	Q9QWV9	Ccnt1	sp|Q9QWV9|CCNT1_MOUSE;tr|E9Q7A7|E9Q7A7_MOUSE	sp|Q9QWV9|CCNT1_MOUSE	10;1	10;1	10;1	>sp|Q9QWV9|CCNT1_MOUSE Cyclin-T1 OS=Mus musculus GN=Ccnt1 PE=1 SV=3	2	10	10	10
3289	Q8BGU5-2	Ccny	sp|Q8BGU5-2|CCNY_MOUSE;sp|Q8BGU5|CCNY_MOUSE	sp|Q8BGU5-2|CCNY_MOUSE;sp|Q8BGU5|CCNY_MOUSE	4;4	4;4	4;4	>sp|Q8BGU5-2|CCNY_MOUSE Isoform of Q8BGU5, Isoform 2 of Cyclin-Y OS=Mus musculus GN=Ccny;>sp|Q8BGU5|CCNY_MOUSE Cyclin-Y OS=Mus musculus GN=Ccny PE=1 SV=1	2	4	4	4
1137	Q9WU84	Ccs	sp|Q9WU84|CCS_MOUSE	sp|Q9WU84|CCS_MOUSE	12	12	12	>sp|Q9WU84|CCS_MOUSE Copper chaperone for superoxide dismutase OS=Mus musculus GN=Ccs PE=2 SV=1	1	12	12	12
76	P80314	Cct2	sp|P80314|TCPB_MOUSE	sp|P80314|TCPB_MOUSE	71	71	71	>sp|P80314|TCPB_MOUSE T-complex protein 1 subunit beta OS=Mus musculus GN=Cct2 PE=1 SV=4	1	71	71	71
83	P80318	Cct3	sp|P80318|TCPG_MOUSE;tr|E9Q133|E9Q133_MOUSE;tr|Q3U0I3|Q3U0I3_MOUSE;tr|F6Q609|F6Q609_MOUSE;tr|F6ZVG8|F6ZVG8_MOUSE	sp|P80318|TCPG_MOUSE;tr|E9Q133|E9Q133_MOUSE;tr|Q3U0I3|Q3U0I3_MOUSE	57;53;49;26;7	57;53;49;26;7	57;53;49;26;7	>sp|P80318|TCPG_MOUSE T-complex protein 1 subunit gamma OS=Mus musculus GN=Cct3 PE=1 SV=1;>tr|E9Q133|E9Q133_MOUSE Isoform of P80318, T-complex protein 1 subunit gamma OS=Mus musculus GN=Cct3 PE=1 SV=1;>tr|Q3U0I3|Q3U0I3_MOUSE Isoform of P80318, T-complex pr	5	57	57	57
157	P80315	Cct4	sp|P80315|TCPD_MOUSE;tr|G5E839|G5E839_MOUSE;tr|G3UYW5|G3UYW5_MOUSE;tr|G3UXF3|G3UXF3_MOUSE;tr|G3UXG2|G3UXG2_MOUSE	sp|P80315|TCPD_MOUSE;tr|G5E839|G5E839_MOUSE	54;51;10;5;5	54;51;10;5;5	54;51;10;5;5	>sp|P80315|TCPD_MOUSE T-complex protein 1 subunit delta OS=Mus musculus GN=Cct4 PE=1 SV=3;>tr|G5E839|G5E839_MOUSE Isoform of P80315, T-complex protein 1 subunit delta OS=Mus musculus GN=Cct4 PE=1 SV=1	5	54	54	54
92	P80316	Cct5	sp|P80316|TCPE_MOUSE;tr|E0CZA1|E0CZA1_MOUSE	sp|P80316|TCPE_MOUSE	56;22	56;22	56;22	>sp|P80316|TCPE_MOUSE T-complex protein 1 subunit epsilon OS=Mus musculus GN=Cct5 PE=1 SV=1	2	56	56	56
103	P80317	Cct6a	sp|P80317|TCPZ_MOUSE	sp|P80317|TCPZ_MOUSE	52	52	4	>sp|P80317|TCPZ_MOUSE T-complex protein 1 subunit zeta OS=Mus musculus GN=Cct6a PE=1 SV=3	1	52	52	4
1964	Q61390	Cct6b	sp|Q61390|TCPW_MOUSE;tr|B1AT05|B1AT05_MOUSE	sp|Q61390|TCPW_MOUSE;tr|B1AT05|B1AT05_MOUSE	9;6	3;3	3;3	>sp|Q61390|TCPW_MOUSE T-complex protein 1 subunit zeta-2 OS=Mus musculus GN=Cct6b PE=2 SV=4;>tr|B1AT05|B1AT05_MOUSE Isoform of Q61390, T-complex protein 1 subunit zeta-2 OS=Mus musculus GN=Cct6b PE=1 SV=1	2	9	3	3
137	P80313	Cct7	sp|P80313|TCPH_MOUSE	sp|P80313|TCPH_MOUSE	53	53	53	>sp|P80313|TCPH_MOUSE T-complex protein 1 subunit eta OS=Mus musculus GN=Cct7 PE=1 SV=1	1	53	53	53
82	P42932	Cct8	sp|P42932|TCPQ_MOUSE;tr|H3BL49|H3BL49_MOUSE;tr|H3BJB6|H3BJB6_MOUSE;tr|H3BKG2|H3BKG2_MOUSE;tr|H3BLL1|H3BLL1_MOUSE;tr|H3BKR8|H3BKR8_MOUSE	sp|P42932|TCPQ_MOUSE;tr|H3BL49|H3BL49_MOUSE	62;54;23;12;11;5	62;54;23;12;11;5	62;54;23;12;11;5	>sp|P42932|TCPQ_MOUSE T-complex protein 1 subunit theta OS=Mus musculus GN=Cct8 PE=1 SV=3;>tr|H3BL49|H3BL49_MOUSE Isoform of P42932, T-complex protein 1 subunit theta OS=Mus musculus GN=Cct8 PE=1 SV=1	6	62	62	62
2587	P10810	Cd14	sp|P10810|CD14_MOUSE	sp|P10810|CD14_MOUSE	6	6	6	>sp|P10810|CD14_MOUSE Monocyte differentiation antigen CD14 OS=Mus musculus GN=Cd14 PE=1 SV=1	1	6	6	6
1703	Q9JLQ0	Cd2ap	sp|Q9JLQ0|CD2AP_MOUSE	sp|Q9JLQ0|CD2AP_MOUSE	13	13	13	>sp|Q9JLQ0|CD2AP_MOUSE CD2-associated protein OS=Mus musculus GN=Cd2ap PE=1 SV=3	1	13	13	13
2787	Q76KJ5	Cd3eap	sp|Q76KJ5|RPA34_MOUSE	sp|Q76KJ5|RPA34_MOUSE	8	8	8	>sp|Q76KJ5|RPA34_MOUSE DNA-directed RNA polymerase I subunit RPA34 OS=Mus musculus GN=Cd3eap PE=1 SV=2	1	8	8	8
1079	P15379-2	Cd44	sp|P15379-2|CD44_MOUSE;tr|Q3U8S1|Q3U8S1_MOUSE;tr|A2APM5|A2APM5_MOUSE;sp|P15379-3|CD44_MOUSE;tr|A2APM3|A2APM3_MOUSE;sp|P15379-6|CD44_MOUSE;tr|A2APM4|A2APM4_MOUSE;sp|P15379-11|CD44_MOUSE;sp|P15379-5|CD44_MOUSE;tr|E9QKM8|E9QKM8_MOUSE;tr|Q80X37|Q80X37_MOUSE;sp|P15379-10|CD44_MOUSE;sp|P15379-9|CD44_MOUSE;sp|P15379-4|CD44_MOUSE;tr|A2APM1|A2APM1_MOUSE;sp|P15379-8|CD44_MOUSE;sp|P15379-7|CD44_MOUSE;sp|P15…	sp|P15379-2|CD44_MOUSE;tr|Q3U8S1|Q3U8S1_MOUSE;tr|A2APM5|A2APM5_MOUSE;sp|P15379-3|CD44_MOUSE;tr|A2APM3|A2APM3_MOUSE;sp|P15379-6|CD44_MOUSE;tr|A2APM4|A2APM4_MOUSE;sp|P15379-11|CD44_MOUSE;sp|P15379-5|CD44_MOUSE;tr|E9QKM8|E9QKM8_MOUSE;tr|Q80X37|Q80X37_MOUSE;sp|P15379-10|CD44_MOUSE;sp|P15379-9|CD44_MOUSE;sp|P15379-4|CD44_MOUSE;tr|A2APM1|A2APM1_MOUSE;sp|P15379-8|CD44_MOUSE;sp|P15379-7|CD44_MOUSE;sp|P15…	6;6;6;6;6;6;6;6;6;6;6;6;6;6;6;6;6;6;6;3;3	6;6;6;6;6;6;6;6;6;6;6;6;6;6;6;6;6;6;6;3;3	6;6;6;6;6;6;6;6;6;6;6;6;6;6;6;6;6;6;6;3;3	>sp|P15379-2|CD44_MOUSE Isoform of P15379, Isoform 13 of CD44 antigen OS=Mus musculus GN=Cd44;>tr|Q3U8S1|Q3U8S1_MOUSE Isoform of P15379, CD44 antigen OS=Mus musculus GN=Cd44 PE=1 SV=1;>tr|A2APM5|A2APM5_MOUSE Isoform of P15379, CD44 antigen OS=Mus musculus	21	6	6	6
3189	Q61735	Cd47	sp|Q61735|CD47_MOUSE;sp|Q61735-2|CD47_MOUSE	sp|Q61735|CD47_MOUSE;sp|Q61735-2|CD47_MOUSE	1;1	1;1	1;1	>sp|Q61735|CD47_MOUSE Leukocyte surface antigen CD47 OS=Mus musculus GN=Cd47 PE=1 SV=2;>sp|Q61735-2|CD47_MOUSE Isoform of Q61735, Isoform 2 of Leukocyte surface antigen CD47 OS=Mus musculus GN=Cd47	2	1	1	1
2349	P41731	Cd63	sp|P41731|CD63_MOUSE	sp|P41731|CD63_MOUSE	2	2	2	>sp|P41731|CD63_MOUSE CD63 antigen OS=Mus musculus GN=Cd63 PE=1 SV=2	1	2	2	2
1754	P31996-2	Cd68	sp|P31996-2|CD68_MOUSE;sp|P31996|CD68_MOUSE	sp|P31996-2|CD68_MOUSE;sp|P31996|CD68_MOUSE	4;4	4;4	4;4	>sp|P31996-2|CD68_MOUSE Isoform of P31996, Isoform Short of Macrosialin OS=Mus musculus GN=Cd68;>sp|P31996|CD68_MOUSE Macrosialin OS=Mus musculus GN=Cd68 PE=2 SV=1	2	4	4	4
2546	P35762	Cd81	sp|P35762|CD81_MOUSE	sp|P35762|CD81_MOUSE	1	1	1	>sp|P35762|CD81_MOUSE CD81 antigen OS=Mus musculus GN=Cd81 PE=1 SV=2	1	1	1	1
2444	E9Q9E8	Cd84	tr|E9Q9E8|E9Q9E8_MOUSE;sp|Q18PI6-3|SLAF5_MOUSE;sp|Q18PI6|SLAF5_MOUSE;sp|Q18PI6-2|SLAF5_MOUSE	tr|E9Q9E8|E9Q9E8_MOUSE;sp|Q18PI6-3|SLAF5_MOUSE;sp|Q18PI6|SLAF5_MOUSE	3;3;3;1	3;3;3;1	3;3;3;1	>tr|E9Q9E8|E9Q9E8_MOUSE Isoform of Q18PI6, SLAM family member 5 OS=Mus musculus GN=Cd84 PE=1 SV=1;>sp|Q18PI6-3|SLAF5_MOUSE Isoform of Q18PI6, Isoform 3 of SLAM family member 5 OS=Mus musculus GN=Cd84;>sp|Q18PI6|SLAF5_MOUSE SLAM family member 5 OS=Mus muscu	4	3	3	3
2839	P42082-2	Cd86	sp|P42082-2|CD86_MOUSE;sp|P42082|CD86_MOUSE;tr|D3Z363|D3Z363_MOUSE	sp|P42082-2|CD86_MOUSE;sp|P42082|CD86_MOUSE;tr|D3Z363|D3Z363_MOUSE	6;6;3	6;6;3	6;6;3	>sp|P42082-2|CD86_MOUSE Isoform of P42082, Isoform 2 of T-lymphocyte activation antigen CD86 OS=Mus musculus GN=Cd86;>sp|P42082|CD86_MOUSE T-lymphocyte activation antigen CD86 OS=Mus musculus GN=Cd86 PE=2 SV=1;>tr|D3Z363|D3Z363_MOUSE Isoform of P42082, T-l	3	6	6	6
810	P40240	Cd9	sp|P40240|CD9_MOUSE	sp|P40240|CD9_MOUSE	4	4	4	>sp|P40240|CD9_MOUSE CD9 antigen OS=Mus musculus GN=Cd9 PE=1 SV=2	1	4	4	4
2781	Z4YL55	Cdan1	tr|Z4YL55|Z4YL55_MOUSE;sp|Q8CC12-2|CDAN1_MOUSE;sp|Q8CC12|CDAN1_MOUSE;sp|Q8CC12-3|CDAN1_MOUSE	tr|Z4YL55|Z4YL55_MOUSE;sp|Q8CC12-2|CDAN1_MOUSE;sp|Q8CC12|CDAN1_MOUSE	3;3;3;1	3;3;3;1	3;3;3;1	>tr|Z4YL55|Z4YL55_MOUSE Isoform of Q8CC12, Codanin-1 OS=Mus musculus GN=Cdan1 PE=1 SV=1;>sp|Q8CC12-2|CDAN1_MOUSE Isoform of Q8CC12, Isoform 2 of Codanin-1 OS=Mus musculus GN=Cdan1;>sp|Q8CC12|CDAN1_MOUSE Codanin-1 OS=Mus musculus GN=Cdan1 PE=2 SV=2	4	3	3	3
2910	Q8CII2	Cdc123	sp|Q8CII2|CD123_MOUSE;sp|Q8CII2-2|CD123_MOUSE;tr|A0A0A6YVX4|A0A0A6YVX4_MOUSE	sp|Q8CII2|CD123_MOUSE	5;2;1	5;2;1	5;2;1	>sp|Q8CII2|CD123_MOUSE Cell division cycle protein 123 homolog OS=Mus musculus GN=Cdc123 PE=2 SV=2	3	5	5	5
508	Q61081	Cdc37	sp|Q61081|CDC37_MOUSE;REV__sp|O35245-3|PKD2_MOUSE;REV__sp|O35245|PKD2_MOUSE	sp|Q61081|CDC37_MOUSE	34;1;1	34;1;1	34;1;1	>sp|Q61081|CDC37_MOUSE Hsp90 co-chaperone Cdc37 OS=Mus musculus GN=Cdc37 PE=2 SV=1	3	34	34	34
3603	Q9DC48	Cdc40	sp|Q9DC48|PRP17_MOUSE	sp|Q9DC48|PRP17_MOUSE	4	4	4	>sp|Q9DC48|PRP17_MOUSE Pre-mRNA-processing factor 17 OS=Mus musculus GN=Cdc40 PE=2 SV=1	1	4	4	4
450	P60766	Cdc42	sp|P60766|CDC42_MOUSE	sp|P60766|CDC42_MOUSE	13	13	4	>sp|P60766|CDC42_MOUSE Cell division control protein 42 homolog OS=Mus musculus GN=Cdc42 PE=1 SV=2	1	13	13	4
1960	Q7TT50	Cdc42bpb	sp|Q7TT50|MRCKB_MOUSE	sp|Q7TT50|MRCKB_MOUSE	20	20	19	>sp|Q7TT50|MRCKB_MOUSE Serine/threonine-protein kinase MRCK beta OS=Mus musculus GN=Cdc42bpb PE=1 SV=2	1	20	20	19
1232	Q6A068	Cdc5l	sp|Q6A068|CDC5L_MOUSE	sp|Q6A068|CDC5L_MOUSE	29	29	29	>sp|Q6A068|CDC5L_MOUSE Cell division cycle 5-like protein OS=Mus musculus GN=Cdc5l PE=1 SV=2	1	29	29	29
2494	Q8JZM7	Cdc73	sp|Q8JZM7|CDC73_MOUSE	sp|Q8JZM7|CDC73_MOUSE	9	9	9	>sp|Q8JZM7|CDC73_MOUSE Parafibromin OS=Mus musculus GN=Cdc73 PE=2 SV=1	1	9	9	9
891	P11440	Cdk1	sp|P11440|CDK1_MOUSE;tr|D3Z2T9|D3Z2T9_MOUSE;sp|O35495-3|CDK14_MOUSE;sp|O35495-2|CDK14_MOUSE;tr|E9PVC7|E9PVC7_MOUSE;sp|O35495|CDK14_MOUSE	sp|P11440|CDK1_MOUSE;tr|D3Z2T9|D3Z2T9_MOUSE	18;11;1;1;1;1	18;11;1;1;1;1	16;9;0;0;0;0	>sp|P11440|CDK1_MOUSE Cyclin-dependent kinase 1 OS=Mus musculus GN=Cdk1 PE=1 SV=3;>tr|D3Z2T9|D3Z2T9_MOUSE Isoform of P11440, Cyclin-dependent kinase 1 (Fragment) OS=Mus musculus GN=Cdk1 PE=1 SV=1	6	18	18	16
3752	Q14AX6-3	Cdk12	sp|Q14AX6-3|CDK12_MOUSE;sp|Q14AX6|CDK12_MOUSE;sp|Q14AX6-2|CDK12_MOUSE	sp|Q14AX6-3|CDK12_MOUSE;sp|Q14AX6|CDK12_MOUSE;sp|Q14AX6-2|CDK12_MOUSE	5;5;4	4;4;3	4;4;3	>sp|Q14AX6-3|CDK12_MOUSE Isoform of Q14AX6, Isoform 3 of Cyclin-dependent kinase 12 OS=Mus musculus GN=Cdk12;>sp|Q14AX6|CDK12_MOUSE Cyclin-dependent kinase 12 OS=Mus musculus GN=Cdk12 PE=1 SV=2;>sp|Q14AX6-2|CDK12_MOUSE Isoform of Q14AX6, Isoform 2 of Cycli	3	5	4	4
1283	Q04899	Cdk18	sp|Q04899|CDK18_MOUSE;sp|Q8K0D0-2|CDK17_MOUSE;sp|Q8K0D0|CDK17_MOUSE;sp|Q04735-2|CDK16_MOUSE;sp|Q04735|CDK16_MOUSE	sp|Q04899|CDK18_MOUSE	16;5;5;4;4	15;4;4;3;3	15;4;4;3;3	>sp|Q04899|CDK18_MOUSE Cyclin-dependent kinase 18 OS=Mus musculus GN=Cdk18 PE=1 SV=1	5	16	15	15
2328	P97377-2	Cdk2	sp|P97377-2|CDK2_MOUSE;sp|P97377|CDK2_MOUSE;sp|Q80YP0|CDK3_MOUSE;sp|Q80YP0-2|CDK3_MOUSE	sp|P97377-2|CDK2_MOUSE;sp|P97377|CDK2_MOUSE	9;9;3;1	7;7;1;1	7;7;1;1	>sp|P97377-2|CDK2_MOUSE Isoform of P97377, Isoform CDK2-alpha of Cyclin-dependent kinase 2 OS=Mus musculus GN=Cdk2;>sp|P97377|CDK2_MOUSE Cyclin-dependent kinase 2 OS=Mus musculus GN=Cdk2 PE=1 SV=2	4	9	7	7
3112	F2Z4B3	Cdk2ap1	tr|F2Z4B3|F2Z4B3_MOUSE;sp|O35207|CDKA1_MOUSE;sp|Q9CPY4|CDKA2_MOUSE;tr|G3UYI1|G3UYI1_MOUSE	tr|F2Z4B3|F2Z4B3_MOUSE;sp|O35207|CDKA1_MOUSE;sp|Q9CPY4|CDKA2_MOUSE	3;3;2;1	3;3;2;1	3;3;2;1	>tr|F2Z4B3|F2Z4B3_MOUSE Isoform of O35207, Cyclin-dependent kinase 2-associated protein 1 OS=Mus musculus GN=Cdk2ap1 PE=1 SV=1;>sp|O35207|CDKA1_MOUSE Cyclin-dependent kinase 2-associated protein 1 OS=Mus musculus GN=Cdk2ap1 PE=1 SV=2;>sp|Q9CPY4|CDKA2_MOUSE	4	3	3	3
1459	P30285	Cdk4	sp|P30285|CDK4_MOUSE;tr|E9Q9E4|E9Q9E4_MOUSE;tr|E9PZX7|E9PZX7_MOUSE;tr|D3YWB0|D3YWB0_MOUSE;tr|D6RHS5|D6RHS5_MOUSE	sp|P30285|CDK4_MOUSE;tr|E9Q9E4|E9Q9E4_MOUSE;tr|E9PZX7|E9PZX7_MOUSE	10;8;8;3;2	9;7;7;3;2	9;7;7;3;2	>sp|P30285|CDK4_MOUSE Cyclin-dependent kinase 4 OS=Mus musculus GN=Cdk4 PE=1 SV=1;>tr|E9Q9E4|E9Q9E4_MOUSE Isoform of P30285, Cyclin-dependent kinase 4 (Fragment) OS=Mus musculus GN=Cdk4 PE=1 SV=1;>tr|E9PZX7|E9PZX7_MOUSE Isoform of P30285, Cyclin-dependent	5	10	9	9
281	P68254	Cdk5rap2	sp|P68254|1433T_MOUSE;sp|P68254-2|1433T_MOUSE;tr|F6VW30|F6VW30_MOUSE;tr|F6YY69|F6YY69_MOUSE	sp|P68254|1433T_MOUSE;sp|P68254-2|1433T_MOUSE;tr|F6VW30|F6VW30_MOUSE;tr|F6YY69|F6YY69_MOUSE	29;28;28;27	22;21;21;20	22;21;21;20	>sp|P68254|1433T_MOUSE 14-3-3 protein theta OS=Mus musculus GN=Ywhaq PE=1 SV=1;>sp|P68254-2|1433T_MOUSE Isoform of P68254, Isoform 2 of 14-3-3 protein theta OS=Mus musculus GN=Ywhaq;>tr|F6VW30|F6VW30_MOUSE Isoform of P68254, 14-3-3 protein theta (Fragment)	4	29	22	22
2211	Q99J95	Cdk9	sp|Q99J95|CDK9_MOUSE;sp|Q99J95-2|CDK9_MOUSE;sp|Q99J95-3|CDK9_MOUSE;tr|D6RHP4|D6RHP4_MOUSE;tr|B0R021|B0R021_MOUSE	sp|Q99J95|CDK9_MOUSE;sp|Q99J95-2|CDK9_MOUSE;sp|Q99J95-3|CDK9_MOUSE	10;8;7;2;1	9;7;6;2;1	9;7;6;2;1	>sp|Q99J95|CDK9_MOUSE Cyclin-dependent kinase 9 OS=Mus musculus GN=Cdk9 PE=1 SV=1;>sp|Q99J95-2|CDK9_MOUSE Isoform of Q99J95, Isoform 2 of Cyclin-dependent kinase 9 OS=Mus musculus GN=Cdk9;>sp|Q99J95-3|CDK9_MOUSE Isoform of Q99J95, Isoform 3 of Cyclin-depen	5	10	9	9
3114	Q8BI72	Cdkn2aip	sp|Q8BI72|CARF_MOUSE	sp|Q8BI72|CARF_MOUSE	9	9	9	>sp|Q8BI72|CARF_MOUSE CDKN2A-interacting protein OS=Mus musculus GN=Cdkn2aip PE=2 SV=1	1	9	9	9
727	A0A087WNP6	Cdv3	tr|A0A087WNP6|A0A087WNP6_MOUSE;sp|Q4VAA2-2|CDV3_MOUSE;sp|Q4VAA2|CDV3_MOUSE;tr|A0A087WRM0|A0A087WRM0_MOUSE;tr|F8WGL9|F8WGL9_MOUSE;tr|A0A087WS49|A0A087WS49_MOUSE	tr|A0A087WNP6|A0A087WNP6_MOUSE;sp|Q4VAA2-2|CDV3_MOUSE;sp|Q4VAA2|CDV3_MOUSE	19;19;19;6;2;2	19;19;19;6;2;2	19;19;19;6;2;2	>tr|A0A087WNP6|A0A087WNP6_MOUSE Isoform of Q4VAA2, Protein CDV3 OS=Mus musculus GN=Cdv3 PE=1 SV=1;>sp|Q4VAA2-2|CDV3_MOUSE Isoform of Q4VAA2, Isoform 2 of Protein CDV3 OS=Mus musculus GN=Cdv3;>sp|Q4VAA2|CDV3_MOUSE Protein CDV3 OS=Mus musculus GN=Cdv3 PE=1 S	6	19	19	19
1542	P28033-3	Cebpb	sp|P28033-3|CEBPB_MOUSE;sp|P28033|CEBPB_MOUSE	sp|P28033-3|CEBPB_MOUSE;sp|P28033|CEBPB_MOUSE	9;9	9;9	2;2	>sp|P28033-3|CEBPB_MOUSE Isoform of P28033, Isoform 2 of CCAAT/enhancer-binding protein beta OS=Mus musculus GN=Cebpb;>sp|P28033|CEBPB_MOUSE CCAAT/enhancer-binding protein beta OS=Mus musculus GN=Cebpb PE=1 SV=1	2	9	9	2
1516	P53569	Cebpz	sp|P53569|CEBPZ_MOUSE;sp|P53569-2|CEBPZ_MOUSE	sp|P53569|CEBPZ_MOUSE;sp|P53569-2|CEBPZ_MOUSE	17;12	17;12	17;12	>sp|P53569|CEBPZ_MOUSE CCAAT/enhancer-binding protein zeta OS=Mus musculus GN=Cebpz PE=1 SV=2;>sp|P53569-2|CEBPZ_MOUSE Isoform of P53569, Isoform CBF2 of CCAAT/enhancer-binding protein zeta OS=Mus musculus GN=Cebpz	2	17	17	17
933	P28659-2	Celf1	sp|P28659-2|CELF1_MOUSE;sp|P28659-3|CELF1_MOUSE;sp|P28659|CELF1_MOUSE;sp|P28659-4|CELF1_MOUSE;sp|Q9Z0H4-3|CELF2_MOUSE	sp|P28659-2|CELF1_MOUSE;sp|P28659-3|CELF1_MOUSE;sp|P28659|CELF1_MOUSE;sp|P28659-4|CELF1_MOUSE	20;20;20;20;1	20;20;20;20;1	15;15;15;15;0	>sp|P28659-2|CELF1_MOUSE Isoform of P28659, Isoform 2 of CUGBP Elav-like family member 1 OS=Mus musculus GN=Celf1;>sp|P28659-3|CELF1_MOUSE Isoform of P28659, Isoform 3 of CUGBP Elav-like family member 1 OS=Mus musculus GN=Celf1;>sp|P28659|CELF1_MOUSE CUGBP	5	20	20	15
1803	Q9Z0H4-2	Celf2	sp|Q9Z0H4-2|CELF2_MOUSE;sp|Q9Z0H4-6|CELF2_MOUSE;tr|S4R1S7|S4R1S7_MOUSE;sp|Q9Z0H4-7|CELF2_MOUSE;sp|Q9Z0H4-5|CELF2_MOUSE;sp|Q9Z0H4-4|CELF2_MOUSE;sp|Q9Z0H4|CELF2_MOUSE;sp|Q9Z0H4-8|CELF2_MOUSE;sp|Q9Z0H4-9|CELF2_MOUSE;tr|V9GX43|V9GX43_MOUSE;tr|S4R2U7|S4R2U7_MOUSE;sp|Q9Z0H4-11|CELF2_MOUSE;tr|E9QA47|E9QA47_MOUSE;tr|S4R2L5|S4R2L5_MOUSE;tr|A3KGT0|A3KGT0_MOUSE;tr|S4R2J2|S4R2J2_MOUSE;tr|S4R2S7|S4R2S7_MOUSE;…	sp|Q9Z0H4-2|CELF2_MOUSE;sp|Q9Z0H4-6|CELF2_MOUSE;tr|S4R1S7|S4R1S7_MOUSE;sp|Q9Z0H4-7|CELF2_MOUSE;sp|Q9Z0H4-5|CELF2_MOUSE;sp|Q9Z0H4-4|CELF2_MOUSE;sp|Q9Z0H4|CELF2_MOUSE;sp|Q9Z0H4-8|CELF2_MOUSE;sp|Q9Z0H4-9|CELF2_MOUSE;tr|V9GX43|V9GX43_MOUSE;tr|S4R2U7|S4R2U7_MOUSE;sp|Q9Z0H4-11|CELF2_MOUSE;tr|E9QA47|E9QA47_MOUSE;tr|S4R2L5|S4R2L5_MOUSE;tr|A3KGT0|A3KGT0_MOUSE;tr|S4R2J2|S4R2J2_MOUSE	16;16;15;15;15;15;15;15;15;14;14;14;14;11;9;8;5;2	11;11;11;10;10;10;10;10;10;10;10;10;10;8;6;5;4;2	11;11;11;10;10;10;10;10;10;10;10;10;10;8;6;5;4;2	>sp|Q9Z0H4-2|CELF2_MOUSE Isoform of Q9Z0H4, Isoform 2 of CUGBP Elav-like family member 2 OS=Mus musculus GN=Celf2;>sp|Q9Z0H4-6|CELF2_MOUSE Isoform of Q9Z0H4, Isoform 6 of CUGBP Elav-like family member 2 OS=Mus musculus GN=Celf2;>tr|S4R1S7|S4R1S7_MOUSE Isof	18	16	11	11
2336	Q9CXS4	Cenpv	sp|Q9CXS4|CENPV_MOUSE;sp|Q9CXS4-2|CENPV_MOUSE;tr|F6SS03|F6SS03_MOUSE	sp|Q9CXS4|CENPV_MOUSE	5;1;1	5;1;1	5;1;1	>sp|Q9CXS4|CENPV_MOUSE Centromere protein V OS=Mus musculus GN=Cenpv PE=2 SV=2	3	5	5	5
3552	H7BX26	Cep170	tr|H7BX26|H7BX26_MOUSE;sp|Q6A065|CE170_MOUSE;tr|A0A0A6YXK7|A0A0A6YXK7_MOUSE;tr|A0A0A6YVZ3|A0A0A6YVZ3_MOUSE;sp|Q6A065-3|CE170_MOUSE;tr|A0A0A6YX99|A0A0A6YX99_MOUSE	tr|H7BX26|H7BX26_MOUSE;sp|Q6A065|CE170_MOUSE	9;9;3;1;1;1	9;9;3;1;1;1	9;9;3;1;1;1	>tr|H7BX26|H7BX26_MOUSE Isoform of Q6A065, Centrosomal protein of 170 kDa OS=Mus musculus GN=Cep170 PE=1 SV=1;>sp|Q6A065|CE170_MOUSE Centrosomal protein of 170 kDa OS=Mus musculus GN=Cep170 PE=1 SV=2	6	9	9	9
2499	Q8BGS7-2	Cept1	sp|Q8BGS7-2|CEPT1_MOUSE;sp|Q8BGS7|CEPT1_MOUSE;tr|D3YX12|D3YX12_MOUSE;tr|A0A0A6YXR0|A0A0A6YXR0_MOUSE;tr|D3Z5Y5|D3Z5Y5_MOUSE	sp|Q8BGS7-2|CEPT1_MOUSE;sp|Q8BGS7|CEPT1_MOUSE;tr|D3YX12|D3YX12_MOUSE;tr|A0A0A6YXR0|A0A0A6YXR0_MOUSE	5;5;4;4;2	5;5;4;4;2	5;5;4;4;2	>sp|Q8BGS7-2|CEPT1_MOUSE Isoform of Q8BGS7, Isoform 2 of Choline/ethanolaminephosphotransferase 1 OS=Mus musculus GN=Cept1;>sp|Q8BGS7|CEPT1_MOUSE Choline/ethanolaminephosphotransferase 1 OS=Mus musculus GN=Cept1 PE=2 SV=1;>tr|D3YX12|D3YX12_MOUSE Isoform of	5	5	5	5
1416	Q924Z4	Cers2	sp|Q924Z4|CERS2_MOUSE;tr|D3YTM0|D3YTM0_MOUSE;tr|D3Z0Z2|D3Z0Z2_MOUSE;tr|D3Z4M2|D3Z4M2_MOUSE	sp|Q924Z4|CERS2_MOUSE;tr|D3YTM0|D3YTM0_MOUSE;tr|D3Z0Z2|D3Z0Z2_MOUSE;tr|D3Z4M2|D3Z4M2_MOUSE	6;5;5;4	6;5;5;4	6;5;5;4	>sp|Q924Z4|CERS2_MOUSE Ceramide synthase 2 OS=Mus musculus GN=Cers2 PE=1 SV=1;>tr|D3YTM0|D3YTM0_MOUSE Isoform of Q924Z4, Ceramide synthase 2 (Fragment) OS=Mus musculus GN=Cers2 PE=1 SV=1;>tr|D3Z0Z2|D3Z0Z2_MOUSE Isoform of Q924Z4, Ceramide synthase 2 (Fragm	4	6	6	6
3006	H3BJQ0	Cers5	tr|H3BJQ0|H3BJQ0_MOUSE;sp|Q9D6K9-2|CERS5_MOUSE;sp|Q9D6K9|CERS5_MOUSE;tr|H3BJH5|H3BJH5_MOUSE;tr|H3BJ49|H3BJ49_MOUSE	tr|H3BJQ0|H3BJQ0_MOUSE;sp|Q9D6K9-2|CERS5_MOUSE;sp|Q9D6K9|CERS5_MOUSE;tr|H3BJH5|H3BJH5_MOUSE;tr|H3BJ49|H3BJ49_MOUSE	4;4;4;3;3	4;4;4;3;3	4;4;4;3;3	>tr|H3BJQ0|H3BJQ0_MOUSE Isoform of Q9D6K9, Ceramide synthase 5 OS=Mus musculus GN=Cers5 PE=1 SV=2;>sp|Q9D6K9-2|CERS5_MOUSE Isoform of Q9D6K9, Isoform 2 of Ceramide synthase 5 OS=Mus musculus GN=Cers5;>sp|Q9D6K9|CERS5_MOUSE Ceramide synthase 5 OS=Mus muscul	5	4	4	4
2963	Q8C172	Cers6	sp|Q8C172|CERS6_MOUSE;tr|H3BL08|H3BL08_MOUSE	sp|Q8C172|CERS6_MOUSE;tr|H3BL08|H3BL08_MOUSE	3;3	3;3	3;3	>sp|Q8C172|CERS6_MOUSE Ceramide synthase 6 OS=Mus musculus GN=Cers6 PE=1 SV=1;>tr|H3BL08|H3BL08_MOUSE Isoform of Q8C172, Ceramide synthase 6 OS=Mus musculus GN=Cers6 PE=1 SV=1	2	3	3	3
2204	Q8C6S9	Cfap54	REV__sp|Q8C6S9|CFA54_MOUSE;REV__tr|F6SXY8|F6SXY8_MOUSE	REV__sp|Q8C6S9|CFA54_MOUSE;REV__tr|F6SXY8|F6SXY8_MOUSE	2;1	2;1	2;1	>sp|Q8C6S9|CFA54_MOUSE Cilia- and flagella-associated protein 54 OS=Mus musculus GN=Cfap54 PE=2 SV=4;>tr|F6SXY8|F6SXY8_MOUSE Isoform of Q8C6S9, Protein Cfap54 (Fragment) OS=Mus musculus GN=Cfap54 PE=4 SV=1	2	2	2	2
1482	O88271	Cfdp1	sp|O88271|CFDP1_MOUSE	sp|O88271|CFDP1_MOUSE	8	8	8	>sp|O88271|CFDP1_MOUSE Craniofacial development protein 1 OS=Mus musculus GN=Cfdp1 PE=1 SV=1	1	8	8	8
23	P18760	Cfl1	sp|P18760|COF1_MOUSE;tr|F8WGL3|F8WGL3_MOUSE	sp|P18760|COF1_MOUSE;tr|F8WGL3|F8WGL3_MOUSE	37;36	37;36	31;30	>sp|P18760|COF1_MOUSE Cofilin-1 OS=Mus musculus GN=Cfl1 PE=1 SV=3;>tr|F8WGL3|F8WGL3_MOUSE Isoform of P18760, Cofilin-1 OS=Mus musculus GN=Cfl1 PE=1 SV=1	2	37	37	31
2378	P11680	Cfp	sp|P11680|PROP_MOUSE	sp|P11680|PROP_MOUSE	8	8	8	>sp|P11680|PROP_MOUSE Properdin OS=Mus musculus GN=Cfp PE=2 SV=2	1	8	8	8
2757	Q9D0N7	Chaf1b	sp|Q9D0N7|CAF1B_MOUSE;tr|D3YTP6|D3YTP6_MOUSE;tr|D3Z616|D3Z616_MOUSE	sp|Q9D0N7|CAF1B_MOUSE	7;2;2	7;2;2	7;2;2	>sp|Q9D0N7|CAF1B_MOUSE Chromatin assembly factor 1 subunit B OS=Mus musculus GN=Chaf1b PE=2 SV=1	3	7	7	7
1652	Q9D1L0	Chchd2	sp|Q9D1L0|CHCH2_MOUSE;tr|D3Z5B1|D3Z5B1_MOUSE;tr|B2RPU8|B2RPU8_MOUSE	sp|Q9D1L0|CHCH2_MOUSE;tr|D3Z5B1|D3Z5B1_MOUSE;tr|B2RPU8|B2RPU8_MOUSE	3;3;3	3;3;3	3;3;3	>sp|Q9D1L0|CHCH2_MOUSE Coiled-coil-helix-coiled-coil-helix domain-containing protein 2 OS=Mus musculus GN=Chchd2 PE=2 SV=1;>tr|D3Z5B1|D3Z5B1_MOUSE Isoform of B2RPU8, Protein Zbed5 (Fragment) OS=Mus musculus GN=Zbed5 PE=4 SV=5;>tr|B2RPU8|B2RPU8_MOUSE MCG130	3	3	3	3
841	Q9CRB9	Chchd3	sp|Q9CRB9|MIC19_MOUSE;tr|Q9D9P1|Q9D9P1_MOUSE;tr|D3Z0L4|D3Z0L4_MOUSE;tr|S4R238|S4R238_MOUSE;tr|F6QFL0|F6QFL0_MOUSE	sp|Q9CRB9|MIC19_MOUSE;tr|Q9D9P1|Q9D9P1_MOUSE;tr|D3Z0L4|D3Z0L4_MOUSE;tr|S4R238|S4R238_MOUSE	22;17;17;11;6	22;17;17;11;6	22;17;17;11;6	>sp|Q9CRB9|MIC19_MOUSE MICOS complex subunit Mic19 OS=Mus musculus GN=Chchd3 PE=1 SV=1;>tr|Q9D9P1|Q9D9P1_MOUSE Isoform of Q9CRB9, MICOS complex subunit Mic19 OS=Mus musculus GN=Chchd3 PE=1 SV=1;>tr|D3Z0L4|D3Z0L4_MOUSE Isoform of Q9CRB9, MICOS complex subun	5	22	22	22
1818	Q9CQP3	Chchd5	sp|Q9CQP3|CHCH5_MOUSE	sp|Q9CQP3|CHCH5_MOUSE	4	4	4	>sp|Q9CQP3|CHCH5_MOUSE Coiled-coil-helix-coiled-coil-helix domain-containing protein 5 OS=Mus musculus GN=Chchd5 PE=3 SV=1	1	4	4	4
1784	E9Q4M4	Chchd6	tr|E9Q4M4|E9Q4M4_MOUSE;sp|Q91VN4|MIC25_MOUSE	tr|E9Q4M4|E9Q4M4_MOUSE;sp|Q91VN4|MIC25_MOUSE	10;10	10;10	10;10	>tr|E9Q4M4|E9Q4M4_MOUSE Isoform of Q91VN4, MICOS complex subunit Mic25 OS=Mus musculus GN=Chchd6 PE=1 SV=1;>sp|Q91VN4|MIC25_MOUSE MICOS complex subunit Mic25 OS=Mus musculus GN=Chchd6 PE=2 SV=2	2	10	10	10
780	E9QAS4	Chd4	tr|E9QAS4|E9QAS4_MOUSE;sp|Q6PDQ2|CHD4_MOUSE;tr|E9QAS5|E9QAS5_MOUSE;tr|E9PYU4|E9PYU4_MOUSE;sp|A2A8L1|CHD5_MOUSE;tr|E9PYL1|E9PYL1_MOUSE;tr|F6WR45|F6WR45_MOUSE;tr|F7C528|F7C528_MOUSE;tr|E9Q614|E9Q614_MOUSE;tr|B1AR17|B1AR17_MOUSE;tr|F6V4V3|F6V4V3_MOUSE	tr|E9QAS4|E9QAS4_MOUSE;sp|Q6PDQ2|CHD4_MOUSE;tr|E9QAS5|E9QAS5_MOUSE	40;40;40;12;12;12;10;8;8;8;2	40;40;40;12;12;12;10;8;8;8;2	40;40;40;12;12;12;10;8;8;8;2	>tr|E9QAS4|E9QAS4_MOUSE Isoform of Q6PDQ2, Chromodomain-helicase-DNA-binding protein 4 OS=Mus musculus GN=Chd4 PE=1 SV=1;>sp|Q6PDQ2|CHD4_MOUSE Chromodomain-helicase-DNA-binding protein 4 OS=Mus musculus GN=Chd4 PE=1 SV=1;>tr|E9QAS5|E9QAS5_MOUSE Isoform of	11	40	40	40
4111	Q9Z265	Chek2	sp|Q9Z265|CHK2_MOUSE;tr|A0A0G2JDS0|A0A0G2JDS0_MOUSE;tr|A0A0G2JDU5|A0A0G2JDU5_MOUSE;tr|A0A0G2JGG6|A0A0G2JGG6_MOUSE	sp|Q9Z265|CHK2_MOUSE;tr|A0A0G2JDS0|A0A0G2JDS0_MOUSE;tr|A0A0G2JDU5|A0A0G2JDU5_MOUSE;tr|A0A0G2JGG6|A0A0G2JGG6_MOUSE	2;1;1;1	2;1;1;1	2;1;1;1	>sp|Q9Z265|CHK2_MOUSE Serine/threonine-protein kinase Chk2 OS=Mus musculus GN=Chek2 PE=1 SV=1;>tr|A0A0G2JDS0|A0A0G2JDS0_MOUSE Isoform of Q9Z265, Serine/threonine-protein kinase Chk2 (Fragment) OS=Mus musculus GN=Chek2 PE=4 SV=1;>tr|A0A0G2JDU5|A0A0G2JDU5_MO	4	2	2	2
1653	Q8CGZ0	Cherp	sp|Q8CGZ0|CHERP_MOUSE;tr|G5E8I8|G5E8I8_MOUSE	sp|Q8CGZ0|CHERP_MOUSE;tr|G5E8I8|G5E8I8_MOUSE	16;16	16;16	16;16	>sp|Q8CGZ0|CHERP_MOUSE Calcium homeostasis endoplasmic reticulum protein OS=Mus musculus GN=Cherp PE=1 SV=1;>tr|G5E8I8|G5E8I8_MOUSE Isoform of Q8CGZ0, Calcium homeostasis endoplasmic reticulum protein OS=Mus musculus GN=Cherp PE=1 SV=1	2	16	16	16
2622	A2AD03	Chm	tr|A2AD03|A2AD03_MOUSE;sp|Q9QXG2|RAE1_MOUSE;tr|Q3UR39|Q3UR39_MOUSE	tr|A2AD03|A2AD03_MOUSE;sp|Q9QXG2|RAE1_MOUSE;tr|Q3UR39|Q3UR39_MOUSE	8;8;6	8;8;6	8;8;6	>tr|A2AD03|A2AD03_MOUSE Isoform of Q9QXG2, Rab proteins geranylgeranyltransferase component A 1 OS=Mus musculus GN=Chm PE=1 SV=1;>sp|Q9QXG2|RAE1_MOUSE Rab proteins geranylgeranyltransferase component A 1 OS=Mus musculus GN=Chm PE=2 SV=1;>tr|Q3UR39|Q3UR39_M	3	8	8	8
1900	Q921W0	Chmp1a	sp|Q921W0|CHM1A_MOUSE	sp|Q921W0|CHM1A_MOUSE	10	10	10	>sp|Q921W0|CHM1A_MOUSE Charged multivesicular body protein 1a OS=Mus musculus GN=Chmp1a PE=1 SV=1	1	10	10	10
1826	Q9DB34	Chmp2a	sp|Q9DB34|CHM2A_MOUSE	sp|Q9DB34|CHM2A_MOUSE	6	6	6	>sp|Q9DB34|CHM2A_MOUSE Charged multivesicular body protein 2a OS=Mus musculus GN=Chmp2a PE=1 SV=1	1	6	6	6
3137	Q8BJF9	Chmp2b	sp|Q8BJF9|CHM2B_MOUSE	sp|Q8BJF9|CHM2B_MOUSE	4	4	4	>sp|Q8BJF9|CHM2B_MOUSE Charged multivesicular body protein 2b OS=Mus musculus GN=Chmp2b PE=1 SV=1	1	4	4	4
1670	Q9CQ10	Chmp3	sp|Q9CQ10|CHMP3_MOUSE	sp|Q9CQ10|CHMP3_MOUSE	9	9	9	>sp|Q9CQ10|CHMP3_MOUSE Charged multivesicular body protein 3 OS=Mus musculus GN=Chmp3 PE=1 SV=3	1	9	9	9
598	Q9D8B3	Chmp4b	sp|Q9D8B3|CHM4B_MOUSE;sp|Q9D7F7|CHM4C_MOUSE	sp|Q9D8B3|CHM4B_MOUSE	16;1	16;1	16;1	>sp|Q9D8B3|CHM4B_MOUSE Charged multivesicular body protein 4b OS=Mus musculus GN=Chmp4b PE=1 SV=2	2	16	16	16
1513	Q9D7S9	Chmp5	sp|Q9D7S9|CHMP5_MOUSE	sp|Q9D7S9|CHMP5_MOUSE	12	12	12	>sp|Q9D7S9|CHMP5_MOUSE Charged multivesicular body protein 5 OS=Mus musculus GN=Chmp5 PE=2 SV=1	1	12	12	12
1487	Q9D1P4	Chordc1	sp|Q9D1P4|CHRD1_MOUSE	sp|Q9D1P4|CHRD1_MOUSE	14	14	14	>sp|Q9D1P4|CHRD1_MOUSE Cysteine and histidine-rich domain-containing protein 1 OS=Mus musculus GN=Chordc1 PE=1 SV=1	1	14	14	14
1440	Q9CY57-3	Chtop	sp|Q9CY57-3|CHTOP_MOUSE;tr|E9PW20|E9PW20_MOUSE;sp|Q9CY57|CHTOP_MOUSE;tr|D3YZA1|D3YZA1_MOUSE;sp|Q9CY57-5|CHTOP_MOUSE;sp|Q9CY57-4|CHTOP_MOUSE;tr|D3Z7T7|D3Z7T7_MOUSE;sp|Q9CY57-2|CHTOP_MOUSE	sp|Q9CY57-3|CHTOP_MOUSE;tr|E9PW20|E9PW20_MOUSE;sp|Q9CY57|CHTOP_MOUSE;tr|D3YZA1|D3YZA1_MOUSE;sp|Q9CY57-5|CHTOP_MOUSE;sp|Q9CY57-4|CHTOP_MOUSE;tr|D3Z7T7|D3Z7T7_MOUSE;sp|Q9CY57-2|CHTOP_MOUSE	5;5;5;4;4;4;4;4	5;5;5;4;4;4;4;4	5;5;5;4;4;4;4;4	>sp|Q9CY57-3|CHTOP_MOUSE Isoform of Q9CY57, Isoform 3 of Chromatin target of PRMT1 protein OS=Mus musculus GN=Chtop;>tr|E9PW20|E9PW20_MOUSE Isoform of Q9CY57, Chromatin target of PRMT1 protein OS=Mus musculus GN=Chtop PE=1 SV=1;>sp|Q9CY57|CHTOP_MOUSE Chrom	8	5	5	5
1661	Q99KN2	Ciao1	sp|Q99KN2|CIAO1_MOUSE;tr|G3UYR5|G3UYR5_MOUSE;tr|G3UYN9|G3UYN9_MOUSE;tr|G3UYS4|G3UYS4_MOUSE	sp|Q99KN2|CIAO1_MOUSE;tr|G3UYR5|G3UYR5_MOUSE;tr|G3UYN9|G3UYN9_MOUSE	12;9;7;3	12;9;7;3	12;9;7;3	>sp|Q99KN2|CIAO1_MOUSE Probable cytosolic iron-sulfur protein assembly protein CIAO1 OS=Mus musculus GN=Ciao1 PE=2 SV=1;>tr|G3UYR5|G3UYR5_MOUSE Isoform of Q99KN2, Probable cytosolic iron-sulfur protein assembly protein CIAO1 OS=Mus musculus GN=Ciao1 PE=1 S	4	12	12	12
2493	Q8WTY4	Ciapin1	sp|Q8WTY4|CPIN1_MOUSE;tr|F8WIK0|F8WIK0_MOUSE;tr|F7BWP1|F7BWP1_MOUSE;tr|E0CYY1|E0CYY1_MOUSE	sp|Q8WTY4|CPIN1_MOUSE	3;1;1;1	3;1;1;1	3;1;1;1	>sp|Q8WTY4|CPIN1_MOUSE Anamorsin OS=Mus musculus GN=Ciapin1 PE=1 SV=1	4	3	3	3
2182	Q8R2N2	Cirh1a	sp|Q8R2N2|CIR1A_MOUSE	sp|Q8R2N2|CIR1A_MOUSE	12	12	12	>sp|Q8R2N2|CIR1A_MOUSE Cirhin OS=Mus musculus GN=Cirh1a PE=2 SV=3	1	12	12	12
999	Q91WS0	Cisd1	sp|Q91WS0|CISD1_MOUSE	sp|Q91WS0|CISD1_MOUSE	5	5	5	>sp|Q91WS0|CISD1_MOUSE CDGSH iron-sulfur domain-containing protein 1 OS=Mus musculus GN=Cisd1 PE=1 SV=1	1	5	5	5
1843	Q9CQB5	Cisd2	sp|Q9CQB5|CISD2_MOUSE;tr|D3Z3X4|D3Z3X4_MOUSE	sp|Q9CQB5|CISD2_MOUSE;tr|D3Z3X4|D3Z3X4_MOUSE	5;3	5;3	5;3	>sp|Q9CQB5|CISD2_MOUSE CDGSH iron-sulfur domain-containing protein 2 OS=Mus musculus GN=Cisd2 PE=1 SV=1;>tr|D3Z3X4|D3Z3X4_MOUSE Isoform of Q9CQB5, CDGSH iron-sulfur domain-containing protein 2 OS=Mus musculus GN=Cisd2 PE=1 SV=1	2	5	5	5
1983	Z4YKM2	Cisd3	tr|Z4YKM2|Z4YKM2_MOUSE;tr|B2RWE3|B2RWE3_MOUSE;sp|B1AR13|CISD3_MOUSE	tr|Z4YKM2|Z4YKM2_MOUSE;tr|B2RWE3|B2RWE3_MOUSE;sp|B1AR13|CISD3_MOUSE	8;8;8	8;8;8	8;8;8	>tr|Z4YKM2|Z4YKM2_MOUSE Isoform of B1AR13, CDGSH iron-sulfur domain-containing protein 3, mitochondrial OS=Mus musculus GN=Cisd3 PE=1 SV=1;>tr|B2RWE3|B2RWE3_MOUSE Isoform of B1AR13, CDGSH iron sulfur domain 3 OS=Mus musculus GN=Cisd3 PE=1 SV=1;>sp|B1AR13|C	3	8	8	8
475	Q8BMK4	Ckap4	sp|Q8BMK4|CKAP4_MOUSE	sp|Q8BMK4|CKAP4_MOUSE	52	52	52	>sp|Q8BMK4|CKAP4_MOUSE Cytoskeleton-associated protein 4 OS=Mus musculus GN=Ckap4 PE=1 SV=2	1	52	52	52
1567	Z4YL78	Ckap5	tr|Z4YL78|Z4YL78_MOUSE;sp|A2AGT5-2|CKAP5_MOUSE;sp|A2AGT5-3|CKAP5_MOUSE;tr|K3W4R5|K3W4R5_MOUSE;sp|A2AGT5|CKAP5_MOUSE	tr|Z4YL78|Z4YL78_MOUSE;sp|A2AGT5-2|CKAP5_MOUSE;sp|A2AGT5-3|CKAP5_MOUSE;tr|K3W4R5|K3W4R5_MOUSE;sp|A2AGT5|CKAP5_MOUSE	30;30;30;30;30	30;30;30;30;30	30;30;30;30;30	>tr|Z4YL78|Z4YL78_MOUSE Isoform of A2AGT5, Cytoskeleton-associated protein 5 OS=Mus musculus GN=Ckap5 PE=1 SV=1;>sp|A2AGT5-2|CKAP5_MOUSE Isoform of A2AGT5, Isoform 2 of Cytoskeleton-associated protein 5 OS=Mus musculus GN=Ckap5;>sp|A2AGT5-3|CKAP5_MOUSE Iso	5	30	30	30
1737	Q04447	Ckb	sp|Q04447|KCRB_MOUSE	sp|Q04447|KCRB_MOUSE	10	10	10	>sp|Q04447|KCRB_MOUSE Creatine kinase B-type OS=Mus musculus GN=Ckb PE=1 SV=1	1	10	10	10
145	Q9Z1Q5	Clic1	sp|Q9Z1Q5|CLIC1_MOUSE	sp|Q9Z1Q5|CLIC1_MOUSE	24	24	24	>sp|Q9Z1Q5|CLIC1_MOUSE Chloride intracellular channel protein 1 OS=Mus musculus GN=Clic1 PE=1 SV=3	1	24	24	24
588	Q9QYB1	Clic4	sp|Q9QYB1|CLIC4_MOUSE;tr|E0CY42|E0CY42_MOUSE	sp|Q9QYB1|CLIC4_MOUSE	20;1	20;1	19;0	>sp|Q9QYB1|CLIC4_MOUSE Chloride intracellular channel protein 4 OS=Mus musculus GN=Clic4 PE=1 SV=3	2	20	20	19
1271	Q5SUH7	Clint1	tr|Q5SUH7|Q5SUH7_MOUSE;sp|Q99KN9|EPN4_MOUSE;tr|Q5SUH6|Q5SUH6_MOUSE;sp|Q99KN9-2|EPN4_MOUSE	tr|Q5SUH7|Q5SUH7_MOUSE;sp|Q99KN9|EPN4_MOUSE;tr|Q5SUH6|Q5SUH6_MOUSE;sp|Q99KN9-2|EPN4_MOUSE	16;15;15;13	16;15;15;13	16;15;15;13	>tr|Q5SUH7|Q5SUH7_MOUSE Isoform of Q99KN9, Clathrin interactor 1 OS=Mus musculus GN=Clint1 PE=1 SV=1;>sp|Q99KN9|EPN4_MOUSE Clathrin interactor 1 OS=Mus musculus GN=Clint1 PE=1 SV=2;>tr|Q5SUH6|Q5SUH6_MOUSE Isoform of Q99KN9, Clathrin interactor 1 OS=Mus mus	4	16	16	16
1944	Q922J3	Clip1	sp|Q922J3|CLIP1_MOUSE;tr|D3Z2Z1|D3Z2Z1_MOUSE;tr|F8WIA1|F8WIA1_MOUSE;sp|Q922J3-2|CLIP1_MOUSE;tr|D3Z3M7|D3Z3M7_MOUSE;tr|F6RCU2|F6RCU2_MOUSE;tr|Q8C0S5|Q8C0S5_MOUSE	sp|Q922J3|CLIP1_MOUSE;tr|D3Z2Z1|D3Z2Z1_MOUSE;tr|F8WIA1|F8WIA1_MOUSE;sp|Q922J3-2|CLIP1_MOUSE;tr|D3Z3M7|D3Z3M7_MOUSE;tr|F6RCU2|F6RCU2_MOUSE;tr|Q8C0S5|Q8C0S5_MOUSE	19;19;19;18;17;16;10	19;19;19;18;17;16;10	13;13;13;12;11;10;9	>sp|Q922J3|CLIP1_MOUSE CAP-Gly domain-containing linker protein 1 OS=Mus musculus GN=Clip1 PE=1 SV=1;>tr|D3Z2Z1|D3Z2Z1_MOUSE Isoform of Q922J3, CAP-Gly domain-containing linker protein 1 OS=Mus musculus GN=Clip1 PE=1 SV=1;>tr|F8WIA1|F8WIA1_MOUSE Isoform of	7	19	19	13
2343	Q923F1	Clns1a	tr|Q923F1|Q923F1_MOUSE;sp|Q61189|ICLN_MOUSE	tr|Q923F1|Q923F1_MOUSE;sp|Q61189|ICLN_MOUSE	4;3	4;3	4;3	>tr|Q923F1|Q923F1_MOUSE Isoform of Q61189, Chloride channel, nucleotide-sensitive, 1A OS=Mus musculus GN=Clns1a PE=1 SV=1;>sp|Q61189|ICLN_MOUSE Methylosome subunit pICln OS=Mus musculus GN=Clns1a PE=2 SV=1	2	4	4	4
2466	Q60649	Clpb	sp|Q60649|CLPB_MOUSE;tr|E9PY58|E9PY58_MOUSE	sp|Q60649|CLPB_MOUSE;tr|E9PY58|E9PY58_MOUSE	6;6	6;6	6;6	>sp|Q60649|CLPB_MOUSE Caseinolytic peptidase B protein homolog OS=Mus musculus GN=Clpb PE=1 SV=1;>tr|E9PY58|E9PY58_MOUSE Isoform of Q60649, Caseinolytic peptidase B protein homolog OS=Mus musculus GN=Clpb PE=1 SV=1	2	6	6	6
1151	O88696	Clpp	sp|O88696|CLPP_MOUSE	sp|O88696|CLPP_MOUSE	9	9	9	>sp|O88696|CLPP_MOUSE ATP-dependent Clp protease proteolytic subunit, mitochondrial OS=Mus musculus GN=Clpp PE=1 SV=1	1	9	9	9
1747	Q8VBZ3	Clptm1	sp|Q8VBZ3|CLPT1_MOUSE	sp|Q8VBZ3|CLPT1_MOUSE	8	8	8	>sp|Q8VBZ3|CLPT1_MOUSE Cleft lip and palate transmembrane protein 1 homolog OS=Mus musculus GN=Clptm1 PE=2 SV=1	1	8	8	8
1156	Q6P8N8	Clpx	tr|Q6P8N8|Q6P8N8_MOUSE;sp|Q9JHS4|CLPX_MOUSE;tr|F7BB92|F7BB92_MOUSE	tr|Q6P8N8|Q6P8N8_MOUSE;sp|Q9JHS4|CLPX_MOUSE	18;18;5	18;18;5	18;18;5	>tr|Q6P8N8|Q6P8N8_MOUSE Isoform of Q9JHS4, ATP-dependent Clp protease ATP-binding subunit clpX-like, mitochondrial OS=Mus musculus GN=Clpx PE=1 SV=1;>sp|Q9JHS4|CLPX_MOUSE ATP-dependent Clp protease ATP-binding subunit clpX-like, mitochondrial OS=Mus muscul	3	18	18	18
609	B1AWE0	Clta	tr|B1AWE0|B1AWE0_MOUSE;tr|Q6PFA2|Q6PFA2_MOUSE;tr|B1AWE1|B1AWE1_MOUSE;sp|O08585|CLCA_MOUSE;tr|B1AWD8|B1AWD8_MOUSE;tr|B1AWD9|B1AWD9_MOUSE	tr|B1AWE0|B1AWE0_MOUSE;tr|Q6PFA2|Q6PFA2_MOUSE;tr|B1AWE1|B1AWE1_MOUSE;sp|O08585|CLCA_MOUSE;tr|B1AWD8|B1AWD8_MOUSE;tr|B1AWD9|B1AWD9_MOUSE	15;15;11;11;11;11	15;15;11;11;11;11	15;15;11;11;11;11	>tr|B1AWE0|B1AWE0_MOUSE Isoform of O08585, Clathrin light chain A OS=Mus musculus GN=Clta PE=1 SV=1;>tr|Q6PFA2|Q6PFA2_MOUSE Isoform of O08585, Clathrin light chain A OS=Mus musculus GN=Clta PE=1 SV=1;>tr|B1AWE1|B1AWE1_MOUSE Isoform of O08585, Clathrin ligh	6	15	15	15
1264	Q6IRU5-2	Cltb	sp|Q6IRU5-2|CLCB_MOUSE;sp|Q6IRU5|CLCB_MOUSE;tr|F7BHJ0|F7BHJ0_MOUSE;sp|Q6IRU5-3|CLCB_MOUSE	sp|Q6IRU5-2|CLCB_MOUSE;sp|Q6IRU5|CLCB_MOUSE;tr|F7BHJ0|F7BHJ0_MOUSE;sp|Q6IRU5-3|CLCB_MOUSE	11;9;7;7	11;9;7;7	11;9;7;7	>sp|Q6IRU5-2|CLCB_MOUSE Isoform of Q6IRU5, Isoform 2 of Clathrin light chain B OS=Mus musculus GN=Cltb;>sp|Q6IRU5|CLCB_MOUSE Clathrin light chain B OS=Mus musculus GN=Cltb PE=1 SV=1;>tr|F7BHJ0|F7BHJ0_MOUSE Isoform of Q6IRU5, Clathrin light chain B (Fragmen	4	11	11	11
42	Q68FD5	Cltc	sp|Q68FD5|CLH1_MOUSE;tr|Q5SXR6|Q5SXR6_MOUSE;tr|F6Z1R4|F6Z1R4_MOUSE	sp|Q68FD5|CLH1_MOUSE;tr|Q5SXR6|Q5SXR6_MOUSE	124;124;14	124;124;14	124;124;14	>sp|Q68FD5|CLH1_MOUSE Clathrin heavy chain 1 OS=Mus musculus GN=Cltc PE=1 SV=3;>tr|Q5SXR6|Q5SXR6_MOUSE Isoform of Q68FD5, Clathrin heavy chain OS=Mus musculus GN=Cltc PE=1 SV=1	3	124	124	124
3181	Q06890	Clu	sp|Q06890|CLUS_MOUSE;tr|E9PUU2|E9PUU2_MOUSE;tr|E9PXG5|E9PXG5_MOUSE;tr|E9Q8Y5|E9Q8Y5_MOUSE	sp|Q06890|CLUS_MOUSE	5;1;1;1	5;1;1;1	5;1;1;1	>sp|Q06890|CLUS_MOUSE Clusterin OS=Mus musculus GN=Clu PE=1 SV=1	4	5	5	5
914	Z4YLI8	Cluh	tr|Z4YLI8|Z4YLI8_MOUSE	tr|Z4YLI8|Z4YLI8_MOUSE	35	35	4	>tr|Z4YLI8|Z4YLI8_MOUSE Isoform of Q5SW19, Clustered mitochondria protein homolog OS=Mus musculus GN=Cluh PE=1 SV=1	1	35	35	4
1276	Q8R4N0	Clybl	sp|Q8R4N0|CLYBL_MOUSE	sp|Q8R4N0|CLYBL_MOUSE	14	14	14	>sp|Q8R4N0|CLYBL_MOUSE Citrate lyase subunit beta-like protein, mitochondrial OS=Mus musculus GN=Clybl PE=1 SV=2	1	14	14	14
1745	Q99KK2	Cmas	sp|Q99KK2|NEUA_MOUSE;sp|Q99KK2-2|NEUA_MOUSE	sp|Q99KK2|NEUA_MOUSE	12;5	12;5	12;5	>sp|Q99KK2|NEUA_MOUSE N-acylneuraminate cytidylyltransferase OS=Mus musculus GN=Cmas PE=1 SV=2	2	12	12	12
2230	Q9CPZ8	Cmc1	sp|Q9CPZ8|COXM1_MOUSE	sp|Q9CPZ8|COXM1_MOUSE	4	4	4	>sp|Q9CPZ8|COXM1_MOUSE COX assembly mitochondrial protein homolog OS=Mus musculus GN=Cmc1 PE=3 SV=1	1	4	4	4
638	Q9DBP5	Cmpk1	sp|Q9DBP5|KCY_MOUSE	sp|Q9DBP5|KCY_MOUSE	19	19	19	>sp|Q9DBP5|KCY_MOUSE UMP-CMP kinase OS=Mus musculus GN=Cmpk1 PE=1 SV=1	1	19	19	19
3537	Q9CZT6	Cmss1	sp|Q9CZT6|CMS1_MOUSE	sp|Q9CZT6|CMS1_MOUSE	4	4	4	>sp|Q9CZT6|CMS1_MOUSE Protein CMSS1 OS=Mus musculus GN=Cmss1 PE=2 SV=1	1	4	4	4
2926	Q9DBC3	Cmtr1	sp|Q9DBC3|CMTR1_MOUSE;tr|E0CXC2|E0CXC2_MOUSE;tr|G3UZ59|G3UZ59_MOUSE;tr|D3Z491|D3Z491_MOUSE	sp|Q9DBC3|CMTR1_MOUSE;tr|E0CXC2|E0CXC2_MOUSE	10;5;2;1	10;5;2;1	10;5;2;1	>sp|Q9DBC3|CMTR1_MOUSE Cap-specific mRNA (nucleoside-2-O-)-methyltransferase 1 OS=Mus musculus GN=Cmtr1 PE=1 SV=1;>tr|E0CXC2|E0CXC2_MOUSE Protein Gm28043 OS=Mus musculus GN=Gm28043 PE=4 SV=1	4	10	10	10
479	P53996-2	Cnbp	sp|P53996-2|CNBP_MOUSE;sp|P53996-3|CNBP_MOUSE;tr|D3YYF6|D3YYF6_MOUSE	sp|P53996-2|CNBP_MOUSE;sp|P53996-3|CNBP_MOUSE;tr|D3YYF6|D3YYF6_MOUSE	18;18;11	18;18;11	3;3;3	>sp|P53996-2|CNBP_MOUSE Isoform of P53996, Isoform 2 of Cellular nucleic acid-binding protein OS=Mus musculus GN=Cnbp;>sp|P53996-3|CNBP_MOUSE Isoform of P53996, Isoform 3 of Cellular nucleic acid-binding protein OS=Mus musculus GN=Cnbp;>tr|D3YYF6|D3YYF6_MO	3	18	18	3
99	Q9D1A2	Cndp2	sp|Q9D1A2|CNDP2_MOUSE	sp|Q9D1A2|CNDP2_MOUSE	45	45	45	>sp|Q9D1A2|CNDP2_MOUSE Cytosolic non-specific dipeptidase OS=Mus musculus GN=Cndp2 PE=1 SV=1	1	45	45	45
1175	Q9DAW9	Cnn3	sp|Q9DAW9|CNN3_MOUSE;tr|A0A0G2JDV8|A0A0G2JDV8_MOUSE;tr|A0A0G2JFI6|A0A0G2JFI6_MOUSE;tr|A0A0G2JFC8|A0A0G2JFC8_MOUSE;tr|A0A0G2JFG3|A0A0G2JFG3_MOUSE;tr|D3Z7R6|D3Z7R6_MOUSE;sp|Q08093|CNN2_MOUSE	sp|Q9DAW9|CNN3_MOUSE;tr|A0A0G2JDV8|A0A0G2JDV8_MOUSE;tr|A0A0G2JFI6|A0A0G2JFI6_MOUSE	13;12;7;1;1;1;1	13;12;7;1;1;1;1	13;12;7;1;1;1;1	>sp|Q9DAW9|CNN3_MOUSE Calponin-3 OS=Mus musculus GN=Cnn3 PE=1 SV=1;>tr|A0A0G2JDV8|A0A0G2JDV8_MOUSE Isoform of Q9DAW9, Calponin-3 OS=Mus musculus GN=Cnn3 PE=4 SV=1;>tr|A0A0G2JFI6|A0A0G2JFI6_MOUSE Isoform of Q9DAW9, Calponin-3 (Fragment) OS=Mus musculus GN=C	7	13	13	13
3777	Q8C5L3-3	Cnot2	sp|Q8C5L3-3|CNOT2_MOUSE;tr|E9Q027|E9Q027_MOUSE;sp|Q8C5L3-2|CNOT2_MOUSE;sp|Q8C5L3|CNOT2_MOUSE;tr|E9Q8D5|E9Q8D5_MOUSE	sp|Q8C5L3-3|CNOT2_MOUSE;tr|E9Q027|E9Q027_MOUSE;sp|Q8C5L3-2|CNOT2_MOUSE;sp|Q8C5L3|CNOT2_MOUSE;tr|E9Q8D5|E9Q8D5_MOUSE	5;5;5;5;3	5;5;5;5;3	5;5;5;5;3	>sp|Q8C5L3-3|CNOT2_MOUSE Isoform of Q8C5L3, Isoform 3 of CCR4-NOT transcription complex subunit 2 OS=Mus musculus GN=Cnot2;>tr|E9Q027|E9Q027_MOUSE Isoform of Q8C5L3, CCR4-NOT transcription complex subunit 2 OS=Mus musculus GN=Cnot2 PE=1 SV=1;>sp|Q8C5L3-2|C	5	5	5	5
3612	Q8K0V4	Cnot3	sp|Q8K0V4|CNOT3_MOUSE;tr|F6YBV1|F6YBV1_MOUSE	sp|Q8K0V4|CNOT3_MOUSE;tr|F6YBV1|F6YBV1_MOUSE	5;4	5;4	5;4	>sp|Q8K0V4|CNOT3_MOUSE CCR4-NOT transcription complex subunit 3 OS=Mus musculus GN=Cnot3 PE=1 SV=1;>tr|F6YBV1|F6YBV1_MOUSE Isoform of Q8K0V4, CCR4-NOT transcription complex subunit 3 (Fragment) OS=Mus musculus GN=Cnot3 PE=1 SV=1	2	5	5	5
1093	Q9QXT0	Cnpy2	sp|Q9QXT0|CNPY2_MOUSE	sp|Q9QXT0|CNPY2_MOUSE	13	13	13	>sp|Q9QXT0|CNPY2_MOUSE Protein canopy homolog 2 OS=Mus musculus GN=Cnpy2 PE=1 SV=1	1	13	13	13
1423	Q9DAU1	Cnpy3	sp|Q9DAU1|CNPY3_MOUSE;sp|Q9DAU1-2|CNPY3_MOUSE	sp|Q9DAU1|CNPY3_MOUSE;sp|Q9DAU1-2|CNPY3_MOUSE	12;6	12;6	9;6	>sp|Q9DAU1|CNPY3_MOUSE Protein canopy homolog 3 OS=Mus musculus GN=Cnpy3 PE=1 SV=1;>sp|Q9DAU1-2|CNPY3_MOUSE Isoform of Q9DAU1, Isoform 2 of Protein canopy homolog 3 OS=Mus musculus GN=Cnpy3	2	12	12	9
1957	Q9D2R6	Coa3	sp|Q9D2R6|COA3_MOUSE;tr|E9Q6W2|E9Q6W2_MOUSE	sp|Q9D2R6|COA3_MOUSE;tr|E9Q6W2|E9Q6W2_MOUSE	5;4	5;4	5;4	>sp|Q9D2R6|COA3_MOUSE Cytochrome c oxidase assembly factor 3 homolog, mitochondrial OS=Mus musculus GN=Coa3 PE=3 SV=1;>tr|E9Q6W2|E9Q6W2_MOUSE Isoform of Q9D2R6, Cytochrome c oxidase assembly factor 3 homolog, mitochondrial OS=Mus musculus GN=Coa3 PE=1 SV=1	2	5	5	5
1679	Q921H9	Coa7	sp|Q921H9|COA7_MOUSE	sp|Q921H9|COA7_MOUSE	13	13	13	>sp|Q921H9|COA7_MOUSE Cytochrome c oxidase assembly factor 7 OS=Mus musculus GN=Coa7 PE=2 SV=1	1	13	13	13
1742	Q9DBL7	Coasy	sp|Q9DBL7|COASY_MOUSE	sp|Q9DBL7|COASY_MOUSE	9	9	9	>sp|Q9DBL7|COASY_MOUSE Bifunctional coenzyme A synthase OS=Mus musculus GN=Coasy PE=1 SV=2	1	9	9	9
2544	Q9Z160	Cog1	sp|Q9Z160|COG1_MOUSE;tr|Q810S7|Q810S7_MOUSE;tr|F6RK91|F6RK91_MOUSE;tr|F6QQB5|F6QQB5_MOUSE;tr|A2A6N9|A2A6N9_MOUSE	sp|Q9Z160|COG1_MOUSE;tr|Q810S7|Q810S7_MOUSE	10;5;1;1;1	10;5;1;1;1	10;5;1;1;1	>sp|Q9Z160|COG1_MOUSE Conserved oligomeric Golgi complex subunit 1 OS=Mus musculus GN=Cog1 PE=1 SV=3;>tr|Q810S7|Q810S7_MOUSE Isoform of Q9Z160, Cog1 protein OS=Mus musculus GN=Cog1 PE=1 SV=1	5	10	10	10
2463	Q921L5	Cog2	sp|Q921L5|COG2_MOUSE	sp|Q921L5|COG2_MOUSE	7	7	7	>sp|Q921L5|COG2_MOUSE Conserved oligomeric Golgi complex subunit 2 OS=Mus musculus GN=Cog2 PE=2 SV=2	1	7	7	7
2992	Q8C0L8	Cog5	sp|Q8C0L8|COG5_MOUSE	sp|Q8C0L8|COG5_MOUSE	4	4	4	>sp|Q8C0L8|COG5_MOUSE Conserved oligomeric Golgi complex subunit 5 OS=Mus musculus GN=Cog5 PE=2 SV=3	1	4	4	4
2645	Q3UM29	Cog7	sp|Q3UM29|COG7_MOUSE	sp|Q3UM29|COG7_MOUSE	8	8	8	>sp|Q3UM29|COG7_MOUSE Conserved oligomeric Golgi complex subunit 7 OS=Mus musculus GN=Cog7 PE=2 SV=1	1	8	8	8
2080	Q9EQG9-2	Col4a3bp	sp|Q9EQG9-2|C43BP_MOUSE;sp|Q9EQG9|C43BP_MOUSE;sp|Q9EQG9-3|C43BP_MOUSE	sp|Q9EQG9-2|C43BP_MOUSE;sp|Q9EQG9|C43BP_MOUSE;sp|Q9EQG9-3|C43BP_MOUSE	11;11;7	11;11;7	11;11;7	>sp|Q9EQG9-2|C43BP_MOUSE Isoform of Q9EQG9, Isoform 2 of Collagen type IV alpha-3-binding protein OS=Mus musculus GN=Col4a3bp;>sp|Q9EQG9|C43BP_MOUSE Collagen type IV alpha-3-binding protein OS=Mus musculus GN=Col4a3bp PE=1 SV=1;>sp|Q9EQG9-3|C43BP_MOUSE Iso	3	11	11	11
1829	Q8K4Q8	Colec12	sp|Q8K4Q8|COL12_MOUSE	sp|Q8K4Q8|COL12_MOUSE	13	13	13	>sp|Q8K4Q8|COL12_MOUSE Collectin-12 OS=Mus musculus GN=Colec12 PE=1 SV=1	1	13	13	13
800	Q8K297	Colgalt1	sp|Q8K297|GT251_MOUSE	sp|Q8K297|GT251_MOUSE	27	27	27	>sp|Q8K297|GT251_MOUSE Procollagen galactosyltransferase 1 OS=Mus musculus GN=Colgalt1 PE=1 SV=2	1	27	27	27
2958	Q8JZY2	Commd10	sp|Q8JZY2|COMDA_MOUSE	sp|Q8JZY2|COMDA_MOUSE	3	3	3	>sp|Q8JZY2|COMDA_MOUSE COMM domain-containing protein 10 OS=Mus musculus GN=Commd10 PE=2 SV=1	1	3	3	3
3184	Q8BXC6	Commd2	sp|Q8BXC6|COMD2_MOUSE;tr|G3X955|G3X955_MOUSE	sp|Q8BXC6|COMD2_MOUSE	5;1	5;1	5;1	>sp|Q8BXC6|COMD2_MOUSE COMM domain-containing protein 2 OS=Mus musculus GN=Commd2 PE=1 SV=1	2	5	5	5
1604	Q63829	Commd3	sp|Q63829|COMD3_MOUSE	sp|Q63829|COMD3_MOUSE	8	8	8	>sp|Q63829|COMD3_MOUSE COMM domain-containing protein 3 OS=Mus musculus GN=Commd3 PE=2 SV=1	1	8	8	8
1649	B7ZNP3	Commd6	tr|B7ZNP3|B7ZNP3_MOUSE;sp|Q3V4B5|COMD6_MOUSE	tr|B7ZNP3|B7ZNP3_MOUSE;sp|Q3V4B5|COMD6_MOUSE	5;5	5;5	5;5	>tr|B7ZNP3|B7ZNP3_MOUSE Isoform of Q3V4B5, COMM domain-containing protein 6 OS=Mus musculus GN=Commd6 PE=1 SV=1;>sp|Q3V4B5|COMD6_MOUSE COMM domain-containing protein 6 OS=Mus musculus GN=Commd6 PE=3 SV=1	2	5	5	5
2100	Q9CZG3	Commd8	sp|Q9CZG3|COMD8_MOUSE;tr|A0A0G2JEX2|A0A0G2JEX2_MOUSE;tr|A0A0G2JH18|A0A0G2JH18_MOUSE	sp|Q9CZG3|COMD8_MOUSE	3;1;1	3;1;1	3;1;1	>sp|Q9CZG3|COMD8_MOUSE COMM domain-containing protein 8 OS=Mus musculus GN=Commd8 PE=2 SV=1	3	3	3	3
1963	Q8K2Q0	Commd9	sp|Q8K2Q0|COMD9_MOUSE	sp|Q8K2Q0|COMD9_MOUSE	8	8	8	>sp|Q8K2Q0|COMD9_MOUSE COMM domain-containing protein 9 OS=Mus musculus GN=Commd9 PE=2 SV=3	1	8	8	8
932	O88587-2	Comt	sp|O88587-2|COMT_MOUSE;sp|O88587|COMT_MOUSE;tr|D3Z227|D3Z227_MOUSE	sp|O88587-2|COMT_MOUSE;sp|O88587|COMT_MOUSE	15;15;7	15;15;7	15;15;7	>sp|O88587-2|COMT_MOUSE Isoform of O88587, Isoform Soluble of Catechol O-methyltransferase OS=Mus musculus GN=Comt;>sp|O88587|COMT_MOUSE Catechol O-methyltransferase OS=Mus musculus GN=Comt PE=1 SV=2	3	15	15	15
1702	Q8BIG7	Comtd1	sp|Q8BIG7|CMTD1_MOUSE;tr|H3BJ37|H3BJ37_MOUSE	sp|Q8BIG7|CMTD1_MOUSE;tr|H3BJ37|H3BJ37_MOUSE	7;6	7;6	7;6	>sp|Q8BIG7|CMTD1_MOUSE Catechol O-methyltransferase domain-containing protein 1 OS=Mus musculus GN=Comtd1 PE=2 SV=1;>tr|H3BJ37|H3BJ37_MOUSE Isoform of Q8BIG7, Catechol O-methyltransferase domain-containing protein 1 OS=Mus musculus GN=Comtd1 PE=1 SV=1	2	7	7	7
470	Q8CIE6	Copa	sp|Q8CIE6|COPA_MOUSE;tr|F8WHL2|F8WHL2_MOUSE;tr|F6XJN3|F6XJN3_MOUSE	sp|Q8CIE6|COPA_MOUSE;tr|F8WHL2|F8WHL2_MOUSE	53;52;7	53;52;7	53;52;7	>sp|Q8CIE6|COPA_MOUSE Coatomer subunit alpha OS=Mus musculus GN=Copa PE=1 SV=2;>tr|F8WHL2|F8WHL2_MOUSE Isoform of Q8CIE6, Coatomer subunit alpha OS=Mus musculus GN=Copa PE=1 SV=1	3	53	53	53
617	Q9JIF7	Copb1	sp|Q9JIF7|COPB_MOUSE	sp|Q9JIF7|COPB_MOUSE	28	28	28	>sp|Q9JIF7|COPB_MOUSE Coatomer subunit beta OS=Mus musculus GN=Copb1 PE=1 SV=1	1	28	28	28
766	O55029	Copb2	sp|O55029|COPB2_MOUSE	sp|O55029|COPB2_MOUSE	30	30	30	>sp|O55029|COPB2_MOUSE Coatomer subunit beta OS=Mus musculus GN=Copb2 PE=2 SV=2	1	30	30	30
865	O89079	Cope	sp|O89079|COPE_MOUSE;tr|D3Z315|D3Z315_MOUSE;tr|F6YFR7|F6YFR7_MOUSE;tr|F6XIG5|F6XIG5_MOUSE;tr|E9Q6I5|E9Q6I5_MOUSE	sp|O89079|COPE_MOUSE;tr|D3Z315|D3Z315_MOUSE;tr|F6YFR7|F6YFR7_MOUSE	15;11;10;4;2	15;11;10;4;2	15;11;10;4;2	>sp|O89079|COPE_MOUSE Coatomer subunit epsilon OS=Mus musculus GN=Cope PE=2 SV=3;>tr|D3Z315|D3Z315_MOUSE Isoform of O89079, Coatomer subunit epsilon (Fragment) OS=Mus musculus GN=Cope PE=1 SV=1;>tr|F6YFR7|F6YFR7_MOUSE Isoform of O89079, Coatomer subunit ep	5	15	15	15
540	Q9QZE5	Copg1	sp|Q9QZE5|COPG1_MOUSE;tr|Q7TNQ1|Q7TNQ1_MOUSE	sp|Q9QZE5|COPG1_MOUSE	36;5	36;5	32;4	>sp|Q9QZE5|COPG1_MOUSE Coatomer subunit gamma-1 OS=Mus musculus GN=Copg1 PE=2 SV=1	2	36	36	32
1743	Q9QXK3	Copg2	sp|Q9QXK3|COPG2_MOUSE;sp|Q9QXK3-4|COPG2_MOUSE;sp|Q9QXK3-3|COPG2_MOUSE;tr|F7ARP0|F7ARP0_MOUSE;tr|E9Q783|E9Q783_MOUSE;sp|Q9QXK3-2|COPG2_MOUSE	sp|Q9QXK3|COPG2_MOUSE;sp|Q9QXK3-4|COPG2_MOUSE	19;18;7;3;3;3	15;14;4;2;2;2	15;14;4;2;2;2	>sp|Q9QXK3|COPG2_MOUSE Coatomer subunit gamma-2 OS=Mus musculus GN=Copg2 PE=2 SV=1;>sp|Q9QXK3-4|COPG2_MOUSE Isoform of Q9QXK3, Isoform 4 of Coatomer subunit gamma-2 OS=Mus musculus GN=Copg2	6	19	15	15
1036	P61202	Cops2	sp|P61202|CSN2_MOUSE;sp|P61202-2|CSN2_MOUSE;tr|A2AQE4|A2AQE4_MOUSE	sp|P61202|CSN2_MOUSE;sp|P61202-2|CSN2_MOUSE;tr|A2AQE4|A2AQE4_MOUSE	19;18;16	19;18;16	19;18;16	>sp|P61202|CSN2_MOUSE COP9 signalosome complex subunit 2 OS=Mus musculus GN=Cops2 PE=1 SV=1;>sp|P61202-2|CSN2_MOUSE Isoform of P61202, Isoform 2 of COP9 signalosome complex subunit 2 OS=Mus musculus GN=Cops2;>tr|A2AQE4|A2AQE4_MOUSE Isoform of P61202, COP9	3	19	19	19
1132	O88543	Cops3	sp|O88543|CSN3_MOUSE;tr|F6YCA7|F6YCA7_MOUSE;tr|D3Z036|D3Z036_MOUSE	sp|O88543|CSN3_MOUSE	13;4;1	13;4;1	13;4;1	>sp|O88543|CSN3_MOUSE COP9 signalosome complex subunit 3 OS=Mus musculus GN=Cops3 PE=1 SV=3	3	13	13	13
1112	O88544	Cops4	sp|O88544|CSN4_MOUSE;tr|F6QTS1|F6QTS1_MOUSE;tr|D3YV99|D3YV99_MOUSE;tr|D3Z1R9|D3Z1R9_MOUSE;tr|D6RG47|D6RG47_MOUSE	sp|O88544|CSN4_MOUSE;tr|F6QTS1|F6QTS1_MOUSE;tr|D3YV99|D3YV99_MOUSE	18;13;9;6;1	18;13;9;6;1	18;13;9;6;1	>sp|O88544|CSN4_MOUSE COP9 signalosome complex subunit 4 OS=Mus musculus GN=Cops4 PE=1 SV=1;>tr|F6QTS1|F6QTS1_MOUSE Isoform of O88544, COP9 signalosome complex subunit 4 (Fragment) OS=Mus musculus GN=Cops4 PE=1 SV=1;>tr|D3YV99|D3YV99_MOUSE Isoform of O8854	5	18	18	18
1491	O35864	Cops5	sp|O35864|CSN5_MOUSE;tr|A0A087WRH6|A0A087WRH6_MOUSE;tr|A0A087WQA8|A0A087WQA8_MOUSE	sp|O35864|CSN5_MOUSE	11;3;1	11;3;1	11;3;1	>sp|O35864|CSN5_MOUSE COP9 signalosome complex subunit 5 OS=Mus musculus GN=Cops5 PE=1 SV=3	3	11	11	11
1929	D3Z0F5	Cops6	tr|D3Z0F5|D3Z0F5_MOUSE;sp|O88545|CSN6_MOUSE;tr|F6QK86|F6QK86_MOUSE	tr|D3Z0F5|D3Z0F5_MOUSE;sp|O88545|CSN6_MOUSE	9;9;1	9;9;1	9;9;1	>tr|D3Z0F5|D3Z0F5_MOUSE Isoform of O88545, COP9 signalosome complex subunit 6 OS=Mus musculus GN=Cops6 PE=1 SV=1;>sp|O88545|CSN6_MOUSE COP9 signalosome complex subunit 6 OS=Mus musculus GN=Cops6 PE=1 SV=1	3	9	9	9
1495	Q9CZ04	Cops7a	sp|Q9CZ04|CSN7A_MOUSE;sp|Q9CZ04-2|CSN7A_MOUSE;tr|D3Z440|D3Z440_MOUSE;tr|D3YVI6|D3YVI6_MOUSE;tr|D3Z0S0|D3Z0S0_MOUSE	sp|Q9CZ04|CSN7A_MOUSE;sp|Q9CZ04-2|CSN7A_MOUSE;tr|D3Z440|D3Z440_MOUSE;tr|D3YVI6|D3YVI6_MOUSE	9;9;8;5;2	9;9;8;5;2	9;9;8;5;2	>sp|Q9CZ04|CSN7A_MOUSE COP9 signalosome complex subunit 7a OS=Mus musculus GN=Cops7a PE=1 SV=2;>sp|Q9CZ04-2|CSN7A_MOUSE Isoform of Q9CZ04, Isoform 2 of COP9 signalosome complex subunit 7a OS=Mus musculus GN=Cops7a;>tr|D3Z440|D3Z440_MOUSE Isoform of Q9CZ04,	5	9	9	9
3089	Q8BV13	Cops7b	sp|Q8BV13|CSN7B_MOUSE	sp|Q8BV13|CSN7B_MOUSE	2	2	2	>sp|Q8BV13|CSN7B_MOUSE COP9 signalosome complex subunit 7b OS=Mus musculus GN=Cops7b PE=1 SV=1	1	2	2	2
1360	Q8VBV7	Cops8	sp|Q8VBV7|CSN8_MOUSE;tr|A0A087WPM5|A0A087WPM5_MOUSE	sp|Q8VBV7|CSN8_MOUSE	10;3	10;3	10;3	>sp|Q8VBV7|CSN8_MOUSE COP9 signalosome complex subunit 8 OS=Mus musculus GN=Cops8 PE=1 SV=1	2	10	10	10
1067	P61924	Copz1	sp|P61924|COPZ1_MOUSE	sp|P61924|COPZ1_MOUSE	6	6	6	>sp|P61924|COPZ1_MOUSE Coatomer subunit zeta-1 OS=Mus musculus GN=Copz1 PE=2 SV=1	1	6	6	6
3005	P97478	Coq7	sp|P97478|COQ7_MOUSE;tr|Q3TYT1|Q3TYT1_MOUSE	sp|P97478|COQ7_MOUSE;tr|Q3TYT1|Q3TYT1_MOUSE	3;3	3;3	3;3	>sp|P97478|COQ7_MOUSE 5-demethoxyubiquinone hydroxylase, mitochondrial OS=Mus musculus GN=Coq7 PE=2 SV=3;>tr|Q3TYT1|Q3TYT1_MOUSE Isoform of P97478, 5-demethoxyubiquinone hydroxylase, mitochondrial OS=Mus musculus GN=Coq7 PE=1 SV=1	2	3	3	3
133	O89053	Coro1a	sp|O89053|COR1A_MOUSE;tr|G3UYK8|G3UYK8_MOUSE;tr|D3YW57|D3YW57_MOUSE;tr|G3UX53|G3UX53_MOUSE;tr|D3YXM2|D3YXM2_MOUSE	sp|O89053|COR1A_MOUSE;tr|G3UYK8|G3UYK8_MOUSE	36;28;12;7;7	36;28;12;7;7	36;28;12;7;7	>sp|O89053|COR1A_MOUSE Coronin-1A OS=Mus musculus GN=Coro1a PE=1 SV=5;>tr|G3UYK8|G3UYK8_MOUSE Isoform of O89053, Coronin OS=Mus musculus GN=Coro1a PE=1 SV=1	5	36	36	36
465	Q9WUM3	Coro1b	sp|Q9WUM3|COR1B_MOUSE;tr|D3YUG6|D3YUG6_MOUSE	sp|Q9WUM3|COR1B_MOUSE	29;9	27;9	27;9	>sp|Q9WUM3|COR1B_MOUSE Coronin-1B OS=Mus musculus GN=Coro1b PE=1 SV=1	2	29	27	27
409	Q9WUM4	Coro1c	sp|Q9WUM4|COR1C_MOUSE;tr|E9PX03|E9PX03_MOUSE;tr|E9PZJ0|E9PZJ0_MOUSE;tr|E9PVJ1|E9PVJ1_MOUSE;sp|Q920M5-3|CORO6_MOUSE;tr|B9EIZ7|B9EIZ7_MOUSE;sp|Q920M5-2|CORO6_MOUSE;sp|Q920M5|CORO6_MOUSE;sp|Q920M5-4|CORO6_MOUSE	sp|Q9WUM4|COR1C_MOUSE	40;9;8;8;2;2;2;2;2	40;9;8;8;2;2;2;2;2	38;9;8;8;2;2;2;2;2	>sp|Q9WUM4|COR1C_MOUSE Coronin-1C OS=Mus musculus GN=Coro1c PE=1 SV=2	9	40	40	38
1537	Q9D2V7	Coro7	sp|Q9D2V7|CORO7_MOUSE;tr|G3X9L5|G3X9L5_MOUSE;tr|E9PYU1|E9PYU1_MOUSE	sp|Q9D2V7|CORO7_MOUSE	21;7;7	21;7;7	21;7;7	>sp|Q9D2V7|CORO7_MOUSE Coronin-7 OS=Mus musculus GN=Coro7 PE=2 SV=2	3	21	21	21
331	Q9CQI6	Cotl1	sp|Q9CQI6|COTL1_MOUSE	sp|Q9CQI6|COTL1_MOUSE	22	22	22	>sp|Q9CQI6|COTL1_MOUSE Coactosin-like protein OS=Mus musculus GN=Cotl1 PE=1 SV=3	1	22	22	22
1424	P56394	Cox17	sp|P56394|COX17_MOUSE	sp|P56394|COX17_MOUSE	2	2	2	>sp|P56394|COX17_MOUSE Cytochrome c oxidase copper chaperone OS=Mus musculus GN=Cox17 PE=3 SV=2	1	2	2	2
498	P00405	COX2	sp|P00405|COX2_MOUSE	sp|P00405|COX2_MOUSE	8	8	8	>sp|P00405|COX2_MOUSE Cytochrome c oxidase subunit 2 OS=Mus musculus GN=Mtco2 PE=1 SV=1	1	8	8	8
418	P19783	Cox4i1	sp|P19783|COX41_MOUSE;tr|M0QWX7|M0QWX7_MOUSE	sp|P19783|COX41_MOUSE	11;4	11;4	11;4	>sp|P19783|COX41_MOUSE Cytochrome c oxidase subunit 4 isoform 1, mitochondrial OS=Mus musculus GN=Cox4i1 PE=1 SV=2	2	11	11	11
277	P12787	Cox5a	sp|P12787|COX5A_MOUSE	sp|P12787|COX5A_MOUSE	11	11	11	>sp|P12787|COX5A_MOUSE Cytochrome c oxidase subunit 5A, mitochondrial OS=Mus musculus GN=Cox5a PE=1 SV=2	1	11	11	11
604	P19536	Cox5b	sp|P19536|COX5B_MOUSE;tr|Q9D881|Q9D881_MOUSE;tr|F7C106|F7C106_MOUSE;tr|A0A0A6YVR0|A0A0A6YVR0_MOUSE	sp|P19536|COX5B_MOUSE;tr|Q9D881|Q9D881_MOUSE	12;12;1;1	12;12;1;1	12;12;1;1	>sp|P19536|COX5B_MOUSE Cytochrome c oxidase subunit 5B, mitochondrial OS=Mus musculus GN=Cox5b PE=1 SV=1;>tr|Q9D881|Q9D881_MOUSE Isoform of P19536, Cytochrome c oxidase subunit 5B, mitochondrial OS=Mus musculus GN=Cox5b PE=1 SV=1	4	12	12	12
774	P43024	Cox6a1	sp|P43024|CX6A1_MOUSE;tr|Q9DCW5|Q9DCW5_MOUSE	sp|P43024|CX6A1_MOUSE;tr|Q9DCW5|Q9DCW5_MOUSE	4;4	4;4	4;4	>sp|P43024|CX6A1_MOUSE Cytochrome c oxidase subunit 6A1, mitochondrial OS=Mus musculus GN=Cox6a1 PE=1 SV=2;>tr|Q9DCW5|Q9DCW5_MOUSE Isoform of P43024, Cytochrome c oxidase subunit 6A, mitochondrial OS=Mus musculus GN=Cox6a1 PE=1 SV=1	2	4	4	4
679	P56391	Cox6b1	sp|P56391|CX6B1_MOUSE	sp|P56391|CX6B1_MOUSE	8	8	8	>sp|P56391|CX6B1_MOUSE Cytochrome c oxidase subunit 6B1 OS=Mus musculus GN=Cox6b1 PE=1 SV=2	1	8	8	8
633	Q9CPQ1	Cox6c	sp|Q9CPQ1|COX6C_MOUSE;tr|A0A0G2JDA6|A0A0G2JDA6_MOUSE;tr|D3Z6E1|D3Z6E1_MOUSE	sp|Q9CPQ1|COX6C_MOUSE	7;1;1	7;1;1	7;1;1	>sp|Q9CPQ1|COX6C_MOUSE Cytochrome c oxidase subunit 6C OS=Mus musculus GN=Cox6c PE=1 SV=3	3	7	7	7
1361	P48771	Cox7a2	sp|P48771|CX7A2_MOUSE	sp|P48771|CX7A2_MOUSE	3	3	3	>sp|P48771|CX7A2_MOUSE Cytochrome c oxidase subunit 7A2, mitochondrial OS=Mus musculus GN=Cox7a2 PE=1 SV=2	1	3	3	3
931	Q8C166	Cpne1	sp|Q8C166|CPNE1_MOUSE;tr|B7ZCP4|B7ZCP4_MOUSE;tr|E9Q806|E9Q806_MOUSE;tr|B7ZCP6|B7ZCP6_MOUSE;tr|A3KGK7|A3KGK7_MOUSE;tr|B7ZCP7|B7ZCP7_MOUSE;tr|V9GX86|V9GX86_MOUSE;tr|B7ZCP8|B7ZCP8_MOUSE;tr|V9GWY2|V9GWY2_MOUSE;tr|F6R587|F6R587_MOUSE;tr|V9GXM6|V9GXM6_MOUSE	sp|Q8C166|CPNE1_MOUSE;tr|B7ZCP4|B7ZCP4_MOUSE;tr|E9Q806|E9Q806_MOUSE;tr|B7ZCP6|B7ZCP6_MOUSE;tr|A3KGK7|A3KGK7_MOUSE	21;19;13;12;12;10;7;7;7;4;2	21;19;13;12;12;10;7;7;7;4;2	10;8;2;2;1;2;0;0;0;4;2	>sp|Q8C166|CPNE1_MOUSE Copine-1 OS=Mus musculus GN=Cpne1 PE=1 SV=1;>tr|B7ZCP4|B7ZCP4_MOUSE Isoform of Q8C166, Copine-1 OS=Mus musculus GN=Cpne1 PE=1 SV=1;>tr|E9Q806|E9Q806_MOUSE Isoform of Q8C166, Copine-1 OS=Mus musculus GN=Cpne1 PE=1 SV=1;>tr|B7ZCP6|B7ZC	11	21	21	10
2575	F6YJB6	Cpne1	tr|F6YJB6|F6YJB6_MOUSE;tr|V9GXJ1|V9GXJ1_MOUSE;sp|Q8R4X3|RBM12_MOUSE	tr|F6YJB6|F6YJB6_MOUSE;tr|V9GXJ1|V9GXJ1_MOUSE;sp|Q8R4X3|RBM12_MOUSE	6;6;6	6;6;6	6;6;6	>tr|F6YJB6|F6YJB6_MOUSE Isoform of V9GXJ1, Protein Gm28036 (Fragment) OS=Mus musculus GN=Gm28036 PE=4 SV=1;>tr|V9GXJ1|V9GXJ1_MOUSE Protein Gm28036 OS=Mus musculus GN=Gm28036 PE=4 SV=1;>sp|Q8R4X3|RBM12_MOUSE RNA-binding protein 12 OS=Mus musculus GN=Rbm12 P	3	6	6	6
1317	Q8BT60	Cpne3	sp|Q8BT60|CPNE3_MOUSE;tr|Q9D6C8|Q9D6C8_MOUSE;sp|P59108|CPNE2_MOUSE;sp|Q1RLL3|CPNE9_MOUSE;tr|Q3UYN2|Q3UYN2_MOUSE;sp|Q9Z140|CPNE6_MOUSE;sp|Q8BLR2|CPNE4_MOUSE;sp|Q0VE82|CPNE7_MOUSE;sp|Q9DC53|CPNE8_MOUSE	sp|Q8BT60|CPNE3_MOUSE	13;1;1;1;1;1;1;1;1	13;1;1;1;1;1;1;1;1	12;0;0;0;0;0;0;0;0	>sp|Q8BT60|CPNE3_MOUSE Copine-3 OS=Mus musculus GN=Cpne3 PE=2 SV=2	9	13	13	12
1444	Q9EPU4	Cpsf1	sp|Q9EPU4|CPSF1_MOUSE	sp|Q9EPU4|CPSF1_MOUSE	11	11	11	>sp|Q9EPU4|CPSF1_MOUSE Cleavage and polyadenylation specificity factor subunit 1 OS=Mus musculus GN=Cpsf1 PE=1 SV=1	1	11	11	11
2207	O35218	Cpsf2	sp|O35218|CPSF2_MOUSE	sp|O35218|CPSF2_MOUSE	11	11	11	>sp|O35218|CPSF2_MOUSE Cleavage and polyadenylation specificity factor subunit 2 OS=Mus musculus GN=Cpsf2 PE=1 SV=1	1	11	11	11
1908	Q9QXK7	Cpsf3	sp|Q9QXK7|CPSF3_MOUSE	sp|Q9QXK7|CPSF3_MOUSE	10	10	10	>sp|Q9QXK7|CPSF3_MOUSE Cleavage and polyadenylation specificity factor subunit 3 OS=Mus musculus GN=Cpsf3 PE=1 SV=2	1	10	10	10
1031	Q6NVF9	Cpsf6	sp|Q6NVF9|CPSF6_MOUSE;tr|H3BJ30|H3BJ30_MOUSE;tr|H3BJW3|H3BJW3_MOUSE;tr|H3BKW0|H3BKW0_MOUSE;tr|H3BLM9|H3BLM9_MOUSE	sp|Q6NVF9|CPSF6_MOUSE;tr|H3BJ30|H3BJ30_MOUSE;tr|H3BJW3|H3BJW3_MOUSE	14;14;14;4;2	14;14;14;4;2	14;14;14;4;2	>sp|Q6NVF9|CPSF6_MOUSE Cleavage and polyadenylation specificity factor subunit 6 OS=Mus musculus GN=Cpsf6 PE=2 SV=1;>tr|H3BJ30|H3BJ30_MOUSE Isoform of Q6NVF9, Cleavage and polyadenylation-specificity factor subunit 6 OS=Mus musculus GN=Cpsf6 PE=1 SV=1;>tr|	5	14	14	14
2104	Q8BTV2-2	Cpsf7	sp|Q8BTV2-2|CPSF7_MOUSE;sp|Q8BTV2|CPSF7_MOUSE;sp|Q8BTV2-3|CPSF7_MOUSE	sp|Q8BTV2-2|CPSF7_MOUSE;sp|Q8BTV2|CPSF7_MOUSE;sp|Q8BTV2-3|CPSF7_MOUSE	6;6;3	6;6;3	6;6;3	>sp|Q8BTV2-2|CPSF7_MOUSE Isoform of Q8BTV2, Isoform 2 of Cleavage and polyadenylation specificity factor subunit 7 OS=Mus musculus GN=Cpsf7;>sp|Q8BTV2|CPSF7_MOUSE Cleavage and polyadenylation specificity factor subunit 7 OS=Mus musculus GN=Cpsf7 PE=1 SV=2;	3	6	6	6
1475	P52825	Cpt2	sp|P52825|CPT2_MOUSE;tr|A2A8E8|A2A8E8_MOUSE;tr|A2A8E7|A2A8E7_MOUSE;tr|A2A8E9|A2A8E9_MOUSE	sp|P52825|CPT2_MOUSE	19;6;4;1	19;6;4;1	19;6;4;1	>sp|P52825|CPT2_MOUSE Carnitine O-palmitoyltransferase 2, mitochondrial OS=Mus musculus GN=Cpt2 PE=1 SV=2	4	19	19	19
1126	O88668	Creg1	sp|O88668|CREG1_MOUSE;tr|K4DI63|K4DI63_MOUSE;tr|J3QP41|J3QP41_MOUSE	sp|O88668|CREG1_MOUSE;tr|K4DI63|K4DI63_MOUSE	7;4;3	7;4;3	7;4;3	>sp|O88668|CREG1_MOUSE Protein CREG1 OS=Mus musculus GN=Creg1 PE=2 SV=1;>tr|K4DI63|K4DI63_MOUSE Isoform of O88668, Cellular repressor of E1A-stimulated genes 1, isoform CRA_a OS=Mus musculus GN=Creg1 PE=1 SV=1	3	7	7	7
2755	Q9CYA0	Creld2	sp|Q9CYA0|CREL2_MOUSE	sp|Q9CYA0|CREL2_MOUSE	8	8	8	>sp|Q9CYA0|CREL2_MOUSE Cysteine-rich with EGF-like domain protein 2 OS=Mus musculus GN=Creld2 PE=2 SV=1	1	8	8	8
1736	Q9Z2L7	Crlf3	sp|Q9Z2L7|CRLF3_MOUSE;sp|Q9Z2L7-2|CRLF3_MOUSE;tr|J3QMV5|J3QMV5_MOUSE;tr|J3QP70|J3QP70_MOUSE;tr|J3QPM4|J3QPM4_MOUSE	sp|Q9Z2L7|CRLF3_MOUSE;sp|Q9Z2L7-2|CRLF3_MOUSE;tr|J3QMV5|J3QMV5_MOUSE	7;6;5;2;2	7;6;5;2;2	7;6;5;2;2	>sp|Q9Z2L7|CRLF3_MOUSE Cytokine receptor-like factor 3 OS=Mus musculus GN=Crlf3 PE=2 SV=1;>sp|Q9Z2L7-2|CRLF3_MOUSE Isoform of Q9Z2L7, Isoform 2 of Cytokine receptor-like factor 3 OS=Mus musculus GN=Crlf3;>tr|J3QMV5|J3QMV5_MOUSE Isoform of Q9Z2L7, Cytokine	5	7	7	7
3313	P63154	Crnkl1	sp|P63154|CRNL1_MOUSE	sp|P63154|CRNL1_MOUSE	4	4	4	>sp|P63154|CRNL1_MOUSE Crooked neck-like protein 1 OS=Mus musculus GN=Crnkl1 PE=1 SV=1	1	4	4	4
1602	F6XLV1	Crocc2	tr|F6XLV1|F6XLV1_MOUSE	tr|F6XLV1|F6XLV1_MOUSE	4	4	4	>tr|F6XLV1|F6XLV1_MOUSE Protein Crocc2 OS=Mus musculus GN=Crocc2 PE=1 SV=2	1	4	4	4
1615	P47199	Cryz	sp|P47199|QOR_MOUSE;tr|A0A0A6YXR4|A0A0A6YXR4_MOUSE;tr|V9GXY8|V9GXY8_MOUSE;tr|D3YUG9|D3YUG9_MOUSE;tr|D3Z2X0|D3Z2X0_MOUSE;tr|A0A0A6YVS7|A0A0A6YVS7_MOUSE;tr|D3YWU6|D3YWU6_MOUSE;tr|D3Z4Q4|D3Z4Q4_MOUSE;tr|A0A0G2JFU5|A0A0G2JFU5_MOUSE	sp|P47199|QOR_MOUSE;tr|A0A0A6YXR4|A0A0A6YXR4_MOUSE;tr|V9GXY8|V9GXY8_MOUSE;tr|D3YUG9|D3YUG9_MOUSE	14;11;9;7;6;6;5;5;1	14;11;9;7;6;6;5;5;1	14;11;9;7;6;6;5;5;1	>sp|P47199|QOR_MOUSE Quinone oxidoreductase OS=Mus musculus GN=Cryz PE=1 SV=1;>tr|A0A0A6YXR4|A0A0A6YXR4_MOUSE Isoform of P47199, Quinone oxidoreductase (Fragment) OS=Mus musculus GN=Cryz PE=1 SV=2;>tr|V9GXY8|V9GXY8_MOUSE Isoform of P47199, Quinone oxidored	9	14	14	14
2065	D3Z6I4	Cryzl1	tr|D3Z6I4|D3Z6I4_MOUSE;sp|Q921W4|QORL1_MOUSE;tr|D3YZD6|D3YZD6_MOUSE;tr|F7BGV1|F7BGV1_MOUSE;sp|Q921W4-2|QORL1_MOUSE;tr|D3YU21|D3YU21_MOUSE	tr|D3Z6I4|D3Z6I4_MOUSE;sp|Q921W4|QORL1_MOUSE;tr|D3YZD6|D3YZD6_MOUSE;tr|F7BGV1|F7BGV1_MOUSE;sp|Q921W4-2|QORL1_MOUSE	8;8;6;5;4;3	8;8;6;5;4;3	8;8;6;5;4;3	>tr|D3Z6I4|D3Z6I4_MOUSE Isoform of Q921W4, Crystallin, zeta (Quinone reductase)-like 1, isoform CRA_h OS=Mus musculus GN=Cryzl1 PE=1 SV=1;>sp|Q921W4|QORL1_MOUSE Quinone oxidoreductase-like protein 1 OS=Mus musculus GN=Cryzl1 PE=2 SV=1;>tr|D3YZD6|D3YZD6_MOU	6	8	8	8
190	Q9CZU6	Cs	sp|Q9CZU6|CISY_MOUSE;tr|Q80X68|Q80X68_MOUSE	sp|Q9CZU6|CISY_MOUSE	29;11	29;11	29;11	>sp|Q9CZU6|CISY_MOUSE Citrate synthase, mitochondrial OS=Mus musculus GN=Cs PE=1 SV=1	2	29	29	29
697	Q91W50	Csde1	sp|Q91W50|CSDE1_MOUSE;tr|Q8JZN2|Q8JZN2_MOUSE;tr|A0A0G2JF72|A0A0G2JF72_MOUSE;tr|A0A0G2JDJ7|A0A0G2JDJ7_MOUSE;tr|A0A0G2JE62|A0A0G2JE62_MOUSE	sp|Q91W50|CSDE1_MOUSE;tr|Q8JZN2|Q8JZN2_MOUSE;tr|A0A0G2JF72|A0A0G2JF72_MOUSE	35;33;29;4;4	35;33;29;4;4	35;33;29;4;4	>sp|Q91W50|CSDE1_MOUSE Cold shock domain-containing protein E1 OS=Mus musculus GN=Csde1 PE=2 SV=1;>tr|Q8JZN2|Q8JZN2_MOUSE Isoform of Q91W50, Cold shock domain-containing protein E1 OS=Mus musculus GN=Csde1 PE=2 SV=1;>tr|A0A0G2JF72|A0A0G2JF72_MOUSE Isoform	5	35	35	35
505	Q9ERK4	Cse1l	sp|Q9ERK4|XPO2_MOUSE;tr|E9Q1T9|E9Q1T9_MOUSE;tr|F6ZEW4|F6ZEW4_MOUSE;tr|E9QAX7|E9QAX7_MOUSE	sp|Q9ERK4|XPO2_MOUSE;tr|E9Q1T9|E9Q1T9_MOUSE;tr|F6ZEW4|F6ZEW4_MOUSE	30;29;19;14	30;29;19;14	30;29;19;14	>sp|Q9ERK4|XPO2_MOUSE Exportin-2 OS=Mus musculus GN=Cse1l PE=2 SV=1;>tr|E9Q1T9|E9Q1T9_MOUSE Isoform of Q9ERK4, Exportin-2 OS=Mus musculus GN=Cse1l PE=1 SV=1;>tr|F6ZEW4|F6ZEW4_MOUSE Isoform of Q9ERK4, Exportin-2 (Fragment) OS=Mus musculus GN=Cse1l PE=1 SV=1	4	30	30	30
2496	P41241	Csk	sp|P41241|CSK_MOUSE	sp|P41241|CSK_MOUSE	5	5	5	>sp|P41241|CSK_MOUSE Tyrosine-protein kinase CSK OS=Mus musculus GN=Csk PE=1 SV=2	1	5	5	5
836	Q60737	Csnk2a1	sp|Q60737|CSK21_MOUSE;tr|A2ANR6|A2ANR6_MOUSE;tr|Q6NSS6|Q6NSS6_MOUSE	sp|Q60737|CSK21_MOUSE	17;5;3	17;5;3	17;5;3	>sp|Q60737|CSK21_MOUSE Casein kinase II subunit alpha OS=Mus musculus GN=Csnk2a1 PE=1 SV=2	3	17	17	17
1600	O54833	Csnk2a2	sp|O54833|CSK22_MOUSE	sp|O54833|CSK22_MOUSE	14	14	14	>sp|O54833|CSK22_MOUSE Casein kinase II subunit alpha OS=Mus musculus GN=Csnk2a2 PE=2 SV=1	1	14	14	14
966	P67871	Csnk2b	sp|P67871|CSK2B_MOUSE;tr|G3UZJ5|G3UZJ5_MOUSE;tr|G3UXG7|G3UXG7_MOUSE;tr|G3UZA4|G3UZA4_MOUSE;tr|G3UZX4|G3UZX4_MOUSE;tr|G3UXU2|G3UXU2_MOUSE;tr|G3UWU5|G3UWU5_MOUSE	sp|P67871|CSK2B_MOUSE;tr|G3UZJ5|G3UZJ5_MOUSE;tr|G3UXG7|G3UXG7_MOUSE;tr|G3UZA4|G3UZA4_MOUSE;tr|G3UZX4|G3UZX4_MOUSE	9;7;6;5;5;4;2	9;7;6;5;5;4;2	9;7;6;5;5;4;2	>sp|P67871|CSK2B_MOUSE Casein kinase II subunit beta OS=Mus musculus GN=Csnk2b PE=1 SV=1;>tr|G3UZJ5|G3UZJ5_MOUSE Isoform of P67871, Casein kinase II subunit beta (Fragment) OS=Mus musculus GN=Csnk2b PE=1 SV=2;>tr|G3UXG7|G3UXG7_MOUSE Isoform of P67871, Case	7	9	9	9
1349	P97315	Csrp1	sp|P97315|CSRP1_MOUSE	sp|P97315|CSRP1_MOUSE	6	6	6	>sp|P97315|CSRP1_MOUSE Cysteine and glycine-rich protein 1 OS=Mus musculus GN=Csrp1 PE=1 SV=3	1	6	6	6
2333	P21460	Cst3	sp|P21460|CYTC_MOUSE;tr|A2APX3|A2APX3_MOUSE	sp|P21460|CYTC_MOUSE;tr|A2APX3|A2APX3_MOUSE	4;2	4;2	4;2	>sp|P21460|CYTC_MOUSE Cystatin-C OS=Mus musculus GN=Cst3 PE=2 SV=2;>tr|A2APX3|A2APX3_MOUSE Isoform of P21460, Cystatin-C (Fragment) OS=Mus musculus GN=Cst3 PE=1 SV=1	2	4	4	4
693	Q62426	Cstb	sp|Q62426|CYTB_MOUSE	sp|Q62426|CYTB_MOUSE	9	9	9	>sp|Q62426|CYTB_MOUSE Cystatin-B OS=Mus musculus GN=Cstb PE=2 SV=1	1	9	9	9
1627	Q99LC2	Cstf1	sp|Q99LC2|CSTF1_MOUSE;tr|A2APA3|A2APA3_MOUSE	sp|Q99LC2|CSTF1_MOUSE	13;2	13;2	13;2	>sp|Q99LC2|CSTF1_MOUSE Cleavage stimulation factor subunit 1 OS=Mus musculus GN=Cstf1 PE=2 SV=1	2	13	13	13
1268	Q8BIQ5	Cstf2	sp|Q8BIQ5|CSTF2_MOUSE;sp|Q8BIQ5-2|CSTF2_MOUSE;tr|A2AEK1|A2AEK1_MOUSE;tr|A2AEJ8|A2AEJ8_MOUSE;sp|Q8C7E9|CSTFT_MOUSE;tr|A2AEK3|A2AEK3_MOUSE;tr|F6ZKC7|F6ZKC7_MOUSE	sp|Q8BIQ5|CSTF2_MOUSE;sp|Q8BIQ5-2|CSTF2_MOUSE;tr|A2AEK1|A2AEK1_MOUSE	19;17;17;8;8;4;4	19;17;17;8;8;4;4	19;17;17;8;8;4;4	>sp|Q8BIQ5|CSTF2_MOUSE Cleavage stimulation factor subunit 2 OS=Mus musculus GN=Cstf2 PE=1 SV=2;>sp|Q8BIQ5-2|CSTF2_MOUSE Isoform of Q8BIQ5, Isoform 2 of Cleavage stimulation factor subunit 2 OS=Mus musculus GN=Cstf2;>tr|A2AEK1|A2AEK1_MOUSE Isoform of Q8BIQ	7	19	19	19
2552	Q99LI7	Cstf3	sp|Q99LI7|CSTF3_MOUSE	sp|Q99LI7|CSTF3_MOUSE	6	6	6	>sp|Q99LI7|CSTF3_MOUSE Cleavage stimulation factor subunit 3 OS=Mus musculus GN=Cstf3 PE=1 SV=1	1	6	6	6
2930	H3BJ71	Ctage5	tr|H3BJ71|H3BJ71_MOUSE;tr|H3BKL6|H3BKL6_MOUSE;tr|H3BL19|H3BL19_MOUSE;tr|H3BJI6|H3BJI6_MOUSE;tr|H3BK44|H3BK44_MOUSE;tr|E9PY90|E9PY90_MOUSE;sp|Q8R311|CTGE5_MOUSE;tr|H3BK48|H3BK48_MOUSE;tr|E9Q3S2|E9Q3S2_MOUSE;tr|H3BKH2|H3BKH2_MOUSE;tr|H3BJS0|H3BJS0_MOUSE;tr|H3BJS5|H3BJS5_MOUSE;tr|H3BJ35|H3BJ35_MOUSE;tr|H3BJY7|H3BJY7_MOUSE	tr|H3BJ71|H3BJ71_MOUSE;tr|H3BKL6|H3BKL6_MOUSE;tr|H3BL19|H3BL19_MOUSE;tr|H3BJI6|H3BJI6_MOUSE;tr|H3BK44|H3BK44_MOUSE;tr|E9PY90|E9PY90_MOUSE;sp|Q8R311|CTGE5_MOUSE;tr|H3BK48|H3BK48_MOUSE;tr|E9Q3S2|E9Q3S2_MOUSE;tr|H3BKH2|H3BKH2_MOUSE;tr|H3BJS0|H3BJS0_MOUSE;tr|H3BJS5|H3BJS5_MOUSE	9;9;9;9;9;9;9;9;9;9;9;5;3;1	9;9;9;9;9;9;9;9;9;9;9;5;3;1	9;9;9;9;9;9;9;9;9;9;9;5;3;1	>tr|H3BJ71|H3BJ71_MOUSE Isoform of Q8R311, cTAGE family member 5 (Fragment) OS=Mus musculus GN=Ctage5 PE=1 SV=1;>tr|H3BKL6|H3BKL6_MOUSE Isoform of Q8R311, cTAGE family member 5 OS=Mus musculus GN=Ctage5 PE=1 SV=1;>tr|H3BL19|H3BL19_MOUSE Isoform of Q8R311,	14	9	9	9
1923	O88712-2	Ctbp1	sp|O88712-2|CTBP1_MOUSE;sp|O88712|CTBP1_MOUSE;sp|O88712-3|CTBP1_MOUSE	sp|O88712-2|CTBP1_MOUSE;sp|O88712|CTBP1_MOUSE;sp|O88712-3|CTBP1_MOUSE	12;12;8	8;8;5	8;8;5	>sp|O88712-2|CTBP1_MOUSE Isoform of O88712, Isoform 2 of C-terminal-binding protein 1 OS=Mus musculus GN=Ctbp1;>sp|O88712|CTBP1_MOUSE C-terminal-binding protein 1 OS=Mus musculus GN=Ctbp1 PE=1 SV=2;>sp|O88712-3|CTBP1_MOUSE Isoform of O88712, Isoform 3 of C	3	12	8	8
1638	Q91YZ2	Ctbp2	tr|Q91YZ2|Q91YZ2_MOUSE;sp|P56546|CTBP2_MOUSE;sp|P56546-2|CTBP2_MOUSE;tr|E9PWQ9|E9PWQ9_MOUSE;tr|E9Q0T4|E9Q0T4_MOUSE	tr|Q91YZ2|Q91YZ2_MOUSE;sp|P56546|CTBP2_MOUSE;sp|P56546-2|CTBP2_MOUSE;tr|E9PWQ9|E9PWQ9_MOUSE;tr|E9Q0T4|E9Q0T4_MOUSE	13;13;13;8;7	13;13;13;8;7	9;9;9;5;4	>tr|Q91YZ2|Q91YZ2_MOUSE Isoform of P56546, C-terminal binding protein 2, isoform CRA_b OS=Mus musculus GN=Ctbp2 PE=1 SV=1;>sp|P56546|CTBP2_MOUSE C-terminal-binding protein 2 OS=Mus musculus GN=Ctbp2 PE=1 SV=2;>sp|P56546-2|CTBP2_MOUSE Isoform of P56546, Iso	5	13	13	9
2748	Q61164	Ctcf	sp|Q61164|CTCF_MOUSE;sp|A2APF3|CTCFL_MOUSE;sp|A2APF3-2|CTCFL_MOUSE	sp|Q61164|CTCF_MOUSE	5;1;1	5;1;1	5;1;1	>sp|Q61164|CTCF_MOUSE Transcriptional repressor CTCF OS=Mus musculus GN=Ctcf PE=1 SV=2	3	5	5	5
1643	Q9CWL8	Ctnnbl1	sp|Q9CWL8|CTBL1_MOUSE	sp|Q9CWL8|CTBL1_MOUSE	19	19	19	>sp|Q9CWL8|CTBL1_MOUSE Beta-catenin-like protein 1 OS=Mus musculus GN=Ctnnbl1 PE=2 SV=1	1	19	19	19
1618	P30999-2	Ctnnd1	sp|P30999-2|CTND1_MOUSE;sp|P30999-3|CTND1_MOUSE;tr|G3X9V2|G3X9V2_MOUSE;sp|P30999|CTND1_MOUSE;tr|E9Q8Z5|E9Q8Z5_MOUSE;tr|E9Q8Z6|E9Q8Z6_MOUSE;tr|E9Q8Z8|E9Q8Z8_MOUSE;tr|E9Q986|E9Q986_MOUSE;tr|D3Z7H6|D3Z7H6_MOUSE;tr|E9Q906|E9Q906_MOUSE;tr|E9Q907|E9Q907_MOUSE;tr|E9Q905|E9Q905_MOUSE;tr|E9Q8Z4|E9Q8Z4_MOUSE;tr|E9Q8Z9|E9Q8Z9_MOUSE;tr|D3Z2H2|D3Z2H2_MOUSE;tr|E9Q903|E9Q903_MOUSE;tr|E9Q901|E9Q901_MOUSE;tr|E9Q9…	sp|P30999-2|CTND1_MOUSE;sp|P30999-3|CTND1_MOUSE;tr|G3X9V2|G3X9V2_MOUSE;sp|P30999|CTND1_MOUSE;tr|E9Q8Z5|E9Q8Z5_MOUSE;tr|E9Q8Z6|E9Q8Z6_MOUSE;tr|E9Q8Z8|E9Q8Z8_MOUSE;tr|E9Q986|E9Q986_MOUSE;tr|D3Z7H6|D3Z7H6_MOUSE;tr|E9Q906|E9Q906_MOUSE;tr|E9Q907|E9Q907_MOUSE;tr|E9Q905|E9Q905_MOUSE;tr|E9Q8Z4|E9Q8Z4_MOUSE;tr|E9Q8Z9|E9Q8Z9_MOUSE;tr|D3Z2H2|D3Z2H2_MOUSE;tr|E9Q903|E9Q903_MOUSE;tr|E9Q901|E9Q901_MOUSE;tr|E9Q9…	26;26;26;26;26;26;26;25;25;25;25;25;25;25;25;25;25;25;19	26;26;26;26;26;26;26;25;25;25;25;25;25;25;25;25;25;25;19	26;26;26;26;26;26;26;25;25;25;25;25;25;25;25;25;25;25;19	>sp|P30999-2|CTND1_MOUSE Isoform of P30999, Isoform 2 of Catenin delta-1 OS=Mus musculus GN=Ctnnd1;>sp|P30999-3|CTND1_MOUSE Isoform of P30999, Isoform 3 of Catenin delta-1 OS=Mus musculus GN=Ctnnd1;>tr|G3X9V2|G3X9V2_MOUSE Isoform of P30999, Catenin (Cadher	19	26	26	26
1183	P70698	Ctps	sp|P70698|PYRG1_MOUSE	sp|P70698|PYRG1_MOUSE	20	20	18	>sp|P70698|PYRG1_MOUSE CTP synthase 1 OS=Mus musculus GN=Ctps1 PE=1 SV=2	1	20	20	18
2344	P70303	Ctps2	sp|P70303|PYRG2_MOUSE;sp|P70303-3|PYRG2_MOUSE;sp|P70303-2|PYRG2_MOUSE;tr|A2AEQ5|A2AEQ5_MOUSE	sp|P70303|PYRG2_MOUSE;sp|P70303-3|PYRG2_MOUSE;sp|P70303-2|PYRG2_MOUSE	9;8;8;1	7;6;6;1	7;6;6;1	>sp|P70303|PYRG2_MOUSE CTP synthase 2 OS=Mus musculus GN=Ctps2 PE=2 SV=1;>sp|P70303-3|PYRG2_MOUSE Isoform of P70303, Isoform 3 of CTP synthase 2 OS=Mus musculus GN=Ctps2;>sp|P70303-2|PYRG2_MOUSE Isoform of P70303, Isoform 2 of CTP synthase 2 OS=Mus musculu	4	9	7	7
421	P16675	Ctsa	sp|P16675|PPGB_MOUSE;tr|G3X8T3|G3X8T3_MOUSE;tr|A2A5J9|A2A5J9_MOUSE;tr|A2A5J8|A2A5J8_MOUSE;tr|A2A5J6|A2A5J6_MOUSE	sp|P16675|PPGB_MOUSE;tr|G3X8T3|G3X8T3_MOUSE	17;17;4;2;1	17;17;4;2;1	17;17;4;2;1	>sp|P16675|PPGB_MOUSE Lysosomal protective protein OS=Mus musculus GN=Ctsa PE=1 SV=1;>tr|G3X8T3|G3X8T3_MOUSE Isoform of P16675, Carboxypeptidase OS=Mus musculus GN=Ctsa PE=1 SV=1	5	17	17	17
315	P10605	Ctsb	sp|P10605|CATB_MOUSE	sp|P10605|CATB_MOUSE	19	19	19	>sp|P10605|CATB_MOUSE Cathepsin B OS=Mus musculus GN=Ctsb PE=1 SV=2	1	19	19	19
1771	P97821	Ctsc	sp|P97821|CATC_MOUSE	sp|P97821|CATC_MOUSE	7	7	6	>sp|P97821|CATC_MOUSE Dipeptidyl peptidase 1 OS=Mus musculus GN=Ctsc PE=2 SV=1	1	7	7	6
91	P18242	Ctsd	sp|P18242|CATD_MOUSE;tr|F8WIR1|F8WIR1_MOUSE;tr|F6Y6L6|F6Y6L6_MOUSE	sp|P18242|CATD_MOUSE;tr|F8WIR1|F8WIR1_MOUSE;tr|F6Y6L6|F6Y6L6_MOUSE	30;19;19	30;19;19	30;19;19	>sp|P18242|CATD_MOUSE Cathepsin D OS=Mus musculus GN=Ctsd PE=1 SV=1;>tr|F8WIR1|F8WIR1_MOUSE Isoform of P18242, Cathepsin D OS=Mus musculus GN=Ctsd PE=1 SV=1;>tr|F6Y6L6|F6Y6L6_MOUSE Isoform of P18242, Cathepsin D (Fragment) OS=Mus musculus GN=Ctsd PE=1 SV=1	3	30	30	30
77	P55097	Ctsk	sp|P55097|CATK_MOUSE	sp|P55097|CATK_MOUSE	22	22	22	>sp|P55097|CATK_MOUSE Cathepsin K OS=Mus musculus GN=Ctsk PE=2 SV=2	1	22	22	22
1047	P06797	Ctsl	sp|P06797|CATL1_MOUSE	sp|P06797|CATL1_MOUSE	14	14	14	>sp|P06797|CATL1_MOUSE Cathepsin L1 OS=Mus musculus GN=Ctsl PE=1 SV=2	1	14	14	14
2238	O70370	Ctss	sp|O70370|CATS_MOUSE;tr|F6WR04|F6WR04_MOUSE	sp|O70370|CATS_MOUSE;tr|F6WR04|F6WR04_MOUSE	6;6	6;6	6;6	>sp|O70370|CATS_MOUSE Cathepsin S OS=Mus musculus GN=Ctss PE=1 SV=2;>tr|F6WR04|F6WR04_MOUSE Isoform of O70370, Cathepsin S OS=Mus musculus GN=Ctss PE=1 SV=1	2	6	6	6
114	Q9WUU7	Ctsz	sp|Q9WUU7|CATZ_MOUSE	sp|Q9WUU7|CATZ_MOUSE	23	23	23	>sp|Q9WUU7|CATZ_MOUSE Cathepsin Z OS=Mus musculus GN=Ctsz PE=2 SV=1	1	23	23	23
1797	Q99LJ0	Cttnbp2nl	sp|Q99LJ0|CT2NL_MOUSE;tr|A0A0G2JFS0|A0A0G2JFS0_MOUSE	sp|Q99LJ0|CT2NL_MOUSE	11;3	11;3	11;3	>sp|Q99LJ0|CT2NL_MOUSE CTTNBP2 N-terminal-like protein OS=Mus musculus GN=Cttnbp2nl PE=1 SV=1	2	11	11	11
3148	Q99J10	Ctu1	sp|Q99J10|CTU1_MOUSE	sp|Q99J10|CTU1_MOUSE	2	2	2	>sp|Q99J10|CTU1_MOUSE Cytoplasmic tRNA 2-thiolation protein 1 OS=Mus musculus GN=Ctu1 PE=2 SV=1	1	2	2	2
2907	Q3U308	Ctu2	sp|Q3U308|CTU2_MOUSE;tr|G3UXB4|G3UXB4_MOUSE;tr|D3Z2M0|D3Z2M0_MOUSE;tr|F6RF61|F6RF61_MOUSE	sp|Q3U308|CTU2_MOUSE;tr|G3UXB4|G3UXB4_MOUSE;tr|D3Z2M0|D3Z2M0_MOUSE	5;4;3;1	5;4;3;1	5;4;3;1	>sp|Q3U308|CTU2_MOUSE Cytoplasmic tRNA 2-thiolation protein 2 OS=Mus musculus GN=Ctu2 PE=2 SV=1;>tr|G3UXB4|G3UXB4_MOUSE Isoform of Q3U308, Cytoplasmic tRNA 2-thiolation protein 2 OS=Mus musculus GN=Ctu2 PE=1 SV=1;>tr|D3Z2M0|D3Z2M0_MOUSE Isoform of Q3U308,	4	5	5	5
2802	Q9CXX9	Cuedc2	sp|Q9CXX9|CUED2_MOUSE	sp|Q9CXX9|CUED2_MOUSE	3	3	3	>sp|Q9CXX9|CUED2_MOUSE CUE domain-containing protein 2 OS=Mus musculus GN=Cuedc2 PE=2 SV=1	1	3	3	3
2141	Q9WTX6	Cul1	sp|Q9WTX6|CUL1_MOUSE;tr|Q3TPM3|Q3TPM3_MOUSE;tr|D3Z2H3|D3Z2H3_MOUSE;tr|D3YUS8|D3YUS8_MOUSE	sp|Q9WTX6|CUL1_MOUSE;tr|Q3TPM3|Q3TPM3_MOUSE	16;13;2;1	16;13;2;1	16;13;2;1	>sp|Q9WTX6|CUL1_MOUSE Cullin-1 OS=Mus musculus GN=Cul1 PE=1 SV=1;>tr|Q3TPM3|Q3TPM3_MOUSE Isoform of Q9WTX6, Cullin-1 (Fragment) OS=Mus musculus GN=Cul1 PE=1 SV=1	4	16	16	16
1860	Q9D4H8	Cul2	sp|Q9D4H8|CUL2_MOUSE;sp|Q9D4H8-2|CUL2_MOUSE;tr|E0CYT5|E0CYT5_MOUSE	sp|Q9D4H8|CUL2_MOUSE;sp|Q9D4H8-2|CUL2_MOUSE;tr|E0CYT5|E0CYT5_MOUSE	14;11;10	14;11;10	14;11;10	>sp|Q9D4H8|CUL2_MOUSE Cullin-2 OS=Mus musculus GN=Cul2 PE=1 SV=2;>sp|Q9D4H8-2|CUL2_MOUSE Isoform of Q9D4H8, Isoform 2 of Cullin-2 OS=Mus musculus GN=Cul2;>tr|E0CYT5|E0CYT5_MOUSE Isoform of Q9D4H8, Cullin-2 (Fragment) OS=Mus musculus GN=Cul2 PE=1 SV=1	3	14	14	14
2057	E9Q4T8	Cul3	tr|E9Q4T8|E9Q4T8_MOUSE;sp|Q9JLV5|CUL3_MOUSE;tr|F6R0N8|F6R0N8_MOUSE;tr|F6UY44|F6UY44_MOUSE	tr|E9Q4T8|E9Q4T8_MOUSE;sp|Q9JLV5|CUL3_MOUSE	14;14;1;1	14;14;1;1	14;14;1;1	>tr|E9Q4T8|E9Q4T8_MOUSE Isoform of Q9JLV5, Cullin-3 OS=Mus musculus GN=Cul3 PE=1 SV=1;>sp|Q9JLV5|CUL3_MOUSE Cullin-3 OS=Mus musculus GN=Cul3 PE=1 SV=1	4	14	14	14
2097	A2A432	Cul4b	sp|A2A432|CUL4B_MOUSE;tr|E9PXY1|E9PXY1_MOUSE;sp|A2A432-2|CUL4B_MOUSE;tr|J3QJX0|J3QJX0_MOUSE	sp|A2A432|CUL4B_MOUSE;tr|E9PXY1|E9PXY1_MOUSE;sp|A2A432-2|CUL4B_MOUSE;tr|J3QJX0|J3QJX0_MOUSE	19;18;18;12	19;18;18;12	14;13;14;10	>sp|A2A432|CUL4B_MOUSE Cullin-4B OS=Mus musculus GN=Cul4b PE=1 SV=1;>tr|E9PXY1|E9PXY1_MOUSE Isoform of A2A432, Cullin-4B OS=Mus musculus GN=Cul4b PE=1 SV=2;>sp|A2A432-2|CUL4B_MOUSE Isoform of A2A432, Isoform 2 of Cullin-4B OS=Mus musculus GN=Cul4b;>tr|J3QJ	4	19	19	14
2596	E9Q6Z0	Cul5	tr|E9Q6Z0|E9Q6Z0_MOUSE;sp|Q9D5V5|CUL5_MOUSE;tr|E9PV12|E9PV12_MOUSE;tr|G3X914|G3X914_MOUSE	tr|E9Q6Z0|E9Q6Z0_MOUSE;sp|Q9D5V5|CUL5_MOUSE;tr|E9PV12|E9PV12_MOUSE;tr|G3X914|G3X914_MOUSE	6;6;6;6	6;6;6;6	6;6;6;6	>tr|E9Q6Z0|E9Q6Z0_MOUSE Isoform of Q9D5V5, Cullin-5 OS=Mus musculus GN=Cul5 PE=1 SV=1;>sp|Q9D5V5|CUL5_MOUSE Cullin-5 OS=Mus musculus GN=Cul5 PE=1 SV=3;>tr|E9PV12|E9PV12_MOUSE Isoform of Q9D5V5, Cullin-5 OS=Mus musculus GN=Cul5 PE=1 SV=1;>tr|G3X914|G3X914_M	4	6	6	6
3059	P53564-2	Cux1	sp|P53564-2|CUX1_MOUSE;tr|E9QKE9|E9QKE9_MOUSE;tr|H3BLS0|H3BLS0_MOUSE;sp|P53564|CUX1_MOUSE;tr|H3BJQ9|H3BJQ9_MOUSE;tr|H3BK24|H3BK24_MOUSE;sp|P53564-3|CUX1_MOUSE;tr|H3BKF6|H3BKF6_MOUSE;tr|H3BJ26|H3BJ26_MOUSE;tr|H3BKT0|H3BKT0_MOUSE;tr|H3BJN3|H3BJN3_MOUSE;sp|P70403|CASP_MOUSE;sp|P53564-4|CUX1_MOUSE;tr|H3BL09|H3BL09_MOUSE;tr|H3BJL7|H3BJL7_MOUSE;tr|H3BLJ7|H3BLJ7_MOUSE;sp|P53564-5|CUX1_MOUSE	sp|P53564-2|CUX1_MOUSE;tr|E9QKE9|E9QKE9_MOUSE;tr|H3BLS0|H3BLS0_MOUSE;sp|P53564|CUX1_MOUSE;tr|H3BJQ9|H3BJQ9_MOUSE;tr|H3BK24|H3BK24_MOUSE;sp|P53564-3|CUX1_MOUSE;tr|H3BKF6|H3BKF6_MOUSE;tr|H3BJ26|H3BJ26_MOUSE;tr|H3BKT0|H3BKT0_MOUSE;tr|H3BJN3|H3BJN3_MOUSE;sp|P70403|CASP_MOUSE;sp|P53564-4|CUX1_MOUSE	10;10;10;10;10;9;9;8;7;7;7;6;5;4;2;2;1	10;10;10;10;10;9;9;8;7;7;7;6;5;4;2;2;1	10;10;10;10;10;9;9;8;7;7;7;6;5;4;2;2;1	>sp|P53564-2|CUX1_MOUSE Isoform of P53564, Isoform 2 of Homeobox protein cut-like 1 OS=Mus musculus GN=Cux1;>tr|E9QKE9|E9QKE9_MOUSE Isoform of P53564, Homeobox protein cut-like OS=Mus musculus GN=Cux1 PE=1 SV=1;>tr|H3BLS0|H3BLS0_MOUSE Isoform of P53564, Ho	17	10	10	10
2214	Q9JHS9	Cwc15	sp|Q9JHS9|CWC15_MOUSE	sp|Q9JHS9|CWC15_MOUSE	10	10	10	>sp|Q9JHS9|CWC15_MOUSE Spliceosome-associated protein CWC15 homolog OS=Mus musculus GN=Cwc15 PE=1 SV=1	1	10	10	10
2490	Q8C5N3-2	Cwc22	sp|Q8C5N3-2|CWC22_MOUSE;tr|B1AYU7|B1AYU7_MOUSE;sp|Q8C5N3|CWC22_MOUSE;tr|A2AK44|A2AK44_MOUSE;tr|A2AK42|A2AK42_MOUSE;tr|B1AYU4|B1AYU4_MOUSE;tr|J3QNR0|J3QNR0_MOUSE;tr|J3QM48|J3QM48_MOUSE	sp|Q8C5N3-2|CWC22_MOUSE;tr|B1AYU7|B1AYU7_MOUSE;sp|Q8C5N3|CWC22_MOUSE;tr|A2AK44|A2AK44_MOUSE;tr|A2AK42|A2AK42_MOUSE;tr|B1AYU4|B1AYU4_MOUSE	11;11;11;9;9;6;1;1	11;11;11;9;9;6;1;1	11;11;11;9;9;6;1;1	>sp|Q8C5N3-2|CWC22_MOUSE Isoform of Q8C5N3, Isoform 2 of Pre-mRNA-splicing factor CWC22 homolog OS=Mus musculus GN=Cwc22;>tr|B1AYU7|B1AYU7_MOUSE Isoform of Q8C5N3, Pre-mRNA-splicing factor CWC22 homolog OS=Mus musculus GN=Cwc22 PE=1 SV=1;>sp|Q8C5N3|CWC22_M	8	11	11	11
2268	Q3TKY6	Cwc27	sp|Q3TKY6|CWC27_MOUSE	sp|Q3TKY6|CWC27_MOUSE	4	4	4	>sp|Q3TKY6|CWC27_MOUSE Peptidyl-prolyl cis-trans isomerase CWC27 homolog OS=Mus musculus GN=Cwc27 PE=2 SV=1	1	4	4	4
786	G5E850	Cyb5a	tr|G5E850|G5E850_MOUSE;sp|P56395|CYB5_MOUSE;tr|E0CY88|E0CY88_MOUSE	tr|G5E850|G5E850_MOUSE;sp|P56395|CYB5_MOUSE	11;11;3	11;11;3	11;11;3	>tr|G5E850|G5E850_MOUSE Isoform of P56395, Cytochrome b-5, isoform CRA_a OS=Mus musculus GN=Cyb5a PE=1 SV=1;>sp|P56395|CYB5_MOUSE Cytochrome b5 OS=Mus musculus GN=Cyb5a PE=1 SV=2	3	11	11	11
1506	Q9DB73	Cyb5r1	sp|Q9DB73|NB5R1_MOUSE;tr|G3UZG6|G3UZG6_MOUSE;sp|Q9DB73-2|NB5R1_MOUSE;tr|G3UZ57|G3UZ57_MOUSE	sp|Q9DB73|NB5R1_MOUSE;tr|G3UZG6|G3UZG6_MOUSE;sp|Q9DB73-2|NB5R1_MOUSE	10;8;5;1	10;8;5;1	10;8;5;1	>sp|Q9DB73|NB5R1_MOUSE NADH-cytochrome b5 reductase 1 OS=Mus musculus GN=Cyb5r1 PE=2 SV=1;>tr|G3UZG6|G3UZG6_MOUSE Isoform of Q9DB73, Cytochrome b5 reductase 1, isoform CRA_a (Fragment) OS=Mus musculus GN=Cyb5r1 PE=1 SV=1;>sp|Q9DB73-2|NB5R1_MOUSE Isoform of	4	10	10	10
603	Q9DCN2-2	Cyb5r3	sp|Q9DCN2-2|NB5R3_MOUSE;sp|Q9DCN2|NB5R3_MOUSE;tr|F2Z456|F2Z456_MOUSE;tr|A0A0A0MQM3|A0A0A0MQM3_MOUSE	sp|Q9DCN2-2|NB5R3_MOUSE;sp|Q9DCN2|NB5R3_MOUSE;tr|F2Z456|F2Z456_MOUSE;tr|A0A0A0MQM3|A0A0A0MQM3_MOUSE	16;16;15;12	16;16;15;12	16;16;15;12	>sp|Q9DCN2-2|NB5R3_MOUSE Isoform of Q9DCN2, Isoform 2 of NADH-cytochrome b5 reductase 3 OS=Mus musculus GN=Cyb5r3;>sp|Q9DCN2|NB5R3_MOUSE NADH-cytochrome b5 reductase 3 OS=Mus musculus GN=Cyb5r3 PE=1 SV=3;>tr|F2Z456|F2Z456_MOUSE Isoform of Q9DCN2, NADH-cyto	4	16	16	16
1354	Q61462-2	Cyba	sp|Q61462-2|CY24A_MOUSE;sp|Q61462|CY24A_MOUSE	sp|Q61462-2|CY24A_MOUSE;sp|Q61462|CY24A_MOUSE	3;3	3;3	3;3	>sp|Q61462-2|CY24A_MOUSE Isoform of Q61462, Isoform 2 of Cytochrome b-245 light chain OS=Mus musculus GN=Cyba;>sp|Q61462|CY24A_MOUSE Cytochrome b-245 light chain OS=Mus musculus GN=Cyba PE=1 SV=3	2	3	3	3
2005	Q61093	Cybb	sp|Q61093|CY24B_MOUSE;tr|E9Q7S3|E9Q7S3_MOUSE;tr|E9Q802|E9Q802_MOUSE;sp|Q8CIZ9-3|NOX1_MOUSE;sp|Q8CIZ9-2|NOX1_MOUSE;sp|Q8CIZ9|NOX1_MOUSE	sp|Q61093|CY24B_MOUSE	12;3;3;1;1;1	12;3;3;1;1;1	12;3;3;1;1;1	>sp|Q61093|CY24B_MOUSE Cytochrome b-245 heavy chain OS=Mus musculus GN=Cybb PE=1 SV=1	6	12	12	12
972	Q9D0M3-2	Cyc1	sp|Q9D0M3-2|CY1_MOUSE;sp|Q9D0M3|CY1_MOUSE	sp|Q9D0M3-2|CY1_MOUSE;sp|Q9D0M3|CY1_MOUSE	13;13	13;13	13;13	>sp|Q9D0M3-2|CY1_MOUSE Isoform of Q9D0M3, Isoform 2 of Cytochrome c1, heme protein, mitochondrial OS=Mus musculus GN=Cyc1;>sp|Q9D0M3|CY1_MOUSE Cytochrome c1, heme protein, mitochondrial OS=Mus musculus GN=Cyc1 PE=1 SV=1	2	13	13	13
802	P62897	Cycs	sp|P62897|CYC_MOUSE;tr|G3UWG1|G3UWG1_MOUSE;CON__P62894;sp|P00015|CYC2_MOUSE	sp|P62897|CYC_MOUSE;tr|G3UWG1|G3UWG1_MOUSE	14;13;6;3	14;13;6;3	14;13;6;3	>sp|P62897|CYC_MOUSE Cytochrome c, somatic OS=Mus musculus GN=Cycs PE=1 SV=2;>tr|G3UWG1|G3UWG1_MOUSE MCG115977 OS=Mus musculus GN=Gm10108 PE=3 SV=1	4	14	14	14
1250	Q7TMB8	Cyfip1	sp|Q7TMB8|CYFP1_MOUSE;sp|Q7TMB8-2|CYFP1_MOUSE;tr|E9PZS0|E9PZS0_MOUSE;tr|G3UZI5|G3UZI5_MOUSE	sp|Q7TMB8|CYFP1_MOUSE;sp|Q7TMB8-2|CYFP1_MOUSE	26;25;10;3	26;25;10;3	12;12;2;0	>sp|Q7TMB8|CYFP1_MOUSE Cytoplasmic FMR1-interacting protein 1 OS=Mus musculus GN=Cyfip1 PE=1 SV=1;>sp|Q7TMB8-2|CYFP1_MOUSE Isoform of Q7TMB8, Isoform 2 of Cytoplasmic FMR1-interacting protein 1 OS=Mus musculus GN=Cyfip1	4	26	26	12
1575	Q8BKS9	D19Bwg1357e	sp|Q8BKS9|K0020_MOUSE	sp|Q8BKS9|K0020_MOUSE	16	16	16	>sp|Q8BKS9|K0020_MOUSE Pumilio domain-containing protein KIAA0020 OS=Mus musculus GN=Kiaa0020 PE=1 SV=2	1	16	16	16
673	E9QL31	Dab2	tr|E9QL31|E9QL31_MOUSE;sp|P98078-2|DAB2_MOUSE;sp|P98078|DAB2_MOUSE;tr|E9PX84|E9PX84_MOUSE;tr|Q3TRE6|Q3TRE6_MOUSE;sp|P98078-3|DAB2_MOUSE;tr|F6TQN9|F6TQN9_MOUSE;tr|Q9DCE6|Q9DCE6_MOUSE;tr|E0CXT5|E0CXT5_MOUSE;tr|E0CZ53|E0CZ53_MOUSE;tr|E0CYJ2|E0CYJ2_MOUSE	tr|E9QL31|E9QL31_MOUSE;sp|P98078-2|DAB2_MOUSE;sp|P98078|DAB2_MOUSE;tr|E9PX84|E9PX84_MOUSE;tr|Q3TRE6|Q3TRE6_MOUSE;sp|P98078-3|DAB2_MOUSE;tr|F6TQN9|F6TQN9_MOUSE	26;26;26;21;21;21;18;11;11;6;1	26;26;26;21;21;21;18;11;11;6;1	26;26;26;21;21;21;18;11;11;6;1	>tr|E9QL31|E9QL31_MOUSE Isoform of P98078, Disabled homolog 2 OS=Mus musculus GN=Dab2 PE=1 SV=1;>sp|P98078-2|DAB2_MOUSE Isoform of P98078, Isoform p93 of Disabled homolog 2 OS=Mus musculus GN=Dab2;>sp|P98078|DAB2_MOUSE Disabled homolog 2 OS=Mus musculus GN	11	26	26	26
2075	Q91XC8	Dap	sp|Q91XC8|DAP1_MOUSE;tr|A0A087WR57|A0A087WR57_MOUSE;tr|A0A087WRC6|A0A087WRC6_MOUSE;tr|A0A087WSM4|A0A087WSM4_MOUSE	sp|Q91XC8|DAP1_MOUSE;tr|A0A087WR57|A0A087WR57_MOUSE;tr|A0A087WRC6|A0A087WRC6_MOUSE	6;4;3;2	6;4;3;2	6;4;3;2	>sp|Q91XC8|DAP1_MOUSE Death-associated protein 1 OS=Mus musculus GN=Dap PE=1 SV=3;>tr|A0A087WR57|A0A087WR57_MOUSE Isoform of Q91XC8, Death-associated protein 1 OS=Mus musculus GN=Dap PE=1 SV=1;>tr|A0A087WRC6|A0A087WRC6_MOUSE Isoform of Q91XC8, Death-associ	4	6	6	6
2167	Q9ER88	Dap3	sp|Q9ER88|RT29_MOUSE;tr|G3X9M0|G3X9M0_MOUSE;sp|Q9ER88-2|RT29_MOUSE;tr|G3UWZ6|G3UWZ6_MOUSE;tr|G3UWM7|G3UWM7_MOUSE;tr|G3UWR5|G3UWR5_MOUSE;tr|G3UWJ4|G3UWJ4_MOUSE;tr|G3UZC0|G3UZC0_MOUSE;tr|G3UYP3|G3UYP3_MOUSE;tr|G3UYM6|G3UYM6_MOUSE	sp|Q9ER88|RT29_MOUSE;tr|G3X9M0|G3X9M0_MOUSE;sp|Q9ER88-2|RT29_MOUSE;tr|G3UWZ6|G3UWZ6_MOUSE	13;13;10;7;6;3;3;3;1;1	13;13;10;7;6;3;3;3;1;1	13;13;10;7;6;3;3;3;1;1	>sp|Q9ER88|RT29_MOUSE 28S ribosomal protein S29, mitochondrial OS=Mus musculus GN=Dap3 PE=2 SV=1;>tr|G3X9M0|G3X9M0_MOUSE Isoform of Q9ER88, 28S ribosomal protein S29, mitochondrial OS=Mus musculus GN=Dap3 PE=1 SV=1;>sp|Q9ER88-2|RT29_MOUSE Isoform of Q9ER88	10	13	13	13
309	Q922B2	Dars	sp|Q922B2|SYDC_MOUSE;tr|Q8BJY7|Q8BJY7_MOUSE	sp|Q922B2|SYDC_MOUSE	42;7	42;7	42;7	>sp|Q922B2|SYDC_MOUSE Aspartate--tRNA ligase, cytoplasmic OS=Mus musculus GN=Dars PE=2 SV=2	2	42	42	42
964	Q9JII5-2	Dazap1	sp|Q9JII5-2|DAZP1_MOUSE;tr|Q3UGB5|Q3UGB5_MOUSE;sp|Q9JII5|DAZP1_MOUSE;tr|D3Z4J1|D3Z4J1_MOUSE	sp|Q9JII5-2|DAZP1_MOUSE;tr|Q3UGB5|Q3UGB5_MOUSE;sp|Q9JII5|DAZP1_MOUSE;tr|D3Z4J1|D3Z4J1_MOUSE	11;11;11;8	11;11;11;8	11;11;11;8	>sp|Q9JII5-2|DAZP1_MOUSE Isoform of Q9JII5, Isoform 2 of DAZ-associated protein 1 OS=Mus musculus GN=Dazap1;>tr|Q3UGB5|Q3UGB5_MOUSE Isoform of Q9JII5, DAZ associated protein 1, isoform CRA_b OS=Mus musculus GN=Dazap1 PE=1 SV=1;>sp|Q9JII5|DAZP1_MOUSE DAZ-as	4	11	11	11
2286	P31786	Dbi	sp|P31786|ACBP_MOUSE;tr|Q4VWZ5|Q4VWZ5_MOUSE;tr|D3Z563|D3Z563_MOUSE	sp|P31786|ACBP_MOUSE;tr|Q4VWZ5|Q4VWZ5_MOUSE	6;3;1	6;3;1	1;1;1	>sp|P31786|ACBP_MOUSE Acyl-CoA-binding protein OS=Mus musculus GN=Dbi PE=1 SV=2;>tr|Q4VWZ5|Q4VWZ5_MOUSE Isoform of P31786, Acyl-CoA-binding protein OS=Mus musculus GN=Dbi PE=1 SV=1	3	6	6	1
702	Q62418-3	Dbnl	sp|Q62418-3|DBNL_MOUSE;sp|Q62418|DBNL_MOUSE	sp|Q62418-3|DBNL_MOUSE;sp|Q62418|DBNL_MOUSE	23;22	23;22	1;0	>sp|Q62418-3|DBNL_MOUSE Isoform of Q62418, Isoform 3 of Drebrin-like protein OS=Mus musculus GN=Dbnl;>sp|Q62418|DBNL_MOUSE Drebrin-like protein OS=Mus musculus GN=Dbnl PE=1 SV=2	2	23	23	1
1184	P53395	Dbt	sp|P53395|ODB2_MOUSE;tr|A0A0G2JGU0|A0A0G2JGU0_MOUSE	sp|P53395|ODB2_MOUSE	17;1	17;1	17;1	>sp|P53395|ODB2_MOUSE Lipoamide acyltransferase component of branched-chain alpha-keto acid dehydrogenase complex, mitochondrial OS=Mus musculus GN=Dbt PE=1 SV=2	2	17	17	17
2145	Q6PAC3	Dcaf13	sp|Q6PAC3|DCA13_MOUSE	sp|Q6PAC3|DCA13_MOUSE	10	10	10	>sp|Q6PAC3|DCA13_MOUSE DDB1- and CUL4-associated factor 13 OS=Mus musculus GN=Dcaf13 PE=2 SV=2	1	10	10	10
2224	Q8N7N5	Dcaf8	sp|Q8N7N5|DCAF8_MOUSE;sp|Q8N7N5-2|DCAF8_MOUSE;tr|A0A0A6YWY2|A0A0A6YWY2_MOUSE;tr|A2AHY8|A2AHY8_MOUSE	sp|Q8N7N5|DCAF8_MOUSE;sp|Q8N7N5-2|DCAF8_MOUSE	8;6;2;1	8;6;2;1	8;6;2;1	>sp|Q8N7N5|DCAF8_MOUSE DDB1- and CUL4-associated factor 8 OS=Mus musculus GN=Dcaf8 PE=1 SV=1;>sp|Q8N7N5-2|DCAF8_MOUSE Isoform of Q8N7N5, Isoform 2 of DDB1- and CUL4-associated factor 8 OS=Mus musculus GN=Dcaf8	4	8	8	8
1657	Q9DAR7	Dcps	sp|Q9DAR7|DCPS_MOUSE;tr|Q3TBW9|Q3TBW9_MOUSE;tr|D6RFQ0|D6RFQ0_MOUSE	sp|Q9DAR7|DCPS_MOUSE;tr|Q3TBW9|Q3TBW9_MOUSE	11;7;4	11;7;4	11;7;4	>sp|Q9DAR7|DCPS_MOUSE m7GpppX diphosphatase OS=Mus musculus GN=Dcps PE=1 SV=1;>tr|Q3TBW9|Q3TBW9_MOUSE Isoform of Q9DAR7, m7GpppX diphosphatase OS=Mus musculus GN=Dcps PE=1 SV=1	3	11	11	11
902	E9Q586	Dctn1	tr|E9Q586|E9Q586_MOUSE;tr|E9Q3M3|E9Q3M3_MOUSE;sp|O08788-2|DCTN1_MOUSE;sp|O08788|DCTN1_MOUSE;tr|D3YX34|D3YX34_MOUSE;tr|D3Z2M9|D3Z2M9_MOUSE;tr|D3YYG9|D3YYG9_MOUSE	tr|E9Q586|E9Q586_MOUSE;tr|E9Q3M3|E9Q3M3_MOUSE;sp|O08788-2|DCTN1_MOUSE;sp|O08788|DCTN1_MOUSE;tr|D3YX34|D3YX34_MOUSE	48;48;47;47;43;5;5	48;48;47;47;43;5;5	48;48;47;47;43;5;5	>tr|E9Q586|E9Q586_MOUSE Isoform of O08788, Dynactin subunit 1 OS=Mus musculus GN=Dctn1 PE=1 SV=1;>tr|E9Q3M3|E9Q3M3_MOUSE Isoform of O08788, Dynactin subunit 1 OS=Mus musculus GN=Dctn1 PE=1 SV=1;>sp|O08788-2|DCTN1_MOUSE Isoform of O08788, Isoform 2 of Dynac	7	48	48	48
658	Q99KJ8	Dctn2	sp|Q99KJ8|DCTN2_MOUSE	sp|Q99KJ8|DCTN2_MOUSE	29	29	29	>sp|Q99KJ8|DCTN2_MOUSE Dynactin subunit 2 OS=Mus musculus GN=Dctn2 PE=1 SV=3	1	29	29	29
2274	Q9Z0Y1	Dctn3	sp|Q9Z0Y1|DCTN3_MOUSE;tr|E9Q919|E9Q919_MOUSE	sp|Q9Z0Y1|DCTN3_MOUSE;tr|E9Q919|E9Q919_MOUSE	6;4	6;4	6;4	>sp|Q9Z0Y1|DCTN3_MOUSE Dynactin subunit 3 OS=Mus musculus GN=Dctn3 PE=2 SV=2;>tr|E9Q919|E9Q919_MOUSE Isoform of Q9Z0Y1, Dynactin subunit 3 OS=Mus musculus GN=Dctn3 PE=1 SV=1	2	6	6	6
3133	D3Z6H3	Dctn6	tr|D3Z6H3|D3Z6H3_MOUSE;sp|Q9WUB4|DCTN6_MOUSE;tr|D3Z4E5|D3Z4E5_MOUSE;tr|F6XWI6|F6XWI6_MOUSE	tr|D3Z6H3|D3Z6H3_MOUSE;sp|Q9WUB4|DCTN6_MOUSE;tr|D3Z4E5|D3Z4E5_MOUSE;tr|F6XWI6|F6XWI6_MOUSE	2;2;2;1	2;2;2;1	2;2;2;1	>tr|D3Z6H3|D3Z6H3_MOUSE Isoform of Q9WUB4, Dynactin 6, isoform CRA_b OS=Mus musculus GN=Dctn6 PE=1 SV=1;>sp|Q9WUB4|DCTN6_MOUSE Dynactin subunit 6 OS=Mus musculus GN=Dctn6 PE=1 SV=1;>tr|D3Z4E5|D3Z4E5_MOUSE Isoform of Q9WUB4, Dynactin subunit 6 OS=Mus muscul	4	2	2	2
3196	Q9QY93	Dctpp1	sp|Q9QY93|DCTP1_MOUSE	sp|Q9QY93|DCTP1_MOUSE	2	2	2	>sp|Q9QY93|DCTP1_MOUSE dCTP pyrophosphatase 1 OS=Mus musculus GN=Dctpp1 PE=1 SV=1	1	2	2	2
1994	Q91X52	Dcxr	sp|Q91X52|DCXR_MOUSE;tr|A2AC16|A2AC16_MOUSE	sp|Q91X52|DCXR_MOUSE;tr|A2AC16|A2AC16_MOUSE	6;5	6;5	6;5	>sp|Q91X52|DCXR_MOUSE L-xylulose reductase OS=Mus musculus GN=Dcxr PE=2 SV=2;>tr|A2AC16|A2AC16_MOUSE Isoform of Q91X52, Dicarbonyl L-xylulose reductase, isoform CRA_a OS=Mus musculus GN=Dcxr PE=1 SV=1	2	6	6	6
1087	Q9CWS0	Ddah1	sp|Q9CWS0|DDAH1_MOUSE;tr|D3YU15|D3YU15_MOUSE	sp|Q9CWS0|DDAH1_MOUSE;tr|D3YU15|D3YU15_MOUSE	16;11	16;11	16;11	>sp|Q9CWS0|DDAH1_MOUSE N(G),N(G)-dimethylarginine dimethylaminohydrolase 1 OS=Mus musculus GN=Ddah1 PE=1 SV=3;>tr|D3YU15|D3YU15_MOUSE Isoform of Q9CWS0, Dimethylarginine dimethylaminohydrolase 1, isoform CRA_a OS=Mus musculus GN=Ddah1 PE=1 SV=1	2	16	16	16
538	Q3U1J4	Ddb1	sp|Q3U1J4|DDB1_MOUSE	sp|Q3U1J4|DDB1_MOUSE	44	44	44	>sp|Q3U1J4|DDB1_MOUSE DNA damage-binding protein 1 OS=Mus musculus GN=Ddb1 PE=1 SV=2	1	44	44	44
1943	A2ADY9	Ddi2	sp|A2ADY9|DDI2_MOUSE;sp|Q9DAF3|DDI1_MOUSE	sp|A2ADY9|DDI2_MOUSE	13;2	13;2	13;2	>sp|A2ADY9|DDI2_MOUSE Protein DDI1 homolog 2 OS=Mus musculus GN=Ddi2 PE=1 SV=1	2	13	13	13
419	O54734	Ddost	sp|O54734|OST48_MOUSE	sp|O54734|OST48_MOUSE	19	19	19	>sp|O54734|OST48_MOUSE Dolichyl-diphosphooligosaccharide--protein glycosyltransferase 48 kDa subunit OS=Mus musculus GN=Ddost PE=1 SV=2	1	19	19	19
1200	O35215	Ddt	sp|O35215|DOPD_MOUSE;tr|G3UYJ7|G3UYJ7_MOUSE;tr|G3UZN1|G3UZN1_MOUSE	sp|O35215|DOPD_MOUSE;tr|G3UYJ7|G3UYJ7_MOUSE;tr|G3UZN1|G3UZN1_MOUSE	11;7;6	11;7;6	11;7;6	>sp|O35215|DOPD_MOUSE D-dopachrome decarboxylase OS=Mus musculus GN=Ddt PE=1 SV=3;>tr|G3UYJ7|G3UYJ7_MOUSE Protein Gm20441 (Fragment) OS=Mus musculus GN=Gm20441 PE=4 SV=1;>tr|G3UZN1|G3UZN1_MOUSE Isoform of O35215, D-dopachrome decarboxylase OS=Mus musculus	3	11	11	11
443	Q91VR5	Ddx1	sp|Q91VR5|DDX1_MOUSE	sp|Q91VR5|DDX1_MOUSE	38	38	38	>sp|Q91VR5|DDX1_MOUSE ATP-dependent RNA helicase DDX1 OS=Mus musculus GN=Ddx1 PE=1 SV=1	1	38	38	38
2686	Q80Y44	Ddx10	sp|Q80Y44|DDX10_MOUSE	sp|Q80Y44|DDX10_MOUSE	7	7	7	>sp|Q80Y44|DDX10_MOUSE Probable ATP-dependent RNA helicase DDX10 OS=Mus musculus GN=Ddx10 PE=1 SV=2	1	7	7	7
635	Q501J6	Ddx17	sp|Q501J6|DDX17_MOUSE;tr|Q3U741|Q3U741_MOUSE;sp|Q501J6-2|DDX17_MOUSE	sp|Q501J6|DDX17_MOUSE;tr|Q3U741|Q3U741_MOUSE;sp|Q501J6-2|DDX17_MOUSE	35;35;25	23;23;14	23;23;14	>sp|Q501J6|DDX17_MOUSE Probable ATP-dependent RNA helicase DDX17 OS=Mus musculus GN=Ddx17 PE=1 SV=1;>tr|Q3U741|Q3U741_MOUSE Isoform of Q501J6, DEAD (Asp-Glu-Ala-Asp) box polypeptide 17, isoform CRA_a OS=Mus musculus GN=Ddx17 PE=1 SV=1;>sp|Q501J6-2|DDX17_MO	3	35	23	23
950	Q8K363	Ddx18	sp|Q8K363|DDX18_MOUSE;tr|F6ZX28|F6ZX28_MOUSE	sp|Q8K363|DDX18_MOUSE	25;3	25;3	25;3	>sp|Q8K363|DDX18_MOUSE ATP-dependent RNA helicase DDX18 OS=Mus musculus GN=Ddx18 PE=2 SV=1	2	25	25	25
664	Q61655	Ddx19a	sp|Q61655|DD19A_MOUSE;sp|Q9QY15-2|DDX25_MOUSE;sp|Q9QY15|DDX25_MOUSE	sp|Q61655|DD19A_MOUSE	26;1;1	26;1;1	8;1;1	>sp|Q61655|DD19A_MOUSE ATP-dependent RNA helicase DDX19A OS=Mus musculus GN=Ddx19a PE=2 SV=2	3	26	26	8
1572	Q9JJY4	Ddx20	sp|Q9JJY4|DDX20_MOUSE;tr|A0A0G2JE88|A0A0G2JE88_MOUSE	sp|Q9JJY4|DDX20_MOUSE	20;3	20;3	20;3	>sp|Q9JJY4|DDX20_MOUSE Probable ATP-dependent RNA helicase DDX20 OS=Mus musculus GN=Ddx20 PE=1 SV=2	2	20	20	20
311	Q9JIK5	Ddx21	sp|Q9JIK5|DDX21_MOUSE	sp|Q9JIK5|DDX21_MOUSE	70	70	70	>sp|Q9JIK5|DDX21_MOUSE Nucleolar RNA helicase 2 OS=Mus musculus GN=Ddx21 PE=1 SV=3	1	70	70	70
1312	D3Z0M9	Ddx23	tr|D3Z0M9|D3Z0M9_MOUSE	tr|D3Z0M9|D3Z0M9_MOUSE	22	22	22	>tr|D3Z0M9|D3Z0M9_MOUSE MCG18410, isoform CRA_a OS=Mus musculus GN=Ddx23 PE=1 SV=1	1	22	22	22
2393	Q9ESV0	Ddx24	sp|Q9ESV0|DDX24_MOUSE;tr|F8WJA0|F8WJA0_MOUSE	sp|Q9ESV0|DDX24_MOUSE;tr|F8WJA0|F8WJA0_MOUSE	13;13	13;13	13;13	>sp|Q9ESV0|DDX24_MOUSE ATP-dependent RNA helicase DDX24 OS=Mus musculus GN=Ddx24 PE=1 SV=2;>tr|F8WJA0|F8WJA0_MOUSE Isoform of Q9ESV0, ATP-dependent RNA helicase DDX24 OS=Mus musculus GN=Ddx24 PE=1 SV=1	2	13	13	13
1258	Q921N6	Ddx27	sp|Q921N6|DDX27_MOUSE;sp|Q921N6-2|DDX27_MOUSE;tr|H3BLJ6|H3BLJ6_MOUSE	sp|Q921N6|DDX27_MOUSE	25;11;11	25;11;11	25;11;11	>sp|Q921N6|DDX27_MOUSE Probable ATP-dependent RNA helicase DDX27 OS=Mus musculus GN=Ddx27 PE=1 SV=3	3	25	25	25
675	Q8VDW0	Ddx39	sp|Q8VDW0|DX39A_MOUSE;tr|D6RHT5|D6RHT5_MOUSE;sp|Q8VDW0-2|DX39A_MOUSE	sp|Q8VDW0|DX39A_MOUSE	31;13;8	18;8;5	18;8;5	>sp|Q8VDW0|DX39A_MOUSE ATP-dependent RNA helicase DDX39A OS=Mus musculus GN=Ddx39a PE=2 SV=1	3	31	18	18
256	Q9Z1N5	Ddx39b	sp|Q9Z1N5|DX39B_MOUSE;tr|G3UXI6|G3UXI6_MOUSE	sp|Q9Z1N5|DX39B_MOUSE	32;12	32;12	19;7	>sp|Q9Z1N5|DX39B_MOUSE Spliceosome RNA helicase Ddx39b OS=Mus musculus GN=Ddx39b PE=1 SV=1	2	32	32	19
143	Q62167	Ddx3x	sp|Q62167|DDX3X_MOUSE;sp|P16381|DDX3L_MOUSE;sp|Q61496|DDX4_MOUSE;tr|Q3V086|Q3V086_MOUSE	sp|Q62167|DDX3X_MOUSE;sp|P16381|DDX3L_MOUSE	57;42;2;2	57;42;2;2	21;8;0;0	>sp|Q62167|DDX3X_MOUSE ATP-dependent RNA helicase DDX3X OS=Mus musculus GN=Ddx3x PE=1 SV=3;>sp|P16381|DDX3L_MOUSE Putative ATP-dependent RNA helicase Pl10 OS=Mus musculus GN=D1Pas1 PE=2 SV=1	4	57	57	21
1595	Q62095	Ddx3y	sp|Q62095|DDX3Y_MOUSE	sp|Q62095|DDX3Y_MOUSE	37	1	1	>sp|Q62095|DDX3Y_MOUSE ATP-dependent RNA helicase DDX3Y OS=Mus musculus GN=Ddx3y PE=1 SV=2	1	37	1	1
2728	Q91VN6	Ddx41	sp|Q91VN6|DDX41_MOUSE	sp|Q91VN6|DDX41_MOUSE	5	5	5	>sp|Q91VN6|DDX41_MOUSE Probable ATP-dependent RNA helicase DDX41 OS=Mus musculus GN=Ddx41 PE=1 SV=2	1	5	5	5
2056	Q810A7	Ddx42	sp|Q810A7|DDX42_MOUSE;sp|Q810A7-2|DDX42_MOUSE	sp|Q810A7|DDX42_MOUSE;sp|Q810A7-2|DDX42_MOUSE	16;14	16;14	15;14	>sp|Q810A7|DDX42_MOUSE ATP-dependent RNA helicase DDX42 OS=Mus musculus GN=Ddx42 PE=1 SV=3;>sp|Q810A7-2|DDX42_MOUSE Isoform of Q810A7, Isoform 2 of ATP-dependent RNA helicase DDX42 OS=Mus musculus GN=Ddx42	2	16	16	15
1006	Q569Z5	Ddx46	sp|Q569Z5|DDX46_MOUSE;sp|Q569Z5-2|DDX46_MOUSE;tr|F8WHR6|F8WHR6_MOUSE	sp|Q569Z5|DDX46_MOUSE;sp|Q569Z5-2|DDX46_MOUSE;tr|F8WHR6|F8WHR6_MOUSE	33;31;31	33;31;31	33;31;31	>sp|Q569Z5|DDX46_MOUSE Probable ATP-dependent RNA helicase DDX46 OS=Mus musculus GN=Ddx46 PE=1 SV=2;>sp|Q569Z5-2|DDX46_MOUSE Isoform of Q569Z5, Isoform 2 of Probable ATP-dependent RNA helicase DDX46 OS=Mus musculus GN=Ddx46;>tr|F8WHR6|F8WHR6_MOUSE Isoform	3	33	33	33
2034	Q9CWX9	Ddx47	sp|Q9CWX9|DDX47_MOUSE;tr|F6QKD2|F6QKD2_MOUSE;tr|D3YWF9|D3YWF9_MOUSE	sp|Q9CWX9|DDX47_MOUSE;tr|F6QKD2|F6QKD2_MOUSE	12;10;1	12;10;1	12;10;1	>sp|Q9CWX9|DDX47_MOUSE Probable ATP-dependent RNA helicase DDX47 OS=Mus musculus GN=Ddx47 PE=2 SV=2;>tr|F6QKD2|F6QKD2_MOUSE Isoform of Q9CWX9, Probable ATP-dependent RNA helicase DDX47 (Fragment) OS=Mus musculus GN=Ddx47 PE=1 SV=1	3	12	12	12
3492	Q4FZF3	Ddx49	sp|Q4FZF3|DDX49_MOUSE	sp|Q4FZF3|DDX49_MOUSE	3	3	3	>sp|Q4FZF3|DDX49_MOUSE Probable ATP-dependent RNA helicase DDX49 OS=Mus musculus GN=Ddx49 PE=2 SV=1	1	3	3	3
162	Q61656	Ddx5	sp|Q61656|DDX5_MOUSE;tr|Q8BTS0|Q8BTS0_MOUSE;tr|S4R1I6|S4R1I6_MOUSE;tr|B1ARB9|B1ARB9_MOUSE;tr|B1ARC0|B1ARC0_MOUSE;tr|S4R1E3|S4R1E3_MOUSE	sp|Q61656|DDX5_MOUSE;tr|Q8BTS0|Q8BTS0_MOUSE;tr|S4R1I6|S4R1I6_MOUSE	55;55;42;17;15;7	55;55;42;17;15;7	43;43;31;16;15;7	>sp|Q61656|DDX5_MOUSE Probable ATP-dependent RNA helicase DDX5 OS=Mus musculus GN=Ddx5 PE=1 SV=2;>tr|Q8BTS0|Q8BTS0_MOUSE Isoform of Q61656, DEAD (Asp-Glu-Ala-Asp) box polypeptide 5 OS=Mus musculus GN=Ddx5 PE=1 SV=1;>tr|S4R1I6|S4R1I6_MOUSE Isoform of Q61656	6	55	55	43
2254	Q8K301	Ddx52	sp|Q8K301|DDX52_MOUSE	sp|Q8K301|DDX52_MOUSE	9	9	9	>sp|Q8K301|DDX52_MOUSE Probable ATP-dependent RNA helicase DDX52 OS=Mus musculus GN=Ddx52 PE=2 SV=2	1	9	9	9
2861	Q8K4L0	Ddx54	sp|Q8K4L0|DDX54_MOUSE	sp|Q8K4L0|DDX54_MOUSE	9	9	9	>sp|Q8K4L0|DDX54_MOUSE ATP-dependent RNA helicase DDX54 OS=Mus musculus GN=Ddx54 PE=1 SV=1	1	9	9	9
1850	Q9D0R4	Ddx56	sp|Q9D0R4|DDX56_MOUSE;tr|Q5SVX2|Q5SVX2_MOUSE	sp|Q9D0R4|DDX56_MOUSE;tr|Q5SVX2|Q5SVX2_MOUSE	9;6	9;6	9;6	>sp|Q9D0R4|DDX56_MOUSE Probable ATP-dependent RNA helicase DDX56 OS=Mus musculus GN=Ddx56 PE=2 SV=1;>tr|Q5SVX2|Q5SVX2_MOUSE Isoform of Q9D0R4, Probable ATP-dependent RNA helicase DDX56 (Fragment) OS=Mus musculus GN=Ddx56 PE=1 SV=1	2	9	9	9
1102	P54823	Ddx6	sp|P54823|DDX6_MOUSE	sp|P54823|DDX6_MOUSE	15	15	15	>sp|P54823|DDX6_MOUSE Probable ATP-dependent RNA helicase DDX6 OS=Mus musculus GN=Ddx6 PE=1 SV=1	1	15	15	15
1931	O09005	Degs1	sp|O09005|DEGS1_MOUSE	sp|O09005|DEGS1_MOUSE	4	4	4	>sp|O09005|DEGS1_MOUSE Sphingolipid delta(4)-desaturase DES1 OS=Mus musculus GN=Degs1 PE=2 SV=1	1	4	4	4
911	Q7TNV0	Dek	sp|Q7TNV0|DEK_MOUSE;tr|E9Q8Y1|E9Q8Y1_MOUSE;tr|D3YVJ6|D3YVJ6_MOUSE	sp|Q7TNV0|DEK_MOUSE;tr|E9Q8Y1|E9Q8Y1_MOUSE;tr|D3YVJ6|D3YVJ6_MOUSE	15;8;8	15;8;8	15;8;8	>sp|Q7TNV0|DEK_MOUSE Protein DEK OS=Mus musculus GN=Dek PE=1 SV=1;>tr|E9Q8Y1|E9Q8Y1_MOUSE Isoform of Q7TNV0, Protein DEK (Fragment) OS=Mus musculus GN=Dek PE=1 SV=1;>tr|D3YVJ6|D3YVJ6_MOUSE Isoform of Q7TNV0, Protein DEK (Fragment) OS=Mus musculus GN=Dek PE	3	15	15	15
1261	E9Q0G1	Denr	tr|E9Q0G1|E9Q0G1_MOUSE;sp|Q9CQJ6|DENR_MOUSE	tr|E9Q0G1|E9Q0G1_MOUSE;sp|Q9CQJ6|DENR_MOUSE	8;8	8;8	8;8	>tr|E9Q0G1|E9Q0G1_MOUSE Isoform of Q9CQJ6, Density-regulated protein (Fragment) OS=Mus musculus GN=Denr PE=1 SV=5;>sp|Q9CQJ6|DENR_MOUSE Density-regulated protein OS=Mus musculus GN=Denr PE=2 SV=1	2	8	8	8
2824	Q91YP3	Dera	sp|Q91YP3|DEOC_MOUSE	sp|Q91YP3|DEOC_MOUSE	5	5	5	>sp|Q91YP3|DEOC_MOUSE Deoxyribose-phosphate aldolase OS=Mus musculus GN=Dera PE=2 SV=1	1	5	5	5
2771	Q80UP3	Dgkz	sp|Q80UP3|DGKZ_MOUSE;tr|A2AHJ7|A2AHJ7_MOUSE;tr|A2AHK0|A2AHK0_MOUSE;tr|S4R215|S4R215_MOUSE;tr|S4R2G0|S4R2G0_MOUSE;tr|D3Z519|D3Z519_MOUSE;tr|D3Z2W1|D3Z2W1_MOUSE;tr|D3YWQ0|D3YWQ0_MOUSE	sp|Q80UP3|DGKZ_MOUSE;tr|A2AHJ7|A2AHJ7_MOUSE;tr|A2AHK0|A2AHK0_MOUSE	10;10;10;1;1;1;1;1	10;10;10;1;1;1;1;1	10;10;10;1;1;1;1;1	>sp|Q80UP3|DGKZ_MOUSE Diacylglycerol kinase zeta OS=Mus musculus GN=Dgkz PE=1 SV=2;>tr|A2AHJ7|A2AHJ7_MOUSE Isoform of Q80UP3, Diacylglycerol kinase OS=Mus musculus GN=Dgkz PE=1 SV=1;>tr|A2AHK0|A2AHK0_MOUSE Isoform of Q80UP3, Diacylglycerol kinase OS=Mus mu	8	10	10	10
2073	Q9DBB8	Dhdh	sp|Q9DBB8|DHDH_MOUSE	sp|Q9DBB8|DHDH_MOUSE	7	7	7	>sp|Q9DBB8|DHDH_MOUSE Trans-1,2-dihydrobenzene-1,2-diol dehydrogenase OS=Mus musculus GN=Dhdh PE=2 SV=1	1	7	7	7
1325	P00375	Dhfr	sp|P00375|DYR_MOUSE	sp|P00375|DYR_MOUSE	11	11	11	>sp|P00375|DYR_MOUSE Dihydrofolate reductase OS=Mus musculus GN=Dhfr PE=1 SV=3	1	11	11	11
2417	O35435	Dhodh	sp|O35435|PYRD_MOUSE;tr|E9Q1V3|E9Q1V3_MOUSE;tr|F6TCT7|F6TCT7_MOUSE;tr|D3YZY5|D3YZY5_MOUSE;tr|F6ZQJ5|F6ZQJ5_MOUSE	sp|O35435|PYRD_MOUSE;tr|E9Q1V3|E9Q1V3_MOUSE	8;7;3;2;1	8;7;3;2;1	8;7;3;2;1	>sp|O35435|PYRD_MOUSE Dihydroorotate dehydrogenase (quinone), mitochondrial OS=Mus musculus GN=Dhodh PE=2 SV=2;>tr|E9Q1V3|E9Q1V3_MOUSE Isoform of O35435, Dihydroorotate dehydrogenase (quinone), mitochondrial OS=Mus musculus GN=Dhodh PE=1 SV=1	5	8	8	8
1523	Q99L04	Dhrs1	sp|Q99L04|DHRS1_MOUSE	sp|Q99L04|DHRS1_MOUSE	11	11	11	>sp|Q99L04|DHRS1_MOUSE Dehydrogenase/reductase SDR family member 1 OS=Mus musculus GN=Dhrs1 PE=2 SV=1	1	11	11	11
668	O35286	Dhx15	sp|O35286|DHX15_MOUSE;tr|Q497W9|Q497W9_MOUSE;tr|A0A0G2JG10|A0A0G2JG10_MOUSE;tr|A0A0G2JGQ5|A0A0G2JGQ5_MOUSE	sp|O35286|DHX15_MOUSE;tr|Q497W9|Q497W9_MOUSE;tr|A0A0G2JG10|A0A0G2JG10_MOUSE	36;31;27;7	36;31;27;7	35;30;26;7	>sp|O35286|DHX15_MOUSE Pre-mRNA-splicing factor ATP-dependent RNA helicase DHX15 OS=Mus musculus GN=Dhx15 PE=1 SV=2;>tr|Q497W9|Q497W9_MOUSE Isoform of O35286, DEAH (Asp-Glu-Ala-His) box polypeptide 15 OS=Mus musculus GN=Dhx15 PE=2 SV=1;>tr|A0A0G2JG10|A0A0G	4	36	36	35
2871	Q6PGC1	Dhx29	sp|Q6PGC1|DHX29_MOUSE	sp|Q6PGC1|DHX29_MOUSE	12	12	12	>sp|Q6PGC1|DHX29_MOUSE ATP-dependent RNA helicase Dhx29 OS=Mus musculus GN=Dhx29 PE=2 SV=1	1	12	12	12
3388	Q8VHK9	Dhx36	sp|Q8VHK9|DHX36_MOUSE	sp|Q8VHK9|DHX36_MOUSE	9	9	9	>sp|Q8VHK9|DHX36_MOUSE ATP-dependent RNA helicase DHX36 OS=Mus musculus GN=Dhx36 PE=1 SV=2	1	9	9	9
2859	Q6NZL1	Dhx37	tr|Q6NZL1|Q6NZL1_MOUSE	tr|Q6NZL1|Q6NZL1_MOUSE	5	5	5	>tr|Q6NZL1|Q6NZL1_MOUSE DEAH (Asp-Glu-Ala-His) box polypeptide 37 OS=Mus musculus GN=Dhx37 PE=1 SV=1	1	5	5	5
2340	Q80X98	Dhx38	tr|Q80X98|Q80X98_MOUSE	tr|Q80X98|Q80X98_MOUSE	14	14	13	>tr|Q80X98|Q80X98_MOUSE DEAH (Asp-Glu-Ala-His) box polypeptide 38 OS=Mus musculus GN=Dhx38 PE=1 SV=1	1	14	14	13
273	E9QNN1	Dhx9	tr|E9QNN1|E9QNN1_MOUSE;tr|A0A087WPL5|A0A087WPL5_MOUSE;sp|O70133-2|DHX9_MOUSE;sp|O70133|DHX9_MOUSE;sp|O70133-3|DHX9_MOUSE;tr|Q3UR42|Q3UR42_MOUSE;tr|A0A087WRT3|A0A087WRT3_MOUSE	tr|E9QNN1|E9QNN1_MOUSE;tr|A0A087WPL5|A0A087WPL5_MOUSE;sp|O70133-2|DHX9_MOUSE;sp|O70133|DHX9_MOUSE;sp|O70133-3|DHX9_MOUSE;tr|Q3UR42|Q3UR42_MOUSE	61;60;58;57;47;33;1	61;60;58;57;47;33;1	61;60;58;57;47;33;1	>tr|E9QNN1|E9QNN1_MOUSE Isoform of O70133, ATP-dependent RNA helicase A OS=Mus musculus GN=Dhx9 PE=1 SV=1;>tr|A0A087WPL5|A0A087WPL5_MOUSE Isoform of O70133, ATP-dependent RNA helicase A OS=Mus musculus GN=Dhx9 PE=1 SV=1;>sp|O70133-2|DHX9_MOUSE Isoform of O	7	61	61	61
3362	Q9JIQ3	Diablo	sp|Q9JIQ3|DBLOH_MOUSE	sp|Q9JIQ3|DBLOH_MOUSE	2	2	2	>sp|Q9JIQ3|DBLOH_MOUSE Diablo homolog, mitochondrial OS=Mus musculus GN=Diablo PE=1 SV=2	1	2	2	2
1568	O08808	Diap1	sp|O08808|DIAP1_MOUSE;tr|E9PV41|E9PV41_MOUSE;tr|E9PXV7|E9PXV7_MOUSE;tr|Q6NS79|Q6NS79_MOUSE;tr|D3Z074|D3Z074_MOUSE	sp|O08808|DIAP1_MOUSE;tr|E9PV41|E9PV41_MOUSE;tr|E9PXV7|E9PXV7_MOUSE;tr|Q6NS79|Q6NS79_MOUSE;tr|D3Z074|D3Z074_MOUSE	34;34;33;32;31	34;34;33;32;31	34;34;33;32;31	>sp|O08808|DIAP1_MOUSE Protein diaphanous homolog 1 OS=Mus musculus GN=Diaph1 PE=1 SV=1;>tr|E9PV41|E9PV41_MOUSE Isoform of O08808, Protein diaphanous homolog 1 OS=Mus musculus GN=Diap1 PE=1 SV=1;>tr|E9PXV7|E9PXV7_MOUSE Isoform of O08808, Protein diaphanous	5	34	34	34
1789	Q3UH60	Dip2b	sp|Q3UH60|DIP2B_MOUSE;tr|D3Z5G8|D3Z5G8_MOUSE;sp|Q3UH60-2|DIP2B_MOUSE;sp|Q8BWT5|DIP2A_MOUSE;tr|F8WI56|F8WI56_MOUSE;tr|D3Z7D3|D3Z7D3_MOUSE	sp|Q3UH60|DIP2B_MOUSE;tr|D3Z5G8|D3Z5G8_MOUSE;sp|Q3UH60-2|DIP2B_MOUSE	17;11;11;2;2;2	17;11;11;2;2;2	6;0;0;0;0;0	>sp|Q3UH60|DIP2B_MOUSE Disco-interacting protein 2 homolog B OS=Mus musculus GN=Dip2b PE=1 SV=1;>tr|D3Z5G8|D3Z5G8_MOUSE Isoform of Q3UH60, Disco-interacting protein 2 homolog B OS=Mus musculus GN=Dip2b PE=1 SV=1;>sp|Q3UH60-2|DIP2B_MOUSE Isoform of Q3UH60,	6	17	17	6
1402	Q9CSH3	Dis3	sp|Q9CSH3|RRP44_MOUSE	sp|Q9CSH3|RRP44_MOUSE	23	23	23	>sp|Q9CSH3|RRP44_MOUSE Exosome complex exonuclease RRP44 OS=Mus musculus GN=Dis3 PE=2 SV=4	1	23	23	23
827	Q9ESX5	Dkc1	sp|Q9ESX5|DKC1_MOUSE;tr|B7ZCL7|B7ZCL7_MOUSE;tr|A2AN81|A2AN81_MOUSE;tr|F6YUI5|F6YUI5_MOUSE;tr|F6S1S5|F6S1S5_MOUSE	sp|Q9ESX5|DKC1_MOUSE;tr|B7ZCL7|B7ZCL7_MOUSE	22;12;6;6;3	22;12;6;6;3	22;12;6;6;3	>sp|Q9ESX5|DKC1_MOUSE H/ACA ribonucleoprotein complex subunit 4 OS=Mus musculus GN=Dkc1 PE=1 SV=4;>tr|B7ZCL7|B7ZCL7_MOUSE Isoform of Q9ESX5, H/ACA ribonucleoprotein complex subunit 4 (Fragment) OS=Mus musculus GN=Dkc1 PE=1 SV=1	5	22	22	22
625	Q8BMF4	Dlat	sp|Q8BMF4|ODP2_MOUSE	sp|Q8BMF4|ODP2_MOUSE	25	25	25	>sp|Q8BMF4|ODP2_MOUSE Dihydrolipoyllysine-residue acetyltransferase component of pyruvate dehydrogenase complex, mitochondrial OS=Mus musculus GN=Dlat PE=1 SV=2	1	25	25	25
158	O08749	Dld	sp|O08749|DLDH_MOUSE	sp|O08749|DLDH_MOUSE	36	36	36	>sp|O08749|DLDH_MOUSE Dihydrolipoyl dehydrogenase, mitochondrial OS=Mus musculus GN=Dld PE=1 SV=2	1	36	36	36
3100	E9PUF2	Dlgap4	tr|E9PUF2|E9PUF2_MOUSE;tr|F6YMR0|F6YMR0_MOUSE;tr|H3BKJ0|H3BKJ0_MOUSE;tr|H3BJW9|H3BJW9_MOUSE;tr|H3BL90|H3BL90_MOUSE	tr|E9PUF2|E9PUF2_MOUSE;tr|F6YMR0|F6YMR0_MOUSE;tr|H3BKJ0|H3BKJ0_MOUSE;tr|H3BJW9|H3BJW9_MOUSE;tr|H3BL90|H3BL90_MOUSE	6;5;4;4;3	6;5;4;4;3	1;1;1;1;1	>tr|E9PUF2|E9PUF2_MOUSE Isoform of B1AZP2, Disks large-associated protein 4 OS=Mus musculus GN=Dlgap4 PE=1 SV=1;>tr|F6YMR0|F6YMR0_MOUSE Isoform of B1AZP2, Disks large-associated protein 4 (Fragment) OS=Mus musculus GN=Dlgap4 PE=1 SV=2;>tr|H3BKJ0|H3BKJ0_MOU	5	6	6	1
665	Q9D2G2	Dlst	sp|Q9D2G2|ODO2_MOUSE;sp|Q9D2G2-2|ODO2_MOUSE	sp|Q9D2G2|ODO2_MOUSE;sp|Q9D2G2-2|ODO2_MOUSE	19;13	19;13	19;13	>sp|Q9D2G2|ODO2_MOUSE Dihydrolipoyllysine-residue succinyltransferase component of 2-oxoglutarate dehydrogenase complex, mitochondrial OS=Mus musculus GN=Dlst PE=1 SV=1;>sp|Q9D2G2-2|ODO2_MOUSE Isoform of Q9D2G2, Isoform 2 of Dihydrolipoyllysine-residue suc	2	19	19	19
890	P63037	Dnaja1	sp|P63037|DNJA1_MOUSE;tr|B1AXY1|B1AXY1_MOUSE;tr|B1AXY0|B1AXY0_MOUSE;tr|B1AXX9|B1AXX9_MOUSE	sp|P63037|DNJA1_MOUSE;tr|B1AXY1|B1AXY1_MOUSE	20;13;9;3	20;13;9;3	20;13;9;3	>sp|P63037|DNJA1_MOUSE DnaJ homolog subfamily A member 1 OS=Mus musculus GN=Dnaja1 PE=1 SV=1;>tr|B1AXY1|B1AXY1_MOUSE Isoform of P63037, DnaJ homolog subfamily A member 1 (Fragment) OS=Mus musculus GN=Dnaja1 PE=1 SV=1	4	20	20	20
788	Q9QYJ0	Dnaja2	sp|Q9QYJ0|DNJA2_MOUSE	sp|Q9QYJ0|DNJA2_MOUSE	19	19	19	>sp|Q9QYJ0|DNJA2_MOUSE DnaJ homolog subfamily A member 2 OS=Mus musculus GN=Dnaja2 PE=1 SV=1	1	19	19	19
1916	Q99M87-2	Dnaja3	sp|Q99M87-2|DNJA3_MOUSE;sp|Q99M87|DNJA3_MOUSE;sp|Q99M87-3|DNJA3_MOUSE	sp|Q99M87-2|DNJA3_MOUSE;sp|Q99M87|DNJA3_MOUSE;sp|Q99M87-3|DNJA3_MOUSE	9;8;6	9;8;6	9;8;6	>sp|Q99M87-2|DNJA3_MOUSE Isoform of Q99M87, Isoform 2 of DnaJ homolog subfamily A member 3, mitochondrial OS=Mus musculus GN=Dnaja3;>sp|Q99M87|DNJA3_MOUSE DnaJ homolog subfamily A member 3, mitochondrial OS=Mus musculus GN=Dnaja3 PE=1 SV=1;>sp|Q99M87-3|DNJ	3	9	9	9
2559	Q9QYJ3	Dnajb1	sp|Q9QYJ3|DNJB1_MOUSE	sp|Q9QYJ3|DNJB1_MOUSE	8	8	8	>sp|Q9QYJ3|DNJB1_MOUSE DnaJ homolog subfamily B member 1 OS=Mus musculus GN=Dnajb1 PE=2 SV=3	1	8	8	8
1314	Q99KV1	Dnajb11	sp|Q99KV1|DJB11_MOUSE	sp|Q99KV1|DJB11_MOUSE	12	12	12	>sp|Q99KV1|DJB11_MOUSE DnaJ homolog subfamily B member 11 OS=Mus musculus GN=Dnajb11 PE=1 SV=1	1	12	12	12
1825	Q9DC23	Dnajc10	sp|Q9DC23|DJC10_MOUSE	sp|Q9DC23|DJC10_MOUSE	15	15	15	>sp|Q9DC23|DJC10_MOUSE DnaJ homolog subfamily C member 10 OS=Mus musculus GN=Dnajc10 PE=1 SV=2	1	15	15	15
2184	Q5U458	Dnajc11	sp|Q5U458|DJC11_MOUSE;tr|E9Q8B3|E9Q8B3_MOUSE;tr|A2A8D1|A2A8D1_MOUSE	sp|Q5U458|DJC11_MOUSE;tr|E9Q8B3|E9Q8B3_MOUSE	8;4;1	8;4;1	8;4;1	>sp|Q5U458|DJC11_MOUSE DnaJ homolog subfamily C member 11 OS=Mus musculus GN=Dnajc11 PE=2 SV=2;>tr|E9Q8B3|E9Q8B3_MOUSE Isoform of Q5U458, DnaJ homolog subfamily C member 11 OS=Mus musculus GN=Dnajc11 PE=1 SV=1	3	8	8	8
1400	G3X922	Dnajc13	tr|G3X922|G3X922_MOUSE;tr|D4AFX7|D4AFX7_MOUSE;tr|A0A087WRC9|A0A087WRC9_MOUSE;tr|A0A087WS25|A0A087WS25_MOUSE	tr|G3X922|G3X922_MOUSE;tr|D4AFX7|D4AFX7_MOUSE	30;30;2;1	30;30;2;1	30;30;2;1	>tr|G3X922|G3X922_MOUSE Isoform of D4AFX7, MCG115602 OS=Mus musculus GN=Dnajc13 PE=1 SV=1;>tr|D4AFX7|D4AFX7_MOUSE Protein Dnajc13 OS=Mus musculus GN=Dnajc13 PE=1 SV=1	4	30	30	30
1228	P54103	Dnajc2	sp|P54103|DNJC2_MOUSE;tr|E9Q9H3|E9Q9H3_MOUSE;tr|E9Q9H2|E9Q9H2_MOUSE;tr|Q3TRX6|Q3TRX6_MOUSE	sp|P54103|DNJC2_MOUSE;tr|E9Q9H3|E9Q9H3_MOUSE;tr|E9Q9H2|E9Q9H2_MOUSE	17;16;15;6	17;16;15;6	17;16;15;6	>sp|P54103|DNJC2_MOUSE DnaJ homolog subfamily C member 2 OS=Mus musculus GN=Dnajc2 PE=1 SV=2;>tr|E9Q9H3|E9Q9H3_MOUSE Isoform of P54103, DnaJ homolog subfamily C member 2 OS=Mus musculus GN=Dnajc2 PE=1 SV=1;>tr|E9Q9H2|E9Q9H2_MOUSE Isoform of P54103, DnaJ ho	4	17	17	17
2251	Q91YW3	Dnajc3	sp|Q91YW3|DNJC3_MOUSE	sp|Q91YW3|DNJC3_MOUSE	16	16	16	>sp|Q91YW3|DNJC3_MOUSE DnaJ homolog subfamily C member 3 OS=Mus musculus GN=Dnajc3 PE=1 SV=1	1	16	16	16
1247	Q9QYI3	Dnajc7	sp|Q9QYI3|DNJC7_MOUSE;tr|F7BTP8|F7BTP8_MOUSE;tr|A2A5E1|A2A5E1_MOUSE	sp|Q9QYI3|DNJC7_MOUSE;tr|F7BTP8|F7BTP8_MOUSE	21;13;9	21;13;9	21;13;9	>sp|Q9QYI3|DNJC7_MOUSE DnaJ homolog subfamily C member 7 OS=Mus musculus GN=Dnajc7 PE=1 SV=2;>tr|F7BTP8|F7BTP8_MOUSE Isoform of Q9QYI3, DnaJ homolog subfamily C member 7 (Fragment) OS=Mus musculus GN=Dnajc7 PE=1 SV=1	3	21	21	21
1961	Q6NZB0	Dnajc8	sp|Q6NZB0|DNJC8_MOUSE;tr|A2ALF0|A2ALF0_MOUSE;tr|A2ALF3|A2ALF3_MOUSE;tr|F6TQL3|F6TQL3_MOUSE;tr|F7CXJ2|F7CXJ2_MOUSE;tr|F6QIL6|F6QIL6_MOUSE;tr|D3Z4I5|D3Z4I5_MOUSE	sp|Q6NZB0|DNJC8_MOUSE;tr|A2ALF0|A2ALF0_MOUSE;tr|A2ALF3|A2ALF3_MOUSE;tr|F6TQL3|F6TQL3_MOUSE	7;6;6;4;3;1;1	7;6;6;4;3;1;1	7;6;6;4;3;1;1	>sp|Q6NZB0|DNJC8_MOUSE DnaJ homolog subfamily C member 8 OS=Mus musculus GN=Dnajc8 PE=2 SV=2;>tr|A2ALF0|A2ALF0_MOUSE Isoform of Q6NZB0, DnaJ homolog subfamily C member 8 OS=Mus musculus GN=Dnajc8 PE=1 SV=1;>tr|A2ALF3|A2ALF3_MOUSE Isoform of Q6NZB0, DnaJ ho	7	7	7	7
2117	D3Z512	Dnase2a	tr|D3Z512|D3Z512_MOUSE;sp|P56542|DNS2A_MOUSE;tr|D3Z5U3|D3Z5U3_MOUSE	tr|D3Z512|D3Z512_MOUSE;sp|P56542|DNS2A_MOUSE;tr|D3Z5U3|D3Z5U3_MOUSE	7;7;4	7;7;4	7;7;4	>tr|D3Z512|D3Z512_MOUSE Isoform of P56542, Deoxyribonuclease-2-alpha OS=Mus musculus GN=Dnase2a PE=1 SV=1;>sp|P56542|DNS2A_MOUSE Deoxyribonuclease-2-alpha OS=Mus musculus GN=Dnase2 PE=2 SV=1;>tr|D3Z5U3|D3Z5U3_MOUSE Isoform of P56542, Deoxyribonuclease-2-al	3	7	7	7
1046	Q8K1M6-2	Dnm1l	sp|Q8K1M6-2|DNM1L_MOUSE;sp|Q8K1M6|DNM1L_MOUSE;sp|Q8K1M6-3|DNM1L_MOUSE;tr|E9PUD2|E9PUD2_MOUSE;sp|Q8K1M6-4|DNM1L_MOUSE;sp|Q8K1M6-5|DNM1L_MOUSE	sp|Q8K1M6-2|DNM1L_MOUSE;sp|Q8K1M6|DNM1L_MOUSE;sp|Q8K1M6-3|DNM1L_MOUSE;tr|E9PUD2|E9PUD2_MOUSE;sp|Q8K1M6-4|DNM1L_MOUSE	33;33;32;32;27;10	33;33;32;32;27;10	33;33;32;32;27;10	>sp|Q8K1M6-2|DNM1L_MOUSE Isoform of Q8K1M6, Isoform 2 of Dynamin-1-like protein OS=Mus musculus GN=Dnm1l;>sp|Q8K1M6|DNM1L_MOUSE Dynamin-1-like protein OS=Mus musculus GN=Dnm1l PE=1 SV=2;>sp|Q8K1M6-3|DNM1L_MOUSE Isoform of Q8K1M6, Isoform 3 of Dynamin-1-lik	6	33	33	33
987	Q3TCR7	Dnm2	tr|Q3TCR7|Q3TCR7_MOUSE;tr|G3X9G4|G3X9G4_MOUSE;tr|G3UXX2|G3UXX2_MOUSE	tr|Q3TCR7|Q3TCR7_MOUSE;tr|G3X9G4|G3X9G4_MOUSE	35;35;7	35;35;7	1;1;1	>tr|Q3TCR7|Q3TCR7_MOUSE Isoform of P39054, Dynamin-2 OS=Mus musculus GN=Dnm2 PE=1 SV=1;>tr|G3X9G4|G3X9G4_MOUSE Isoform of P39054, Dynamin-2 OS=Mus musculus GN=Dnm2 PE=1 SV=1	3	35	35	1
952	P13864	Dnmt1	sp|P13864|DNMT1_MOUSE;tr|J3QNW0|J3QNW0_MOUSE;sp|P13864-2|DNMT1_MOUSE	sp|P13864|DNMT1_MOUSE;tr|J3QNW0|J3QNW0_MOUSE;sp|P13864-2|DNMT1_MOUSE	45;40;40	45;40;40	45;40;40	>sp|P13864|DNMT1_MOUSE DNA (cytosine-5)-methyltransferase 1 OS=Mus musculus GN=Dnmt1 PE=1 SV=5;>tr|J3QNW0|J3QNW0_MOUSE Isoform of P13864, DNA (cytosine-5)-methyltransferase OS=Mus musculus GN=Dnmt1 PE=1 SV=1;>sp|P13864-2|DNMT1_MOUSE Isoform of P13864, Isof	3	45	45	45
1410	O88508	Dnmt3a	sp|O88508|DNM3A_MOUSE;sp|O88508-2|DNM3A_MOUSE;tr|G3UXY2|G3UXY2_MOUSE;tr|G3UX07|G3UX07_MOUSE;tr|G3UZK0|G3UZK0_MOUSE;tr|G3UY43|G3UY43_MOUSE;tr|G3UX63|G3UX63_MOUSE;sp|O88509-3|DNM3B_MOUSE;sp|O88509-4|DNM3B_MOUSE;sp|O88509-2|DNM3B_MOUSE;sp|O88509|DNM3B_MOUSE;tr|Q3KR45|Q3KR45_MOUSE;tr|G3UZU0|G3UZU0_MOUSE;tr|G3UZH2|G3UZH2_MOUSE;tr|G3UZG8|G3UZG8_MOUSE;tr|G3UZN5|G3UZN5_MOUSE	sp|O88508|DNM3A_MOUSE;sp|O88508-2|DNM3A_MOUSE	24;16;11;7;5;4;3;3;3;3;3;3;2;2;2;2	24;16;11;7;5;4;3;3;3;3;3;3;2;2;2;2	24;16;11;7;5;4;3;3;3;3;3;3;2;2;2;2	>sp|O88508|DNM3A_MOUSE DNA (cytosine-5)-methyltransferase 3A OS=Mus musculus GN=Dnmt3a PE=1 SV=2;>sp|O88508-2|DNM3A_MOUSE Isoform of O88508, Isoform 2 of DNA (cytosine-5)-methyltransferase 3A OS=Mus musculus GN=Dnmt3a	16	24	24	24
1002	Q9Z2W0	Dnpep	sp|Q9Z2W0|DNPEP_MOUSE;tr|Q3TVK3|Q3TVK3_MOUSE;tr|Q8BPW9|Q8BPW9_MOUSE;tr|A0A087WS31|A0A087WS31_MOUSE;tr|A0A087WSE6|A0A087WSE6_MOUSE;tr|A0A087WRC1|A0A087WRC1_MOUSE;tr|A0A087WSU0|A0A087WSU0_MOUSE;tr|A0A087WNX3|A0A087WNX3_MOUSE;tr|A0A087WSD3|A0A087WSD3_MOUSE	sp|Q9Z2W0|DNPEP_MOUSE;tr|Q3TVK3|Q3TVK3_MOUSE;tr|Q8BPW9|Q8BPW9_MOUSE	14;14;13;6;6;4;2;2;2	14;14;13;6;6;4;2;2;2	14;14;13;6;6;4;2;2;2	>sp|Q9Z2W0|DNPEP_MOUSE Aspartyl aminopeptidase OS=Mus musculus GN=Dnpep PE=2 SV=2;>tr|Q3TVK3|Q3TVK3_MOUSE Isoform of Q9Z2W0, Aspartyl aminopeptidase OS=Mus musculus GN=Dnpep PE=1 SV=1;>tr|Q8BPW9|Q8BPW9_MOUSE Isoform of Q9Z2W0, Aspartyl aminopeptidase OS=Mu	9	14	14	14
1589	Q80VJ3	Dnph1	sp|Q80VJ3|DNPH1_MOUSE	sp|Q80VJ3|DNPH1_MOUSE	6	6	6	>sp|Q80VJ3|DNPH1_MOUSE 2-deoxynucleoside 5-phosphate N-hydrolase 1 OS=Mus musculus GN=Dnph1 PE=2 SV=2	1	6	6	6
1667	Q8R2M2	Dnttip2	sp|Q8R2M2|TDIF2_MOUSE	sp|Q8R2M2|TDIF2_MOUSE	19	19	19	>sp|Q8R2M2|TDIF2_MOUSE Deoxynucleotidyltransferase terminal-interacting protein 2 OS=Mus musculus GN=Dnttip2 PE=1 SV=1	1	19	19	19
2887	E9QM99	Dock10	tr|E9QM99|E9QM99_MOUSE;sp|Q8BZN6|DOC10_MOUSE;tr|A0A087WQ86|A0A087WQ86_MOUSE;sp|Q8BZN6-2|DOC10_MOUSE;sp|Q8BZN6-3|DOC10_MOUSE;tr|A0A087WRP5|A0A087WRP5_MOUSE;tr|Q8BLX9|Q8BLX9_MOUSE;tr|A0A087WQA1|A0A087WQA1_MOUSE	tr|E9QM99|E9QM99_MOUSE;sp|Q8BZN6|DOC10_MOUSE;tr|A0A087WQ86|A0A087WQ86_MOUSE;sp|Q8BZN6-2|DOC10_MOUSE;sp|Q8BZN6-3|DOC10_MOUSE;tr|A0A087WRP5|A0A087WRP5_MOUSE	8;7;7;7;7;6;3;3	8;7;7;7;7;6;3;3	8;7;7;7;7;6;3;3	>tr|E9QM99|E9QM99_MOUSE Isoform of Q8BZN6, Dedicator of cytokinesis protein 10 OS=Mus musculus GN=Dock10 PE=1 SV=1;>sp|Q8BZN6|DOC10_MOUSE Dedicator of cytokinesis protein 10 OS=Mus musculus GN=Dock10 PE=1 SV=3;>tr|A0A087WQ86|A0A087WQ86_MOUSE Isoform of Q8B	8	8	8	8
927	A2AF67	Dock11	tr|A2AF67|A2AF67_MOUSE;sp|A2AF47|DOC11_MOUSE;tr|A2AF65|A2AF65_MOUSE	tr|A2AF67|A2AF67_MOUSE;sp|A2AF47|DOC11_MOUSE	8;8;2	8;8;2	8;8;2	>tr|A2AF67|A2AF67_MOUSE Isoform of A2AF47, Dedicator of cytokinesis protein 11 OS=Mus musculus GN=Dock11 PE=1 SV=1;>sp|A2AF47|DOC11_MOUSE Dedicator of cytokinesis protein 11 OS=Mus musculus GN=Dock11 PE=1 SV=1	3	8	8	8
1509	Q8C3J5	Dock2	sp|Q8C3J5|DOCK2_MOUSE;tr|Q5SRI3|Q5SRI3_MOUSE;tr|D6RGU3|D6RGU3_MOUSE;tr|Q3TMS1|Q3TMS1_MOUSE	sp|Q8C3J5|DOCK2_MOUSE;tr|Q5SRI3|Q5SRI3_MOUSE;tr|D6RGU3|D6RGU3_MOUSE	29;20;15;5	29;20;15;5	29;20;15;5	>sp|Q8C3J5|DOCK2_MOUSE Dedicator of cytokinesis protein 2 OS=Mus musculus GN=Dock2 PE=1 SV=3;>tr|Q5SRI3|Q5SRI3_MOUSE Isoform of Q8C3J5, Dedicator of cytokinesis protein 2 OS=Mus musculus GN=Dock2 PE=1 SV=2;>tr|D6RGU3|D6RGU3_MOUSE Isoform of Q8C3J5, Dedicat	4	29	29	29
2090	E9PX48	Dock7	tr|E9PX48|E9PX48_MOUSE;tr|A2A9M5|A2A9M5_MOUSE;sp|Q8R1A4-2|DOCK7_MOUSE;sp|Q8R1A4|DOCK7_MOUSE;tr|A2A9M4|A2A9M4_MOUSE;tr|A2AW79|A2AW79_MOUSE;tr|F6ZJ55|F6ZJ55_MOUSE	tr|E9PX48|E9PX48_MOUSE;tr|A2A9M5|A2A9M5_MOUSE;sp|Q8R1A4-2|DOCK7_MOUSE;sp|Q8R1A4|DOCK7_MOUSE	18;18;18;18;5;2;2	18;18;18;18;5;2;2	17;17;17;17;4;2;2	>tr|E9PX48|E9PX48_MOUSE Isoform of Q8R1A4, Dedicator of cytokinesis protein 7 OS=Mus musculus GN=Dock7 PE=1 SV=1;>tr|A2A9M5|A2A9M5_MOUSE Isoform of Q8R1A4, Dedicator of cytokinesis protein 7 OS=Mus musculus GN=Dock7 PE=1 SV=1;>sp|Q8R1A4-2|DOCK7_MOUSE Isofo	7	18	18	17
2976	Q99LN9	Dohh	sp|Q99LN9|DOHH_MOUSE;tr|F6TY47|F6TY47_MOUSE;tr|D3Z7J7|D3Z7J7_MOUSE;sp|Q99LN9-2|DOHH_MOUSE;tr|D3Z6Y9|D3Z6Y9_MOUSE;tr|D3YZM0|D3YZM0_MOUSE	sp|Q99LN9|DOHH_MOUSE;tr|F6TY47|F6TY47_MOUSE;tr|D3Z7J7|D3Z7J7_MOUSE;sp|Q99LN9-2|DOHH_MOUSE;tr|D3Z6Y9|D3Z6Y9_MOUSE	4;3;2;2;2;1	4;3;2;2;2;1	4;3;2;2;2;1	>sp|Q99LN9|DOHH_MOUSE Deoxyhypusine hydroxylase OS=Mus musculus GN=Dohh PE=1 SV=2;>tr|F6TY47|F6TY47_MOUSE Isoform of Q99LN9, Deoxyhypusine hydroxylase (Fragment) OS=Mus musculus GN=Dohh PE=1 SV=5;>tr|D3Z7J7|D3Z7J7_MOUSE Isoform of Q99LN9, Deoxyhypusine hyd	6	4	4	4
3539	Q61103	Dpf2	sp|Q61103|REQU_MOUSE;tr|D3Z5N6|D3Z5N6_MOUSE;tr|F8WIP7|F8WIP7_MOUSE	sp|Q61103|REQU_MOUSE;tr|D3Z5N6|D3Z5N6_MOUSE	3;3;1	3;3;1	3;3;1	>sp|Q61103|REQU_MOUSE Zinc finger protein ubi-d4 OS=Mus musculus GN=Dpf2 PE=1 SV=1;>tr|D3Z5N6|D3Z5N6_MOUSE Isoform of Q61103, Zinc finger protein ubi-d4 OS=Mus musculus GN=Dpf2 PE=1 SV=1	3	3	3	3
2610	Q9CWQ0	Dph5	sp|Q9CWQ0|DPH5_MOUSE;tr|A0A0G2JE69|A0A0G2JE69_MOUSE;tr|Q8BG20|Q8BG20_MOUSE;tr|V9GXP1|V9GXP1_MOUSE	sp|Q9CWQ0|DPH5_MOUSE	4;1;1;1	4;1;1;1	4;1;1;1	>sp|Q9CWQ0|DPH5_MOUSE Diphthine methyl ester synthase OS=Mus musculus GN=Dph5 PE=2 SV=2	4	4	4	4
1466	O70152	Dpm1	sp|O70152|DPM1_MOUSE;tr|A2BDX2|A2BDX2_MOUSE;tr|F8WII3|F8WII3_MOUSE	sp|O70152|DPM1_MOUSE;tr|A2BDX2|A2BDX2_MOUSE	9;6;3	9;6;3	9;6;3	>sp|O70152|DPM1_MOUSE Dolichol-phosphate mannosyltransferase subunit 1 OS=Mus musculus GN=Dpm1 PE=2 SV=1;>tr|A2BDX2|A2BDX2_MOUSE Isoform of O70152, Dolichol-phosphate mannosyltransferase subunit 1 OS=Mus musculus GN=Dpm1 PE=1 SV=1	3	9	9	9
509	Q99KK7	Dpp3	sp|Q99KK7|DPP3_MOUSE	sp|Q99KK7|DPP3_MOUSE	36	36	36	>sp|Q99KK7|DPP3_MOUSE Dipeptidyl peptidase 3 OS=Mus musculus GN=Dpp3 PE=2 SV=2	1	36	36	36
1128	Q9ET22	Dpp7	sp|Q9ET22|DPP2_MOUSE	sp|Q9ET22|DPP2_MOUSE	10	10	10	>sp|Q9ET22|DPP2_MOUSE Dipeptidyl peptidase 2 OS=Mus musculus GN=Dpp7 PE=2 SV=2	1	10	10	10
2649	Q8BVG4-2	Dpp9	sp|Q8BVG4-2|DPP9_MOUSE;sp|Q8BVG4|DPP9_MOUSE	sp|Q8BVG4-2|DPP9_MOUSE;sp|Q8BVG4|DPP9_MOUSE	5;5	5;5	5;5	>sp|Q8BVG4-2|DPP9_MOUSE Isoform of Q8BVG4, Isoform 2 of Dipeptidyl peptidase 9 OS=Mus musculus GN=Dpp9;>sp|Q8BVG4|DPP9_MOUSE Dipeptidyl peptidase 9 OS=Mus musculus GN=Dpp9 PE=2 SV=2	2	5	5	5
888	Q99LT0	Dpy30	sp|Q99LT0|DPY30_MOUSE	sp|Q99LT0|DPY30_MOUSE	5	5	5	>sp|Q99LT0|DPY30_MOUSE Protein dpy-30 homolog OS=Mus musculus GN=Dpy30 PE=1 SV=1	1	5	5	5
438	O08553	Dpysl2	sp|O08553|DPYL2_MOUSE;sp|Q62188|DPYL3_MOUSE;sp|P97427|DPYL1_MOUSE;tr|Q6P1J1|Q6P1J1_MOUSE;tr|D3YUS0|D3YUS0_MOUSE;tr|Q3TT92|Q3TT92_MOUSE;tr|Q3TMU8|Q3TMU8_MOUSE;sp|O35098|DPYL4_MOUSE;tr|E9PWE8|E9PWE8_MOUSE	sp|O08553|DPYL2_MOUSE	32;2;2;2;1;1;1;1;1	32;2;2;2;1;1;1;1;1	32;2;2;2;1;1;1;1;1	>sp|O08553|DPYL2_MOUSE Dihydropyrimidinase-related protein 2 OS=Mus musculus GN=Dpysl2 PE=1 SV=2	9	32	32	32
2178	Q91WV0	Dr1	sp|Q91WV0|NC2B_MOUSE	sp|Q91WV0|NC2B_MOUSE	7	7	7	>sp|Q91WV0|NC2B_MOUSE Protein Dr1 OS=Mus musculus GN=Dr1 PE=2 SV=1	1	7	7	7
2518	D3YYC2	Drap1	tr|D3YYC2|D3YYC2_MOUSE;tr|F6T9K1|F6T9K1_MOUSE;tr|G3UXH5|G3UXH5_MOUSE;sp|Q9D6N5|NC2A_MOUSE;tr|D3YY09|D3YY09_MOUSE	tr|D3YYC2|D3YYC2_MOUSE;tr|F6T9K1|F6T9K1_MOUSE;tr|G3UXH5|G3UXH5_MOUSE;sp|Q9D6N5|NC2A_MOUSE;tr|D3YY09|D3YY09_MOUSE	8;8;8;8;8	8;8;8;8;8	8;8;8;8;8	>tr|D3YYC2|D3YYC2_MOUSE Isoform of Q9D6N5, Dr1-associated corepressor OS=Mus musculus GN=Drap1 PE=1 SV=1;>tr|F6T9K1|F6T9K1_MOUSE Isoform of Q9D6N5, Dr1-associated corepressor OS=Mus musculus GN=Drap1 PE=1 SV=2;>tr|G3UXH5|G3UXH5_MOUSE Isoform of Q9D6N5, Dr1	5	8	8	8
1226	P32233	Drg1	sp|P32233|DRG1_MOUSE;tr|D6RHA5|D6RHA5_MOUSE;tr|F7BQ65|F7BQ65_MOUSE	sp|P32233|DRG1_MOUSE	18;1;1	18;1;1	17;1;1	>sp|P32233|DRG1_MOUSE Developmentally-regulated GTP-binding protein 1 OS=Mus musculus GN=Drg1 PE=1 SV=1	3	18	18	17
1837	Q9QXB9	Drg2	sp|Q9QXB9|DRG2_MOUSE	sp|Q9QXB9|DRG2_MOUSE	13	12	12	>sp|Q9QXB9|DRG2_MOUSE Developmentally-regulated GTP-binding protein 2 OS=Mus musculus GN=Drg2 PE=1 SV=1	1	13	12	12
1998	O35075	Dscr3	sp|O35075|DSCR3_MOUSE	sp|O35075|DSCR3_MOUSE	8	8	8	>sp|O35075|DSCR3_MOUSE Down syndrome critical region protein 3 homolog OS=Mus musculus GN=Dscr3 PE=2 SV=1	1	8	8	8
849	Q9R0P5	Dstn	sp|Q9R0P5|DEST_MOUSE	sp|Q9R0P5|DEST_MOUSE	20	16	16	>sp|Q9R0P5|DEST_MOUSE Destrin OS=Mus musculus GN=Dstn PE=1 SV=3	1	20	16	16
3203	Q8BHA3-2	Dtd2	sp|Q8BHA3-2|DTD2_MOUSE;sp|Q8BHA3|DTD2_MOUSE	sp|Q8BHA3-2|DTD2_MOUSE;sp|Q8BHA3|DTD2_MOUSE	3;3	3;3	3;3	>sp|Q8BHA3-2|DTD2_MOUSE Isoform of Q8BHA3, Isoform 2 of Probable D-tyrosyl-tRNA(Tyr) deacylase 2 OS=Mus musculus GN=Dtd2;>sp|Q8BHA3|DTD2_MOUSE Probable D-tyrosyl-tRNA(Tyr) deacylase 2 OS=Mus musculus GN=Dtd2 PE=2 SV=1	2	3	3	3
2951	P97930	Dtymk	sp|P97930|KTHY_MOUSE;tr|D3Z3R3|D3Z3R3_MOUSE;sp|P97930-2|KTHY_MOUSE	sp|P97930|KTHY_MOUSE;tr|D3Z3R3|D3Z3R3_MOUSE	7;4;3	7;4;3	7;4;3	>sp|P97930|KTHY_MOUSE Thymidylate kinase OS=Mus musculus GN=Dtymk PE=2 SV=2;>tr|D3Z3R3|D3Z3R3_MOUSE Isoform of P97930, Thymidylate kinase OS=Mus musculus GN=Dtymk PE=1 SV=1	3	7	7	7
2917	Q91XI1	Dus3l	sp|Q91XI1|DUS3L_MOUSE;sp|Q91XI1-2|DUS3L_MOUSE	sp|Q91XI1|DUS3L_MOUSE	7;3	7;3	7;3	>sp|Q91XI1|DUS3L_MOUSE tRNA-dihydrouridine(47) synthase [NAD(P)(+)]-like OS=Mus musculus GN=Dus3l PE=2 SV=1	2	7	7	7
876	Q9D7X3	Dusp3	sp|Q9D7X3|DUS3_MOUSE;tr|B1AQF4|B1AQF4_MOUSE;tr|Q3V2Y9|Q3V2Y9_MOUSE;tr|H3BKL8|H3BKL8_MOUSE;tr|H3BKD1|H3BKD1_MOUSE	sp|Q9D7X3|DUS3_MOUSE;tr|B1AQF4|B1AQF4_MOUSE;tr|Q3V2Y9|Q3V2Y9_MOUSE;tr|H3BKL8|H3BKL8_MOUSE;tr|H3BKD1|H3BKD1_MOUSE	10;10;7;6;5	10;10;7;6;5	10;10;7;6;5	>sp|Q9D7X3|DUS3_MOUSE Dual specificity protein phosphatase 3 OS=Mus musculus GN=Dusp3 PE=1 SV=1;>tr|B1AQF4|B1AQF4_MOUSE Isoform of Q9D7X3, Dual-specificity protein phosphatase 3 OS=Mus musculus GN=Dusp3 PE=1 SV=1;>tr|Q3V2Y9|Q3V2Y9_MOUSE Isoform of Q9D7X3,	5	10	10	10
1048	Q9CQ43	Dut	tr|Q9CQ43|Q9CQ43_MOUSE	tr|Q9CQ43|Q9CQ43_MOUSE	12	12	2	>tr|Q9CQ43|Q9CQ43_MOUSE Isoform of Q8VCG1, Deoxyuridine triphosphatase OS=Mus musculus GN=Dut PE=1 SV=1	1	12	12	2
3793	Q8VCG1	Dut	tr|Q8VCG1|Q8VCG1_MOUSE	tr|Q8VCG1|Q8VCG1_MOUSE	11	1	1	>tr|Q8VCG1|Q8VCG1_MOUSE Deoxyuridine triphosphatase, isoform CRA_b OS=Mus musculus GN=Dut PE=1 SV=1	1	11	1	1
63	Q9JHU4	Dync1h1	sp|Q9JHU4|DYHC1_MOUSE;tr|F6ZX84|F6ZX84_MOUSE;REV__sp|Q6PGF7|EXOC8_MOUSE	sp|Q9JHU4|DYHC1_MOUSE	253;19;1	253;19;1	253;19;1	>sp|Q9JHU4|DYHC1_MOUSE Cytoplasmic dynein 1 heavy chain 1 OS=Mus musculus GN=Dync1h1 PE=1 SV=2	3	253	253	253
732	O88487	Dync1i2	sp|O88487|DC1I2_MOUSE;tr|A2BFF8|A2BFF8_MOUSE;tr|Q3TPJ8|Q3TPJ8_MOUSE;tr|A2BFF9|A2BFF9_MOUSE;tr|A2BFF5|A2BFF5_MOUSE;tr|D3Z258|D3Z258_MOUSE	sp|O88487|DC1I2_MOUSE;tr|A2BFF8|A2BFF8_MOUSE;tr|Q3TPJ8|Q3TPJ8_MOUSE;tr|A2BFF9|A2BFF9_MOUSE;tr|A2BFF5|A2BFF5_MOUSE	21;20;20;19;18;1	21;20;20;19;18;1	18;17;17;16;15;0	>sp|O88487|DC1I2_MOUSE Cytoplasmic dynein 1 intermediate chain 2 OS=Mus musculus GN=Dync1i2 PE=1 SV=1;>tr|A2BFF8|A2BFF8_MOUSE Isoform of O88487, Cytoplasmic dynein 1 intermediate chain 2 OS=Mus musculus GN=Dync1i2 PE=1 SV=1;>tr|Q3TPJ8|Q3TPJ8_MOUSE Isoform	6	21	21	18
747	Q8R1Q8	Dync1li1	sp|Q8R1Q8|DC1L1_MOUSE	sp|Q8R1Q8|DC1L1_MOUSE	30	30	29	>sp|Q8R1Q8|DC1L1_MOUSE Cytoplasmic dynein 1 light intermediate chain 1 OS=Mus musculus GN=Dync1li1 PE=1 SV=1	1	30	30	29
2163	Q6PDL0	Dync1li2	sp|Q6PDL0|DC1L2_MOUSE	sp|Q6PDL0|DC1L2_MOUSE	14	13	13	>sp|Q6PDL0|DC1L2_MOUSE Cytoplasmic dynein 1 light intermediate chain 2 OS=Mus musculus GN=Dync1li2 PE=1 SV=2	1	14	13	13
1187	P63168	Dynll1	sp|P63168|DYL1_MOUSE;tr|Q80ZS7|Q80ZS7_MOUSE	sp|P63168|DYL1_MOUSE	7;3	7;3	4;1	>sp|P63168|DYL1_MOUSE Dynein light chain 1, cytoplasmic OS=Mus musculus GN=Dynll1 PE=1 SV=1	2	7	7	4
1042	P62627	Dynlrb1	sp|P62627|DLRB1_MOUSE;tr|A2AVR9|A2AVR9_MOUSE	sp|P62627|DLRB1_MOUSE;tr|A2AVR9|A2AVR9_MOUSE	8;5	8;5	8;5	>sp|P62627|DLRB1_MOUSE Dynein light chain roadblock-type 1 OS=Mus musculus GN=Dynlrb1 PE=1 SV=3;>tr|A2AVR9|A2AVR9_MOUSE Isoform of P62627, Dynein light chain roadblock-type 1 OS=Mus musculus GN=Dynlrb1 PE=1 SV=1	2	8	8	8
1707	P51807	Dynlt1f	sp|P51807|DYLT1_MOUSE	sp|P51807|DYLT1_MOUSE	4	4	4	>sp|P51807|DYLT1_MOUSE Dynein light chain Tctex-type 1 OS=Mus musculus GN=Dynlt1 PE=1 SV=1	1	4	4	4
4071	A9C478	Dyrk1a	tr|A9C478|A9C478_MOUSE;tr|A1L341|A1L341_MOUSE;sp|Q61214|DYR1A_MOUSE	tr|A9C478|A9C478_MOUSE;tr|A1L341|A1L341_MOUSE;sp|Q61214|DYR1A_MOUSE	1;1;1	1;1;1	1;1;1	>tr|A9C478|A9C478_MOUSE Isoform of Q61214, Dual-specificity tyrosine-phosphorylation-regulated kinase 1A (Fragment) OS=Mus musculus GN=Dyrk1a PE=1 SV=1;>tr|A1L341|A1L341_MOUSE Isoform of Q61214, Dual-specificity tyrosine-phosphorylation-regulated kinase 1A	3	1	1	1
2134	Q8C2E7	E430025E21Rik	sp|Q8C2E7|STRUM_MOUSE;sp|Q8C2E7-2|STRUM_MOUSE	sp|Q8C2E7|STRUM_MOUSE;sp|Q8C2E7-2|STRUM_MOUSE	14;7	14;7	14;7	>sp|Q8C2E7|STRUM_MOUSE WASH complex subunit strumpellin OS=Mus musculus GN=Kiaa0196 PE=2 SV=2;>sp|Q8C2E7-2|STRUM_MOUSE Isoform of Q8C2E7, Isoform 2 of WASH complex subunit strumpellin OS=Mus musculus GN=Kiaa0196	2	14	14	14
1351	Q9D903	Ebna1bp2	sp|Q9D903|EBP2_MOUSE;tr|A2ACZ1|A2ACZ1_MOUSE	sp|Q9D903|EBP2_MOUSE;tr|A2ACZ1|A2ACZ1_MOUSE	14;10	14;10	14;10	>sp|Q9D903|EBP2_MOUSE Probable rRNA-processing protein EBP2 OS=Mus musculus GN=Ebna1bp2 PE=2 SV=1;>tr|A2ACZ1|A2ACZ1_MOUSE Isoform of Q9D903, Probable rRNA-processing protein EBP2 (Fragment) OS=Mus musculus GN=Ebna1bp2 PE=1 SV=5	2	14	14	14
2611	A2AC29	Ebp	tr|A2AC29|A2AC29_MOUSE;sp|P70245|EBP_MOUSE	tr|A2AC29|A2AC29_MOUSE;sp|P70245|EBP_MOUSE	1;1	1;1	1;1	>tr|A2AC29|A2AC29_MOUSE Isoform of P70245, 3-beta-hydroxysteroid-Delta(8),Delta(7)-isomerase (Fragment) OS=Mus musculus GN=Ebp PE=1 SV=1;>sp|P70245|EBP_MOUSE 3-beta-hydroxysteroid-Delta(8),Delta(7)-isomerase OS=Mus musculus GN=Ebp PE=1 SV=3	2	1	1	1
2112	O35459	Ech1	sp|O35459|ECH1_MOUSE;tr|F7B227|F7B227_MOUSE	sp|O35459|ECH1_MOUSE;tr|F7B227|F7B227_MOUSE	10;7	10;7	10;7	>sp|O35459|ECH1_MOUSE Delta(3,5)-Delta(2,4)-dienoyl-CoA isomerase, mitochondrial OS=Mus musculus GN=Ech1 PE=1 SV=1;>tr|F7B227|F7B227_MOUSE Isoform of O35459, Delta(3,5)-Delta(2,4)-dienoyl-CoA isomerase, mitochondrial (Fragment) OS=Mus musculus GN=Ech1 PE=1	2	10	10	10
2589	Q9D9V3-2	Echdc1	sp|Q9D9V3-2|ECHD1_MOUSE;sp|Q9D9V3|ECHD1_MOUSE;tr|E0CXS3|E0CXS3_MOUSE	sp|Q9D9V3-2|ECHD1_MOUSE;sp|Q9D9V3|ECHD1_MOUSE;tr|E0CXS3|E0CXS3_MOUSE	9;9;5	9;9;5	9;9;5	>sp|Q9D9V3-2|ECHD1_MOUSE Isoform of Q9D9V3, Isoform 2 of Ethylmalonyl-CoA decarboxylase OS=Mus musculus GN=Echdc1;>sp|Q9D9V3|ECHD1_MOUSE Ethylmalonyl-CoA decarboxylase OS=Mus musculus GN=Echdc1 PE=1 SV=2;>tr|E0CXS3|E0CXS3_MOUSE Isoform of Q9D9V3, Ethylmalo	3	9	9	9
2800	Q9D7J9	Echdc3	sp|Q9D7J9|ECHD3_MOUSE	sp|Q9D7J9|ECHD3_MOUSE	4	4	4	>sp|Q9D7J9|ECHD3_MOUSE Enoyl-CoA hydratase domain-containing protein 3, mitochondrial OS=Mus musculus GN=Echdc3 PE=1 SV=1	1	4	4	4
627	Q8BH95	Echs1	sp|Q8BH95|ECHM_MOUSE;tr|F6T930|F6T930_MOUSE	sp|Q8BH95|ECHM_MOUSE;tr|F6T930|F6T930_MOUSE	18;12	18;12	18;12	>sp|Q8BH95|ECHM_MOUSE Enoyl-CoA hydratase, mitochondrial OS=Mus musculus GN=Echs1 PE=1 SV=1;>tr|F6T930|F6T930_MOUSE Isoform of Q8BH95, Enoyl-CoA hydratase, mitochondrial (Fragment) OS=Mus musculus GN=Echs1 PE=1 SV=1	2	18	18	18
1566	P42125	Eci1	sp|P42125|ECI1_MOUSE;tr|Z4YN41|Z4YN41_MOUSE	sp|P42125|ECI1_MOUSE	10;1	10;1	9;0	>sp|P42125|ECI1_MOUSE Enoyl-CoA delta isomerase 1, mitochondrial OS=Mus musculus GN=Eci1 PE=1 SV=2	2	10	10	9
2233	Q9WUR2-2	Eci2	sp|Q9WUR2-2|ECI2_MOUSE;tr|Q3TCD4|Q3TCD4_MOUSE;sp|Q9WUR2|ECI2_MOUSE;tr|E9Q7A8|E9Q7A8_MOUSE;tr|E9PYC6|E9PYC6_MOUSE;tr|E9Q858|E9Q858_MOUSE;tr|E9PUY9|E9PUY9_MOUSE;tr|E9PYA9|E9PYA9_MOUSE;tr|E9PVM6|E9PVM6_MOUSE	sp|Q9WUR2-2|ECI2_MOUSE;tr|Q3TCD4|Q3TCD4_MOUSE;sp|Q9WUR2|ECI2_MOUSE;tr|E9Q7A8|E9Q7A8_MOUSE;tr|E9PYC6|E9PYC6_MOUSE;tr|E9Q858|E9Q858_MOUSE;tr|E9PUY9|E9PUY9_MOUSE;tr|E9PYA9|E9PYA9_MOUSE;tr|E9PVM6|E9PVM6_MOUSE	7;7;7;5;5;5;5;5;5	7;7;7;5;5;5;5;5;5	6;6;6;5;5;5;5;5;5	>sp|Q9WUR2-2|ECI2_MOUSE Isoform of Q9WUR2, Isoform 2 of Enoyl-CoA delta isomerase 2, mitochondrial OS=Mus musculus GN=Eci2;>tr|Q3TCD4|Q3TCD4_MOUSE Isoform of Q9WUR2, Enoyl-CoA delta isomerase 2, mitochondrial OS=Mus musculus GN=Eci2 PE=1 SV=1;>sp|Q9WUR2|EC	9	7	7	6
2881	Q8K2D3	Edc3	sp|Q8K2D3|EDC3_MOUSE	sp|Q8K2D3|EDC3_MOUSE	7	7	7	>sp|Q8K2D3|EDC3_MOUSE Enhancer of mRNA-decapping protein 3 OS=Mus musculus GN=Edc3 PE=1 SV=1	1	7	7	7
1076	G5E896	Edc4	tr|G5E896|G5E896_MOUSE;sp|Q3UJB9-2|EDC4_MOUSE;sp|Q3UJB9|EDC4_MOUSE;tr|D6RE33|D6RE33_MOUSE;tr|F6ZJ27|F6ZJ27_MOUSE;tr|F6V5I7|F6V5I7_MOUSE	tr|G5E896|G5E896_MOUSE;sp|Q3UJB9-2|EDC4_MOUSE;sp|Q3UJB9|EDC4_MOUSE;tr|D6RE33|D6RE33_MOUSE	28;26;26;25;5;4	28;26;26;25;5;4	28;26;26;25;5;4	>tr|G5E896|G5E896_MOUSE Isoform of Q3UJB9, Enhancer of mRNA decapping 4, isoform CRA_b OS=Mus musculus GN=Edc4 PE=1 SV=1;>sp|Q3UJB9-2|EDC4_MOUSE Isoform of Q3UJB9, Isoform 2 of Enhancer of mRNA-decapping protein 4 OS=Mus musculus GN=Edc4;>sp|Q3UJB9|EDC4_MO	6	28	28	28
1359	Q9JMG1	Edf1	sp|Q9JMG1|EDF1_MOUSE	sp|Q9JMG1|EDF1_MOUSE	12	12	12	>sp|Q9JMG1|EDF1_MOUSE Endothelial differentiation-related factor 1 OS=Mus musculus GN=Edf1 PE=1 SV=1	1	12	12	12
3263	D3YZE7	Edrf1	tr|D3YZE7|D3YZE7_MOUSE;sp|Q6GQV7|EDRF1_MOUSE;tr|E9Q9F9|E9Q9F9_MOUSE	tr|D3YZE7|D3YZE7_MOUSE;sp|Q6GQV7|EDRF1_MOUSE;tr|E9Q9F9|E9Q9F9_MOUSE	2;2;2	2;2;2	2;2;2	>tr|D3YZE7|D3YZE7_MOUSE Isoform of Q6GQV7, Erythroid differentiation-related factor 1 OS=Mus musculus GN=Edrf1 PE=1 SV=2;>sp|Q6GQV7|EDRF1_MOUSE Erythroid differentiation-related factor 1 OS=Mus musculus GN=Edrf1 PE=2 SV=1;>tr|E9Q9F9|E9Q9F9_MOUSE Isoform of	3	2	2	2
1380	Q8BL66	Eea1	sp|Q8BL66|EEA1_MOUSE;sp|Q9JJD0|THA11_MOUSE;sp|Q811W2|CP26B_MOUSE	sp|Q8BL66|EEA1_MOUSE	40;1;1	40;1;1	39;0;0	>sp|Q8BL66|EEA1_MOUSE Early endosome antigen 1 OS=Mus musculus GN=Eea1 PE=1 SV=2	3	40	40	39
7	P10126	Eef1a1	sp|P10126|EF1A1_MOUSE;tr|D3YZ68|D3YZ68_MOUSE;tr|D3Z3I8|D3Z3I8_MOUSE;sp|P62631|EF1A2_MOUSE	sp|P10126|EF1A1_MOUSE;tr|D3YZ68|D3YZ68_MOUSE	48;27;22;17	48;27;22;17	48;27;22;17	>sp|P10126|EF1A1_MOUSE Elongation factor 1-alpha 1 OS=Mus musculus GN=Eef1a1 PE=1 SV=3;>tr|D3YZ68|D3YZ68_MOUSE Isoform of P10126, Elongation factor 1-alpha 1 (Fragment) OS=Mus musculus GN=Eef1a1 PE=1 SV=1	4	48	48	48
205	O70251	Eef1b2	sp|O70251|EF1B_MOUSE;tr|A0A087WS46|A0A087WS46_MOUSE;tr|G3UX43|G3UX43_MOUSE;tr|G3UZ47|G3UZ47_MOUSE;tr|M0QWK5|M0QWK5_MOUSE;tr|M0QWH8|M0QWH8_MOUSE	sp|O70251|EF1B_MOUSE;tr|A0A087WS46|A0A087WS46_MOUSE	18;13;6;4;2;2	17;12;6;4;2;2	17;12;6;4;2;2	>sp|O70251|EF1B_MOUSE Elongation factor 1-beta OS=Mus musculus GN=Eef1b PE=1 SV=5;>tr|A0A087WS46|A0A087WS46_MOUSE Isoform of O70251, Elongation factor 1-beta OS=Mus musculus GN=Eef1b2 PE=1 SV=1	6	18	17	17
223	Q80T06	Eef1d	tr|Q80T06|Q80T06_MOUSE;sp|P57776|EF1D_MOUSE;tr|E9QN08|E9QN08_MOUSE;sp|P57776-3|EF1D_MOUSE;tr|D3YUQ9|D3YUQ9_MOUSE;tr|D3YZT9|D3YZT9_MOUSE	tr|Q80T06|Q80T06_MOUSE;sp|P57776|EF1D_MOUSE;tr|E9QN08|E9QN08_MOUSE;sp|P57776-3|EF1D_MOUSE;tr|D3YUQ9|D3YUQ9_MOUSE;tr|D3YZT9|D3YZT9_MOUSE	21;21;20;20;17;16	21;21;20;20;17;16	3;3;3;3;3;2	>tr|Q80T06|Q80T06_MOUSE Isoform of P57776, Elongation factor 1-delta OS=Mus musculus GN=Eef1d PE=1 SV=1;>sp|P57776|EF1D_MOUSE Elongation factor 1-delta OS=Mus musculus GN=Eef1d PE=1 SV=3;>tr|E9QN08|E9QN08_MOUSE Isoform of P57776, Elongation factor 1-delta	6	21	21	3
1526	P57776-2	Eef1d	sp|P57776-2|EF1D_MOUSE;tr|Q91VK2|Q91VK2_MOUSE;tr|F6ZFU0|F6ZFU0_MOUSE;tr|D3Z7N2|D3Z7N2_MOUSE;tr|D3YY68|D3YY68_MOUSE	sp|P57776-2|EF1D_MOUSE;tr|Q91VK2|Q91VK2_MOUSE;tr|F6ZFU0|F6ZFU0_MOUSE;tr|D3Z7N2|D3Z7N2_MOUSE;tr|D3YY68|D3YY68_MOUSE	19;18;18;14;11	1;0;1;1;0	1;0;1;1;0	>sp|P57776-2|EF1D_MOUSE Isoform of P57776, Isoform 2 of Elongation factor 1-delta OS=Mus musculus GN=Eef1d;>tr|Q91VK2|Q91VK2_MOUSE Isoform of P57776, Eef1d protein OS=Mus musculus GN=Eef1d PE=1 SV=1;>tr|F6ZFU0|F6ZFU0_MOUSE Isoform of P57776, Elongation fac	5	19	1	1
1113	Q9D1M4	Eef1e1	sp|Q9D1M4|MCA3_MOUSE	sp|Q9D1M4|MCA3_MOUSE	13	13	13	>sp|Q9D1M4|MCA3_MOUSE Eukaryotic translation elongation factor 1 epsilon-1 OS=Mus musculus GN=Eef1e1 PE=2 SV=1	1	13	13	13
88	Q9D8N0	Eef1g	sp|Q9D8N0|EF1G_MOUSE	sp|Q9D8N0|EF1G_MOUSE	44	44	44	>sp|Q9D8N0|EF1G_MOUSE Elongation factor 1-gamma OS=Mus musculus GN=Eef1g PE=1 SV=3	1	44	44	44
22	P58252	Eef2	sp|P58252|EF2_MOUSE	sp|P58252|EF2_MOUSE	98	98	96	>sp|P58252|EF2_MOUSE Elongation factor 2 OS=Mus musculus GN=Eef2 PE=1 SV=2	1	98	98	96
1020	Q8C845	Efhd2	tr|Q8C845|Q8C845_MOUSE;sp|Q9D8Y0|EFHD2_MOUSE	tr|Q8C845|Q8C845_MOUSE;sp|Q9D8Y0|EFHD2_MOUSE	11;11	11;11	11;11	>tr|Q8C845|Q8C845_MOUSE Isoform of Q9D8Y0, EF-hand domain-containing protein D2 OS=Mus musculus GN=Efhd2 PE=1 SV=1;>sp|Q9D8Y0|EFHD2_MOUSE EF-hand domain-containing protein D2 OS=Mus musculus GN=Efhd2 PE=1 SV=1	2	11	11	11
2714	Q8C0D5	Eftud1	sp|Q8C0D5|ETUD1_MOUSE	sp|Q8C0D5|ETUD1_MOUSE	9	9	9	>sp|Q8C0D5|ETUD1_MOUSE Elongation factor Tu GTP-binding domain-containing protein 1 OS=Mus musculus GN=Eftud1 PE=2 SV=1	1	9	9	9
562	O08810	Eftud2	sp|O08810|U5S1_MOUSE;tr|A2AH85|A2AH85_MOUSE;tr|G3UZ34|G3UZ34_MOUSE;tr|G3UXK8|G3UXK8_MOUSE	sp|O08810|U5S1_MOUSE;tr|A2AH85|A2AH85_MOUSE;tr|G3UZ34|G3UZ34_MOUSE	44;44;43;4	42;42;41;2	42;42;41;2	>sp|O08810|U5S1_MOUSE 116 kDa U5 small nuclear ribonucleoprotein component OS=Mus musculus GN=Eftud2 PE=2 SV=1;>tr|A2AH85|A2AH85_MOUSE Isoform of O08810, 116 kDa U5 small nuclear ribonucleoprotein component OS=Mus musculus GN=Eftud2 PE=1 SV=1;>tr|G3UZ34|G3	4	44	42	42
2567	E9QP49	Ehbp1l1	tr|E9QP49|E9QP49_MOUSE;sp|Q99MS7|EH1L1_MOUSE;sp|Q99MS7-3|EH1L1_MOUSE;sp|Q99MS7-2|EH1L1_MOUSE;sp|Q99MS7-4|EH1L1_MOUSE;sp|Q99MS7-5|EH1L1_MOUSE;tr|G5E8Y6|G5E8Y6_MOUSE	tr|E9QP49|E9QP49_MOUSE;sp|Q99MS7|EH1L1_MOUSE;sp|Q99MS7-3|EH1L1_MOUSE;sp|Q99MS7-2|EH1L1_MOUSE;sp|Q99MS7-4|EH1L1_MOUSE;sp|Q99MS7-5|EH1L1_MOUSE;tr|G5E8Y6|G5E8Y6_MOUSE	13;12;11;11;9;8;8	13;12;11;11;9;8;8	13;12;11;11;9;8;8	>tr|E9QP49|E9QP49_MOUSE Isoform of Q99MS7, EH domain-binding protein 1-like protein 1 OS=Mus musculus GN=Ehbp1l1 PE=1 SV=1;>sp|Q99MS7|EH1L1_MOUSE EH domain-binding protein 1-like protein 1 OS=Mus musculus GN=Ehbp1l1 PE=1 SV=1;>sp|Q99MS7-3|EH1L1_MOUSE Isofo	7	13	13	13
1001	Q9WVK4	Ehd1	sp|Q9WVK4|EHD1_MOUSE	sp|Q9WVK4|EHD1_MOUSE	22	21	17	>sp|Q9WVK4|EHD1_MOUSE EH domain-containing protein 1 OS=Mus musculus GN=Ehd1 PE=1 SV=1	1	22	21	17
881	Q9EQP2	Ehd4	sp|Q9EQP2|EHD4_MOUSE;sp|Q8BH64|EHD2_MOUSE	sp|Q9EQP2|EHD4_MOUSE	26;1	26;1	24;1	>sp|Q9EQP2|EHD4_MOUSE EH domain-containing protein 4 OS=Mus musculus GN=Ehd4 PE=1 SV=1	2	26	26	24
755	P48024	Eif1	sp|P48024|EIF1_MOUSE	sp|P48024|EIF1_MOUSE	11	11	5	>sp|P48024|EIF1_MOUSE Eukaryotic translation initiation factor 1 OS=Mus musculus GN=Eif1 PE=3 SV=2	1	11	11	5
2390	Q60872	Eif1a	sp|Q60872|IF1A_MOUSE;tr|Q3UTA4|Q3UTA4_MOUSE;tr|Q3TQZ4|Q3TQZ4_MOUSE;tr|M0QWL1|M0QWL1_MOUSE;tr|J3QP87|J3QP87_MOUSE;tr|J3QQ02|J3QQ02_MOUSE;tr|J3QPI8|J3QPI8_MOUSE;tr|Q8BX20|Q8BX20_MOUSE;tr|F6YNI8|F6YNI8_MOUSE	sp|Q60872|IF1A_MOUSE;tr|Q3UTA4|Q3UTA4_MOUSE;tr|Q3TQZ4|Q3TQZ4_MOUSE;tr|M0QWL1|M0QWL1_MOUSE;tr|J3QP87|J3QP87_MOUSE;tr|J3QQ02|J3QQ02_MOUSE;tr|J3QPI8|J3QPI8_MOUSE;tr|Q8BX20|Q8BX20_MOUSE	10;7;7;7;7;5;5;5;4	3;3;3;3;3;1;1;2;2	1;1;1;1;1;1;1;0;0	>sp|Q60872|IF1A_MOUSE Eukaryotic translation initiation factor 1A OS=Mus musculus GN=Eif1a PE=2 SV=3;>tr|Q3UTA4|Q3UTA4_MOUSE Protein Gm8300 OS=Mus musculus GN=Gm8300 PE=2 SV=1;>tr|Q3TQZ4|Q3TQZ4_MOUSE Protein Gm2016 OS=Mus musculus GN=Gm2016 PE=2 SV=1;>tr|M	9	10	3	1
968	Q8BMJ3	Eif1ax	sp|Q8BMJ3|IF1AX_MOUSE;tr|J3QPQ5|J3QPQ5_MOUSE;tr|Q3UT53|Q3UT53_MOUSE;tr|J3QMW5|J3QMW5_MOUSE;tr|D3Z367|D3Z367_MOUSE	sp|Q8BMJ3|IF1AX_MOUSE	11;3;3;3;3	11;3;3;3;3	2;0;0;0;0	>sp|Q8BMJ3|IF1AX_MOUSE Eukaryotic translation initiation factor 1A, X-chromosomal OS=Mus musculus GN=Eif1ax PE=2 SV=3	5	11	11	2
760	Q8BJW6	Eif2a	sp|Q8BJW6|EIF2A_MOUSE;sp|Q8BJW6-2|EIF2A_MOUSE;tr|D3YZZ6|D3YZZ6_MOUSE;tr|D6RFN2|D6RFN2_MOUSE;tr|D6RGA6|D6RGA6_MOUSE	sp|Q8BJW6|EIF2A_MOUSE;sp|Q8BJW6-2|EIF2A_MOUSE	23;19;8;2;2	23;19;8;2;2	23;19;8;2;2	>sp|Q8BJW6|EIF2A_MOUSE Eukaryotic translation initiation factor 2A OS=Mus musculus GN=Eif2a PE=2 SV=2;>sp|Q8BJW6-2|EIF2A_MOUSE Isoform of Q8BJW6, Isoform 2 of Eukaryotic translation initiation factor 2A OS=Mus musculus GN=Eif2a	5	23	23	23
1738	Q03963	Eif2ak2	sp|Q03963|E2AK2_MOUSE	sp|Q03963|E2AK2_MOUSE	11	11	11	>sp|Q03963|E2AK2_MOUSE Interferon-induced, double-stranded RNA-activated protein kinase OS=Mus musculus GN=Eif2ak2 PE=1 SV=2	1	11	11	11
1686	Q99LC8	Eif2b1	sp|Q99LC8|EI2BA_MOUSE;tr|D3Z151|D3Z151_MOUSE;tr|A0A0G2JEF1|A0A0G2JEF1_MOUSE;tr|D3YZ05|D3YZ05_MOUSE	sp|Q99LC8|EI2BA_MOUSE	9;3;2;2	9;3;2;2	9;3;2;2	>sp|Q99LC8|EI2BA_MOUSE Translation initiation factor eIF-2B subunit alpha OS=Mus musculus GN=Eif2b1 PE=2 SV=1	4	9	9	9
1830	Q99LD9	Eif2b2	sp|Q99LD9|EI2BB_MOUSE;tr|D3Z487|D3Z487_MOUSE;tr|D3Z7J6|D3Z7J6_MOUSE	sp|Q99LD9|EI2BB_MOUSE;tr|D3Z487|D3Z487_MOUSE	10;7;4	10;7;4	10;7;4	>sp|Q99LD9|EI2BB_MOUSE Translation initiation factor eIF-2B subunit beta OS=Mus musculus GN=Eif2b2 PE=2 SV=1;>tr|D3Z487|D3Z487_MOUSE Isoform of Q99LD9, Translation initiation factor eIF-2B subunit beta (Fragment) OS=Mus musculus GN=Eif2b2 PE=1 SV=1	3	10	10	10
1515	B1AUN2	Eif2b3	tr|B1AUN2|B1AUN2_MOUSE;tr|B1AUN3|B1AUN3_MOUSE;tr|Q3UKV0|Q3UKV0_MOUSE	tr|B1AUN2|B1AUN2_MOUSE;tr|B1AUN3|B1AUN3_MOUSE;tr|Q3UKV0|Q3UKV0_MOUSE	15;14;14	15;14;14	15;14;14	>tr|B1AUN2|B1AUN2_MOUSE MCG14442 OS=Mus musculus GN=Eif2b3 PE=1 SV=1;>tr|B1AUN3|B1AUN3_MOUSE Isoform of B1AUN2, Protein Eif2b3 OS=Mus musculus GN=Eif2b3 PE=1 SV=1;>tr|Q3UKV0|Q3UKV0_MOUSE Isoform of B1AUN2, Protein Eif2b3 OS=Mus musculus GN=Eif2b3 PE=1 SV=1	3	15	15	15
2291	D3Z780	Eif2b4	tr|D3Z780|D3Z780_MOUSE;sp|Q61749|EI2BD_MOUSE;sp|Q61749-2|EI2BD_MOUSE	tr|D3Z780|D3Z780_MOUSE;sp|Q61749|EI2BD_MOUSE;sp|Q61749-2|EI2BD_MOUSE	9;8;8	9;8;8	9;8;8	>tr|D3Z780|D3Z780_MOUSE Isoform of Q61749, Translation initiation factor eIF-2B subunit delta OS=Mus musculus GN=Eif2b4 PE=1 SV=1;>sp|Q61749|EI2BD_MOUSE Translation initiation factor eIF-2B subunit delta OS=Mus musculus GN=Eif2b4 PE=2 SV=2;>sp|Q61749-2|EI2	3	9	9	9
298	Q6ZWX6	Eif2s1	sp|Q6ZWX6|IF2A_MOUSE	sp|Q6ZWX6|IF2A_MOUSE	29	29	29	>sp|Q6ZWX6|IF2A_MOUSE Eukaryotic translation initiation factor 2 subunit 1 OS=Mus musculus GN=Eif2s1 PE=1 SV=3	1	29	29	29
511	Q99L45	Eif2s2	sp|Q99L45|IF2B_MOUSE;tr|E0CXJ3|E0CXJ3_MOUSE	sp|Q99L45|IF2B_MOUSE	31;10	31;10	31;10	>sp|Q99L45|IF2B_MOUSE Eukaryotic translation initiation factor 2 subunit 2 OS=Mus musculus GN=Eif2s2 PE=1 SV=1	2	31	31	31
213	Q9Z0N1	Eif2s3x	sp|Q9Z0N1|IF2G_MOUSE;sp|Q9Z0N2|IF2H_MOUSE;tr|A2AAW9|A2AAW9_MOUSE	sp|Q9Z0N1|IF2G_MOUSE;sp|Q9Z0N2|IF2H_MOUSE;tr|A2AAW9|A2AAW9_MOUSE	41;29;25	41;29;25	41;29;25	>sp|Q9Z0N1|IF2G_MOUSE Eukaryotic translation initiation factor 2 subunit 3, X-linked OS=Mus musculus GN=Eif2s3x PE=1 SV=2;>sp|Q9Z0N2|IF2H_MOUSE Eukaryotic translation initiation factor 2 subunit 3, Y-linked OS=Mus musculus GN=Eif2s3y PE=2 SV=2;>tr|A2AAW9|A	3	41	41	41
234	P23116	Eif3a	sp|P23116|EIF3A_MOUSE	sp|P23116|EIF3A_MOUSE	99	99	99	>sp|P23116|EIF3A_MOUSE Eukaryotic translation initiation factor 3 subunit A OS=Mus musculus GN=Eif3a PE=1 SV=5	1	99	99	99
356	Q8JZQ9	Eif3b	sp|Q8JZQ9|EIF3B_MOUSE;tr|A0A0G2JG48|A0A0G2JG48_MOUSE	sp|Q8JZQ9|EIF3B_MOUSE	39;6	39;6	39;6	>sp|Q8JZQ9|EIF3B_MOUSE Eukaryotic translation initiation factor 3 subunit B OS=Mus musculus GN=Eif3b PE=1 SV=1	2	39	39	39
420	Q8R1B4	Eif3c	sp|Q8R1B4|EIF3C_MOUSE	sp|Q8R1B4|EIF3C_MOUSE	54	54	54	>sp|Q8R1B4|EIF3C_MOUSE Eukaryotic translation initiation factor 3 subunit C OS=Mus musculus GN=Eif3c PE=1 SV=1	1	54	54	54
563	O70194	Eif3d	sp|O70194|EIF3D_MOUSE	sp|O70194|EIF3D_MOUSE	24	24	24	>sp|O70194|EIF3D_MOUSE Eukaryotic translation initiation factor 3 subunit D OS=Mus musculus GN=Eif3d PE=1 SV=2	1	24	24	24
677	P60229	Eif3e	sp|P60229|EIF3E_MOUSE	sp|P60229|EIF3E_MOUSE	29	29	28	>sp|P60229|EIF3E_MOUSE Eukaryotic translation initiation factor 3 subunit E OS=Mus musculus GN=Eif3e PE=1 SV=1	1	29	29	28
548	Q9DCH4	Eif3f	sp|Q9DCH4|EIF3F_MOUSE	sp|Q9DCH4|EIF3F_MOUSE	20	20	20	>sp|Q9DCH4|EIF3F_MOUSE Eukaryotic translation initiation factor 3 subunit F OS=Mus musculus GN=Eif3f PE=1 SV=2	1	20	20	20
743	Q9Z1D1	Eif3g	sp|Q9Z1D1|EIF3G_MOUSE	sp|Q9Z1D1|EIF3G_MOUSE	18	18	18	>sp|Q9Z1D1|EIF3G_MOUSE Eukaryotic translation initiation factor 3 subunit G OS=Mus musculus GN=Eif3g PE=1 SV=2	1	18	18	18
482	Q91WK2	Eif3h	sp|Q91WK2|EIF3H_MOUSE	sp|Q91WK2|EIF3H_MOUSE	29	29	29	>sp|Q91WK2|EIF3H_MOUSE Eukaryotic translation initiation factor 3 subunit H OS=Mus musculus GN=Eif3h PE=1 SV=1	1	29	29	29
488	Q9QZD9	Eif3i	sp|Q9QZD9|EIF3I_MOUSE;tr|A2AE03|A2AE03_MOUSE	sp|Q9QZD9|EIF3I_MOUSE	25;12	25;12	25;12	>sp|Q9QZD9|EIF3I_MOUSE Eukaryotic translation initiation factor 3 subunit I OS=Mus musculus GN=Eif3i PE=1 SV=1	2	25	25	25
578	Q3UGC7	Eif3j1	sp|Q3UGC7|EI3JA_MOUSE;sp|Q66JS6|EI3JB_MOUSE	sp|Q3UGC7|EI3JA_MOUSE;sp|Q66JS6|EI3JB_MOUSE	19;18	19;18	19;18	>sp|Q3UGC7|EI3JA_MOUSE Eukaryotic translation initiation factor 3 subunit J-A OS=Mus musculus GN=Eif3j1 PE=2 SV=1;>sp|Q66JS6|EI3JB_MOUSE Eukaryotic translation initiation factor 3 subunit J-B OS=Mus musculus GN=Eif3j2 PE=1 SV=1	2	19	19	19
1084	Q9DBZ5	Eif3k	sp|Q9DBZ5|EIF3K_MOUSE;sp|Q9DBZ5-2|EIF3K_MOUSE	sp|Q9DBZ5|EIF3K_MOUSE	7;2	7;2	7;2	>sp|Q9DBZ5|EIF3K_MOUSE Eukaryotic translation initiation factor 3 subunit K OS=Mus musculus GN=Eif3k PE=1 SV=1	2	7	7	7
614	Q8QZY1	Eif3l	sp|Q8QZY1|EIF3L_MOUSE	sp|Q8QZY1|EIF3L_MOUSE	28	28	28	>sp|Q8QZY1|EIF3L_MOUSE Eukaryotic translation initiation factor 3 subunit L OS=Mus musculus GN=Eif3l PE=1 SV=1	1	28	28	28
1115	Q99JX4	Eif3m	sp|Q99JX4|EIF3M_MOUSE;tr|A2A702|A2A702_MOUSE;tr|A2A701|A2A701_MOUSE	sp|Q99JX4|EIF3M_MOUSE;tr|A2A702|A2A702_MOUSE	16;11;7	16;11;7	16;11;7	>sp|Q99JX4|EIF3M_MOUSE Eukaryotic translation initiation factor 3 subunit M OS=Mus musculus GN=Eif3m PE=2 SV=1;>tr|A2A702|A2A702_MOUSE Isoform of Q99JX4, Eukaryotic translation initiation factor 3 subunit M OS=Mus musculus GN=Eif3m PE=1 SV=1	3	16	16	16
48	P60843	Eif4a1	sp|P60843|IF4A1_MOUSE	sp|P60843|IF4A1_MOUSE	44	44	27	>sp|P60843|IF4A1_MOUSE Eukaryotic initiation factor 4A-I OS=Mus musculus GN=Eif4a1 PE=1 SV=1	1	44	44	27
2473	P10630	Eif4a2	sp|P10630|IF4A2_MOUSE;sp|P10630-2|IF4A2_MOUSE;tr|Q8BTU6|Q8BTU6_MOUSE;tr|E9Q561|E9Q561_MOUSE	sp|P10630|IF4A2_MOUSE;sp|P10630-2|IF4A2_MOUSE;tr|Q8BTU6|Q8BTU6_MOUSE;tr|E9Q561|E9Q561_MOUSE	22;22;21;17	5;5;4;5	5;5;4;5	>sp|P10630|IF4A2_MOUSE Eukaryotic initiation factor 4A-II OS=Mus musculus GN=Eif4a2 PE=2 SV=2;>sp|P10630-2|IF4A2_MOUSE Isoform of P10630, Isoform 2 of Eukaryotic initiation factor 4A-II OS=Mus musculus GN=Eif4a2;>tr|Q8BTU6|Q8BTU6_MOUSE Isoform of P10630, E	4	22	5	5
605	Q91VC3	Eif4a3	sp|Q91VC3|IF4A3_MOUSE;tr|E9PV04|E9PV04_MOUSE;tr|A2AFK7|A2AFK7_MOUSE;tr|D6RJ60|D6RJ60_MOUSE;tr|D6RJ11|D6RJ11_MOUSE	sp|Q91VC3|IF4A3_MOUSE;tr|E9PV04|E9PV04_MOUSE;tr|A2AFK7|A2AFK7_MOUSE	32;24;21;3;3	27;19;16;0;0	27;19;16;0;0	>sp|Q91VC3|IF4A3_MOUSE Eukaryotic initiation factor 4A-III OS=Mus musculus GN=Eif4a3 PE=2 SV=3;>tr|E9PV04|E9PV04_MOUSE Protein Gm8994 OS=Mus musculus GN=Gm8994 PE=3 SV=2;>tr|A2AFK7|A2AFK7_MOUSE Isoform of Q91VC3, Eukaryotic initiation factor 4A-III (Fragme	5	32	27	27
415	Q8BGD9	Eif4b	sp|Q8BGD9|IF4B_MOUSE	sp|Q8BGD9|IF4B_MOUSE	37	37	37	>sp|Q8BGD9|IF4B_MOUSE Eukaryotic translation initiation factor 4B OS=Mus musculus GN=Eif4b PE=1 SV=1	1	37	37	37
639	P63073	Eif4e	sp|P63073|IF4E_MOUSE;tr|A0A0G2JGT5|A0A0G2JGT5_MOUSE;tr|A0A0G2JH04|A0A0G2JH04_MOUSE;tr|A0A0G2JFB4|A0A0G2JFB4_MOUSE;tr|A0A0G2JG98|A0A0G2JG98_MOUSE	sp|P63073|IF4E_MOUSE;tr|A0A0G2JGT5|A0A0G2JGT5_MOUSE;tr|A0A0G2JH04|A0A0G2JH04_MOUSE;tr|A0A0G2JFB4|A0A0G2JFB4_MOUSE	16;13;10;8;6	16;13;10;8;6	16;13;10;8;6	>sp|P63073|IF4E_MOUSE Eukaryotic translation initiation factor 4E OS=Mus musculus GN=Eif4e PE=1 SV=1;>tr|A0A0G2JGT5|A0A0G2JGT5_MOUSE Isoform of P63073, Eukaryotic translation initiation factor 4E (Fragment) OS=Mus musculus GN=Eif4e PE=4 SV=1;>tr|A0A0G2JH04	5	16	16	16
3175	Q0P688	Eif4e2	tr|Q0P688|Q0P688_MOUSE;tr|D3Z730|D3Z730_MOUSE;tr|M0QWD1|M0QWD1_MOUSE;sp|Q8BMB3|IF4E2_MOUSE;tr|Q3UUT0|Q3UUT0_MOUSE;tr|G3X9H1|G3X9H1_MOUSE;tr|D3Z729|D3Z729_MOUSE;tr|D3YUV9|D3YUV9_MOUSE	tr|Q0P688|Q0P688_MOUSE;tr|D3Z730|D3Z730_MOUSE;tr|M0QWD1|M0QWD1_MOUSE;sp|Q8BMB3|IF4E2_MOUSE;tr|Q3UUT0|Q3UUT0_MOUSE;tr|G3X9H1|G3X9H1_MOUSE;tr|D3Z729|D3Z729_MOUSE	6;5;4;4;3;3;3;2	6;5;4;4;3;3;3;2	6;5;4;4;3;3;3;2	>tr|Q0P688|Q0P688_MOUSE Isoform of Q8BMB3, Eukaryotic translation initiation factor 4E member 2 OS=Mus musculus GN=Eif4e2 PE=1 SV=1;>tr|D3Z730|D3Z730_MOUSE Isoform of Q8BMB3, Eukaryotic translation initiation factor 4E type 2 OS=Mus musculus GN=Eif4e2 PE=1	8	6	6	6
2285	Q60876	Eif4ebp1	sp|Q60876|4EBP1_MOUSE	sp|Q60876|4EBP1_MOUSE	2	2	2	>sp|Q60876|4EBP1_MOUSE Eukaryotic translation initiation factor 4E-binding protein 1 OS=Mus musculus GN=Eif4ebp1 PE=1 SV=3	1	2	2	2
3105	P70445	Eif4ebp2	sp|P70445|4EBP2_MOUSE	sp|P70445|4EBP2_MOUSE	1	1	1	>sp|P70445|4EBP2_MOUSE Eukaryotic translation initiation factor 4E-binding protein 2 OS=Mus musculus GN=Eif4ebp2 PE=1 SV=1	1	1	1	1
335	E9Q9E1	Eif4g1	tr|E9Q9E1|E9Q9E1_MOUSE;tr|E9PVC5|E9PVC5_MOUSE;sp|Q6NZJ6|IF4G1_MOUSE;tr|E9PVC6|E9PVC6_MOUSE;sp|Q6NZJ6-2|IF4G1_MOUSE;tr|E9Q770|E9Q770_MOUSE;tr|D3YWM1|D3YWM1_MOUSE;tr|D3Z439|D3Z439_MOUSE;tr|D3YWY7|D3YWY7_MOUSE;tr|D6RCH1|D6RCH1_MOUSE;tr|D3YWC6|D3YWC6_MOUSE	tr|E9Q9E1|E9Q9E1_MOUSE;tr|E9PVC5|E9PVC5_MOUSE;sp|Q6NZJ6|IF4G1_MOUSE;tr|E9PVC6|E9PVC6_MOUSE;sp|Q6NZJ6-2|IF4G1_MOUSE	61;61;61;60;58;28;4;4;3;2;2	61;61;61;60;58;28;4;4;3;2;2	57;57;57;56;54;25;4;4;3;2;2	>tr|E9Q9E1|E9Q9E1_MOUSE Isoform of Q6NZJ6, Eukaryotic translation initiation factor 4 gamma 1 OS=Mus musculus GN=Eif4g1 PE=1 SV=1;>tr|E9PVC5|E9PVC5_MOUSE Isoform of Q6NZJ6, Eukaryotic translation initiation factor 4 gamma 1 OS=Mus musculus GN=Eif4g1 PE=1 S	11	61	61	57
828	G3XA17	Eif4g2	tr|G3XA17|G3XA17_MOUSE;tr|F7CBP1|F7CBP1_MOUSE;tr|F6TW20|F6TW20_MOUSE;tr|F7DAB1|F7DAB1_MOUSE;tr|F7CHS2|F7CHS2_MOUSE;tr|F6UU81|F6UU81_MOUSE	tr|G3XA17|G3XA17_MOUSE;tr|F7CBP1|F7CBP1_MOUSE	36;33;7;6;1;1	36;33;7;6;1;1	1;1;0;0;0;0	>tr|G3XA17|G3XA17_MOUSE Isoform of Q62448, Eukaryotic translation initiation factor 4 gamma 2 OS=Mus musculus GN=Eif4g2 PE=1 SV=1;>tr|F7CBP1|F7CBP1_MOUSE Isoform of Q62448, Eukaryotic translation initiation factor 4 gamma 2 OS=Mus musculus GN=Eif4g2 PE=1 S	6	36	36	1
3458	Q80XI3-2	Eif4g3	sp|Q80XI3-2|IF4G3_MOUSE;tr|Z4YKC4|Z4YKC4_MOUSE;sp|Q80XI3-4|IF4G3_MOUSE;tr|A2AMI2|A2AMI2_MOUSE;sp|Q80XI3|IF4G3_MOUSE;sp|Q80XI3-3|IF4G3_MOUSE;tr|A2AMI7|A2AMI7_MOUSE;tr|A2AMI6|A2AMI6_MOUSE	sp|Q80XI3-2|IF4G3_MOUSE;tr|Z4YKC4|Z4YKC4_MOUSE;sp|Q80XI3-4|IF4G3_MOUSE;tr|A2AMI2|A2AMI2_MOUSE;sp|Q80XI3|IF4G3_MOUSE;sp|Q80XI3-3|IF4G3_MOUSE;tr|A2AMI7|A2AMI7_MOUSE	8;8;8;8;8;8;6;1	4;4;4;4;4;4;2;1	4;4;4;4;4;4;2;1	>sp|Q80XI3-2|IF4G3_MOUSE Isoform of Q80XI3, Isoform 2 of Eukaryotic translation initiation factor 4 gamma 3 OS=Mus musculus GN=Eif4g3;>tr|Z4YKC4|Z4YKC4_MOUSE Isoform of Q80XI3, Eukaryotic translation initiation factor 4 gamma 3 OS=Mus musculus GN=Eif4g3 PE	8	8	4	4
636	Q9WUK2-2	Eif4h	sp|Q9WUK2-2|IF4H_MOUSE;sp|Q9WUK2|IF4H_MOUSE	sp|Q9WUK2-2|IF4H_MOUSE;sp|Q9WUK2|IF4H_MOUSE	19;19	19;19	19;19	>sp|Q9WUK2-2|IF4H_MOUSE Isoform of Q9WUK2, Isoform Short of Eukaryotic translation initiation factor 4H OS=Mus musculus GN=Eif4h;>sp|Q9WUK2|IF4H_MOUSE Eukaryotic translation initiation factor 4H OS=Mus musculus GN=Eif4h PE=1 SV=3	2	19	19	19
81	P63242	Eif5a	sp|P63242|IF5A1_MOUSE;tr|A0A0A0MQM0|A0A0A0MQM0_MOUSE;sp|Q8BGY2|IF5A2_MOUSE;tr|J3QPS8|J3QPS8_MOUSE	sp|P63242|IF5A1_MOUSE;tr|A0A0A0MQM0|A0A0A0MQM0_MOUSE;sp|Q8BGY2|IF5A2_MOUSE	19;17;11;6	19;17;11;6	19;17;11;6	>sp|P63242|IF5A1_MOUSE Eukaryotic translation initiation factor 5A-1 OS=Mus musculus GN=Eif5a PE=1 SV=2;>tr|A0A0A0MQM0|A0A0A0MQM0_MOUSE Isoform of P63242, Eukaryotic translation initiation factor 5A (Fragment) OS=Mus musculus GN=Eif5a PE=1 SV=1;>sp|Q8BGY2|	4	19	19	19
738	Q05D44	Eif5b	sp|Q05D44|IF2P_MOUSE	sp|Q05D44|IF2P_MOUSE	39	39	39	>sp|Q05D44|IF2P_MOUSE Eukaryotic translation initiation factor 5B OS=Mus musculus GN=Eif5b PE=1 SV=2	1	39	39	39
317	O55135	Eif6	sp|O55135|IF6_MOUSE;tr|A6PWZ2|A6PWZ2_MOUSE;tr|D6RJJ3|D6RJJ3_MOUSE;tr|B1AZQ4|B1AZQ4_MOUSE;tr|D6RG53|D6RG53_MOUSE	sp|O55135|IF6_MOUSE	13;4;2;2;1	13;4;2;2;1	13;4;2;2;1	>sp|O55135|IF6_MOUSE Eukaryotic translation initiation factor 6 OS=Mus musculus GN=Eif6 PE=1 SV=2	5	13	13	13
1821	B1ATP7	Elac2	tr|B1ATP7|B1ATP7_MOUSE;sp|Q80Y81-2|RNZ2_MOUSE;sp|Q80Y81|RNZ2_MOUSE;tr|B1ATP9|B1ATP9_MOUSE	tr|B1ATP7|B1ATP7_MOUSE;sp|Q80Y81-2|RNZ2_MOUSE;sp|Q80Y81|RNZ2_MOUSE	24;24;24;5	24;24;24;5	24;24;24;5	>tr|B1ATP7|B1ATP7_MOUSE Isoform of Q80Y81, Zinc phosphodiesterase ELAC protein 2 OS=Mus musculus GN=Elac2 PE=1 SV=1;>sp|Q80Y81-2|RNZ2_MOUSE Isoform of Q80Y81, Isoform 2 of Zinc phosphodiesterase ELAC protein 2 OS=Mus musculus GN=Elac2;>sp|Q80Y81|RNZ2_MOUSE	4	24	24	24
1134	P70372	Elavl1	sp|P70372|ELAV1_MOUSE;tr|B1AXZ0|B1AXZ0_MOUSE;tr|Q80UJ0|Q80UJ0_MOUSE;tr|A2A9S3|A2A9S3_MOUSE;sp|Q61701-2|ELAV4_MOUSE;tr|Q3UR02|Q3UR02_MOUSE;sp|Q60899|ELAV2_MOUSE;tr|A2A9S2|A2A9S2_MOUSE;tr|A2A9R8|A2A9R8_MOUSE;tr|A2A9R6|A2A9R6_MOUSE;tr|Q80Y51|Q80Y51_MOUSE;tr|B1AXZ6|B1AXZ6_MOUSE;tr|Q8BVA9|Q8BVA9_MOUSE;tr|A2A9S0|A2A9S0_MOUSE;sp|Q61701|ELAV4_MOUSE;tr|B1AXZ4|B1AXZ4_MOUSE;tr|B1AXZ5|B1AXZ5_MOUSE	sp|P70372|ELAV1_MOUSE	13;1;1;1;1;1;1;1;1;1;1;1;1;1;1;1;1	13;1;1;1;1;1;1;1;1;1;1;1;1;1;1;1;1	13;1;1;1;1;1;1;1;1;1;1;1;1;1;1;1;1	>sp|P70372|ELAV1_MOUSE ELAV-like protein 1 OS=Mus musculus GN=Elavl1 PE=1 SV=2	17	13	13	13
2529	Q8BPU7	Elmo1	sp|Q8BPU7|ELMO1_MOUSE;sp|Q8BPU7-2|ELMO1_MOUSE;sp|Q8BPU7-4|ELMO1_MOUSE;sp|Q8BPU7-3|ELMO1_MOUSE	sp|Q8BPU7|ELMO1_MOUSE;sp|Q8BPU7-2|ELMO1_MOUSE	10;5;4;3	6;4;3;2	6;4;3;2	>sp|Q8BPU7|ELMO1_MOUSE Engulfment and cell motility protein 1 OS=Mus musculus GN=Elmo1 PE=1 SV=2;>sp|Q8BPU7-2|ELMO1_MOUSE Isoform of Q8BPU7, Isoform 2 of Engulfment and cell motility protein 1 OS=Mus musculus GN=Elmo1	4	10	6	6
2429	Q8BHL5-2	Elmo2	sp|Q8BHL5-2|ELMO2_MOUSE;sp|Q8BHL5|ELMO2_MOUSE;sp|Q8BHL5-3|ELMO2_MOUSE;tr|F6YXR3|F6YXR3_MOUSE;tr|Q5GMG0|Q5GMG0_MOUSE;tr|A2A5A7|A2A5A7_MOUSE;tr|D6RHT3|D6RHT3_MOUSE;tr|F6XD63|F6XD63_MOUSE	sp|Q8BHL5-2|ELMO2_MOUSE;sp|Q8BHL5|ELMO2_MOUSE;sp|Q8BHL5-3|ELMO2_MOUSE	12;12;12;5;2;1;1;1	12;12;12;5;2;1;1;1	8;8;8;4;1;0;0;1	>sp|Q8BHL5-2|ELMO2_MOUSE Isoform of Q8BHL5, Isoform 2 of Engulfment and cell motility protein 2 OS=Mus musculus GN=Elmo2;>sp|Q8BHL5|ELMO2_MOUSE Engulfment and cell motility protein 2 OS=Mus musculus GN=Elmo2 PE=1 SV=1;>sp|Q8BHL5-3|ELMO2_MOUSE Isoform of Q8	8	12	12	8
3842	E9Q2I4	Elmsan1	tr|E9Q2I4|E9Q2I4_MOUSE	tr|E9Q2I4|E9Q2I4_MOUSE	2	2	2	>tr|E9Q2I4|E9Q2I4_MOUSE Protein Elmsan1 OS=Mus musculus GN=Elmsan1 PE=1 SV=1	1	2	2	2
1708	Q9JLJ5	Elovl1	sp|Q9JLJ5|ELOV1_MOUSE;tr|Q4V9V3|Q4V9V3_MOUSE	sp|Q9JLJ5|ELOV1_MOUSE;tr|Q4V9V3|Q4V9V3_MOUSE	2;1	2;1	2;1	>sp|Q9JLJ5|ELOV1_MOUSE Elongation of very long chain fatty acids protein 1 OS=Mus musculus GN=Elovl1 PE=2 SV=1;>tr|Q4V9V3|Q4V9V3_MOUSE Isoform of Q9JLJ5, Elongation of very long chain fatty acids protein OS=Mus musculus GN=Elovl1 PE=1 SV=1	2	2	2	2
2359	Q9CZX0-2	Elp3	sp|Q9CZX0-2|ELP3_MOUSE;sp|Q9CZX0|ELP3_MOUSE	sp|Q9CZX0-2|ELP3_MOUSE;sp|Q9CZX0|ELP3_MOUSE	13;12	13;12	13;12	>sp|Q9CZX0-2|ELP3_MOUSE Isoform of Q9CZX0, Isoform 2 of Elongator complex protein 3 OS=Mus musculus GN=Elp3;>sp|Q9CZX0|ELP3_MOUSE Elongator complex protein 3 OS=Mus musculus GN=Elp3 PE=1 SV=1	2	13	13	13
1421	P21995	Emb	sp|P21995|EMB_MOUSE	sp|P21995|EMB_MOUSE	6	6	6	>sp|P21995|EMB_MOUSE Embigin OS=Mus musculus GN=Emb PE=1 SV=2	1	6	6	6
1243	Q8C7X2-2	Emc1	sp|Q8C7X2-2|EMC1_MOUSE;tr|Z4YJW0|Z4YJW0_MOUSE;sp|Q8C7X2|EMC1_MOUSE;sp|Q8C7X2-3|EMC1_MOUSE	sp|Q8C7X2-2|EMC1_MOUSE;tr|Z4YJW0|Z4YJW0_MOUSE;sp|Q8C7X2|EMC1_MOUSE;sp|Q8C7X2-3|EMC1_MOUSE	20;20;20;10	20;20;20;10	20;20;20;10	>sp|Q8C7X2-2|EMC1_MOUSE Isoform of Q8C7X2, Isoform 2 of ER membrane protein complex subunit 1 OS=Mus musculus GN=Emc1;>tr|Z4YJW0|Z4YJW0_MOUSE Isoform of Q8C7X2, ER membrane protein complex subunit 1 OS=Mus musculus GN=Emc1 PE=1 SV=1;>sp|Q8C7X2|EMC1_MOUSE E	4	20	20	20
3073	Q3TAS6-2	Emc10	sp|Q3TAS6-2|EMC10_MOUSE;sp|Q3TAS6|EMC10_MOUSE;tr|D3Z665|D3Z665_MOUSE	sp|Q3TAS6-2|EMC10_MOUSE;sp|Q3TAS6|EMC10_MOUSE;tr|D3Z665|D3Z665_MOUSE	3;3;2	3;3;2	3;3;2	>sp|Q3TAS6-2|EMC10_MOUSE Isoform of Q3TAS6, Isoform 2 of ER membrane protein complex subunit 10 OS=Mus musculus GN=Emc10;>sp|Q3TAS6|EMC10_MOUSE ER membrane protein complex subunit 10 OS=Mus musculus GN=Emc10 PE=2 SV=2;>tr|D3Z665|D3Z665_MOUSE Isoform of Q3T	3	3	3	3
1685	Q9CRD2	Emc2	sp|Q9CRD2|EMC2_MOUSE	sp|Q9CRD2|EMC2_MOUSE	8	8	8	>sp|Q9CRD2|EMC2_MOUSE ER membrane protein complex subunit 2 OS=Mus musculus GN=Emc2 PE=2 SV=1	1	8	8	8
2414	Q99KI3	Emc3	sp|Q99KI3|EMC3_MOUSE	sp|Q99KI3|EMC3_MOUSE	4	4	4	>sp|Q99KI3|EMC3_MOUSE ER membrane protein complex subunit 3 OS=Mus musculus GN=Emc3 PE=2 SV=3	1	4	4	4
3086	Q9CZX9	Emc4	sp|Q9CZX9|EMC4_MOUSE	sp|Q9CZX9|EMC4_MOUSE	3	3	3	>sp|Q9CZX9|EMC4_MOUSE ER membrane protein complex subunit 4 OS=Mus musculus GN=Emc4 PE=2 SV=1	1	3	3	3
2113	Q9EP72	Emc7	sp|Q9EP72|EMC7_MOUSE	sp|Q9EP72|EMC7_MOUSE	4	4	4	>sp|Q9EP72|EMC7_MOUSE ER membrane protein complex subunit 7 OS=Mus musculus GN=Emc7 PE=2 SV=1	1	4	4	4
1841	O70378	Emc8	sp|O70378|EMC8_MOUSE;tr|M0QWY0|M0QWY0_MOUSE;tr|M0QWP2|M0QWP2_MOUSE;tr|M0QWI7|M0QWI7_MOUSE;tr|M0QWC9|M0QWC9_MOUSE;tr|M0QWS0|M0QWS0_MOUSE;tr|M0QWE2|M0QWE2_MOUSE	sp|O70378|EMC8_MOUSE;tr|M0QWY0|M0QWY0_MOUSE;tr|M0QWP2|M0QWP2_MOUSE	7;5;4;2;2;1;1	7;5;4;2;2;1;1	7;5;4;2;2;1;1	>sp|O70378|EMC8_MOUSE ER membrane protein complex subunit 8 OS=Mus musculus GN=Emc8 PE=1 SV=1;>tr|M0QWY0|M0QWY0_MOUSE Isoform of O70378, ER membrane protein complex subunit 8 (Fragment) OS=Mus musculus GN=Emc8 PE=1 SV=1;>tr|M0QWP2|M0QWP2_MOUSE Isoform of O	7	7	7	7
1583	O08579	Emd	sp|O08579|EMD_MOUSE;tr|Q3THM8|Q3THM8_MOUSE;tr|B7FAU5|B7FAU5_MOUSE;tr|I7HJS1|I7HJS1_MOUSE	sp|O08579|EMD_MOUSE;tr|Q3THM8|Q3THM8_MOUSE;tr|B7FAU5|B7FAU5_MOUSE;tr|I7HJS1|I7HJS1_MOUSE	7;5;5;4	6;4;4;4	6;4;4;4	>sp|O08579|EMD_MOUSE Emerin OS=Mus musculus GN=Emd PE=1 SV=1;>tr|Q3THM8|Q3THM8_MOUSE Isoform of O08579, Emerin OS=Mus musculus GN=Emd PE=1 SV=1;>tr|B7FAU5|B7FAU5_MOUSE Isoform of O08579, Emerin OS=Mus musculus GN=Emd PE=1 SV=1;>tr|I7HJS1|I7HJS1_MOUSE Isofo	4	7	6	6
1804	O35130	Emg1	sp|O35130|NEP1_MOUSE	sp|O35130|NEP1_MOUSE	9	9	9	>sp|O35130|NEP1_MOUSE Ribosomal RNA small subunit methyltransferase NEP1 OS=Mus musculus GN=Emg1 PE=2 SV=1	1	9	9	9
1330	Q7TNG5	Eml2	sp|Q7TNG5|EMAL2_MOUSE;sp|Q7TNG5-2|EMAL2_MOUSE;tr|E9QK48|E9QK48_MOUSE;tr|D3YWS2|D3YWS2_MOUSE;tr|D6RGM3|D6RGM3_MOUSE	sp|Q7TNG5|EMAL2_MOUSE;sp|Q7TNG5-2|EMAL2_MOUSE;tr|E9QK48|E9QK48_MOUSE;tr|D3YWS2|D3YWS2_MOUSE;tr|D6RGM3|D6RGM3_MOUSE	11;11;11;10;9	11;11;11;10;9	11;11;11;10;9	>sp|Q7TNG5|EMAL2_MOUSE Echinoderm microtubule-associated protein-like 2 OS=Mus musculus GN=Eml2 PE=2 SV=1;>sp|Q7TNG5-2|EMAL2_MOUSE Isoform of Q7TNG5, Isoform 2 of Echinoderm microtubule-associated protein-like 2 OS=Mus musculus GN=Eml2;>tr|E9QK48|E9QK48_MO	5	11	11	11
1198	F8WJ93	Eml4	tr|F8WJ93|F8WJ93_MOUSE;sp|Q3UMY5|EMAL4_MOUSE;sp|Q3UMY5-3|EMAL4_MOUSE;sp|Q3UMY5-2|EMAL4_MOUSE;sp|Q3UMY5-4|EMAL4_MOUSE	tr|F8WJ93|F8WJ93_MOUSE;sp|Q3UMY5|EMAL4_MOUSE;sp|Q3UMY5-3|EMAL4_MOUSE;sp|Q3UMY5-2|EMAL4_MOUSE;sp|Q3UMY5-4|EMAL4_MOUSE	23;23;20;17;15	23;23;20;17;15	23;23;20;17;15	>tr|F8WJ93|F8WJ93_MOUSE Isoform of Q3UMY5, Echinoderm microtubule-associated protein-like 4 OS=Mus musculus GN=Eml4 PE=1 SV=1;>sp|Q3UMY5|EMAL4_MOUSE Echinoderm microtubule-associated protein-like 4 OS=Mus musculus GN=Eml4 PE=1 SV=1;>sp|Q3UMY5-3|EMAL4_MOUSE	5	23	23	23
6	P17182	Eno1	sp|P17182|ENOA_MOUSE;tr|Q6PHC1|Q6PHC1_MOUSE;tr|B0QZL1|B0QZL1_MOUSE;tr|B1ARR7|B1ARR7_MOUSE;tr|B1ARR6|B1ARR6_MOUSE	sp|P17182|ENOA_MOUSE;tr|Q6PHC1|Q6PHC1_MOUSE	66;50;30;23;8	66;50;30;23;8	58;44;26;21;6	>sp|P17182|ENOA_MOUSE Alpha-enolase OS=Mus musculus GN=Eno1 PE=1 SV=3;>tr|Q6PHC1|Q6PHC1_MOUSE Isoform of P17182, Alpha-enolase OS=Mus musculus GN=Eno1 PE=1 SV=1	5	66	66	58
2086	P21550	Eno3	sp|P21550|ENOB_MOUSE;tr|Q5SX59|Q5SX59_MOUSE;tr|J3QPZ9|J3QPZ9_MOUSE;tr|Q5SX60|Q5SX60_MOUSE;tr|Q5SX61|Q5SX61_MOUSE	sp|P21550|ENOB_MOUSE;tr|Q5SX59|Q5SX59_MOUSE	17;10;7;6;4	10;7;3;5;3	8;6;2;4;2	>sp|P21550|ENOB_MOUSE Beta-enolase OS=Mus musculus GN=Eno3 PE=1 SV=3;>tr|Q5SX59|Q5SX59_MOUSE Isoform of P21550, Enolase (Fragment) OS=Mus musculus GN=Eno3 PE=1 SV=1	5	17	10	8
1371	Q8BGB7	Enoph1	sp|Q8BGB7|ENOPH_MOUSE;sp|Q8BGB7-2|ENOPH_MOUSE	sp|Q8BGB7|ENOPH_MOUSE;sp|Q8BGB7-2|ENOPH_MOUSE	10;7	10;7	10;7	>sp|Q8BGB7|ENOPH_MOUSE Enolase-phosphatase E1 OS=Mus musculus GN=Enoph1 PE=2 SV=1;>sp|Q8BGB7-2|ENOPH_MOUSE Isoform of Q8BGB7, Isoform 2 of Enolase-phosphatase E1 OS=Mus musculus GN=Enoph1	2	10	10	10
1512	P60840-2	Ensa	sp|P60840-2|ENSA_MOUSE;sp|P60840|ENSA_MOUSE;sp|P60840-3|ENSA_MOUSE	sp|P60840-2|ENSA_MOUSE;sp|P60840|ENSA_MOUSE;sp|P60840-3|ENSA_MOUSE	8;8;4	8;8;4	7;7;4	>sp|P60840-2|ENSA_MOUSE Isoform of P60840, Isoform 2 of Alpha-endosulfine OS=Mus musculus GN=Ensa;>sp|P60840|ENSA_MOUSE Alpha-endosulfine OS=Mus musculus GN=Ensa PE=1 SV=1;>sp|P60840-3|ENSA_MOUSE Isoform of P60840, Isoform 3 of Alpha-endosulfine OS=Mus mus	3	8	8	7
2485	Q9JIX0	Eny2	sp|Q9JIX0|ENY2_MOUSE	sp|Q9JIX0|ENY2_MOUSE	4	4	4	>sp|Q9JIX0|ENY2_MOUSE Transcription and mRNA export factor ENY2 OS=Mus musculus GN=Eny2 PE=3 SV=1	1	4	4	4
3182	A2A839	Epb4.1	tr|A2A839|A2A839_MOUSE;tr|A2A838|A2A838_MOUSE;sp|P48193-2|41_MOUSE;sp|P48193|41_MOUSE;tr|A2A841|A2A841_MOUSE;tr|A2A842|A2A842_MOUSE;tr|F7CR30|F7CR30_MOUSE;tr|F7BUB8|F7BUB8_MOUSE;tr|F6S4K9|F6S4K9_MOUSE;tr|A2AD32|A2AD32_MOUSE	tr|A2A839|A2A839_MOUSE;tr|A2A838|A2A838_MOUSE;sp|P48193-2|41_MOUSE;sp|P48193|41_MOUSE;tr|A2A841|A2A841_MOUSE;tr|A2A842|A2A842_MOUSE;tr|F7CR30|F7CR30_MOUSE;tr|F7BUB8|F7BUB8_MOUSE;tr|F6S4K9|F6S4K9_MOUSE	6;6;6;6;6;5;4;4;4;2	5;5;5;5;5;4;3;3;3;2	4;4;4;4;4;3;2;2;2;2	>tr|A2A839|A2A839_MOUSE Isoform of P48193, Protein 4.1 OS=Mus musculus GN=Epb4.1 PE=1 SV=1;>tr|A2A838|A2A838_MOUSE Isoform of P48193, Protein 4.1 (Fragment) OS=Mus musculus GN=Epb4.1 PE=1 SV=1;>sp|P48193-2|41_MOUSE Isoform of P48193, Isoform 2 of Protein 4	10	6	5	4
1659	A2AUK8	Epb41l1	tr|A2AUK8|A2AUK8_MOUSE;tr|A2AUK7|A2AUK7_MOUSE;sp|Q9Z2H5-3|E41L1_MOUSE;sp|Q9Z2H5-2|E41L1_MOUSE;tr|A2AUK5|A2AUK5_MOUSE;tr|A2AUK6|A2AUK6_MOUSE;sp|Q9Z2H5|E41L1_MOUSE;tr|E9PV14|E9PV14_MOUSE	tr|A2AUK8|A2AUK8_MOUSE;tr|A2AUK7|A2AUK7_MOUSE;sp|Q9Z2H5-3|E41L1_MOUSE;sp|Q9Z2H5-2|E41L1_MOUSE;tr|A2AUK5|A2AUK5_MOUSE;tr|A2AUK6|A2AUK6_MOUSE;sp|Q9Z2H5|E41L1_MOUSE;tr|E9PV14|E9PV14_MOUSE	24;23;23;23;23;22;22;15	23;22;22;22;22;21;21;14	23;22;22;22;22;21;21;14	>tr|A2AUK8|A2AUK8_MOUSE Isoform of Q9Z2H5, Band 4.1-like protein 1 OS=Mus musculus GN=Epb4.1l1 PE=1 SV=1;>tr|A2AUK7|A2AUK7_MOUSE Isoform of Q9Z2H5, Band 4.1-like protein 1 OS=Mus musculus GN=Epb4.1l1 PE=1 SV=1;>sp|Q9Z2H5-3|E41L1_MOUSE Isoform of Q9Z2H5, Is	8	24	23	23
1096	O70318	Epb41l2	sp|O70318|E41L2_MOUSE;sp|Q9WV92-7|E41L3_MOUSE;sp|Q9WV92-6|E41L3_MOUSE;sp|Q9WV92-4|E41L3_MOUSE;sp|Q9WV92-5|E41L3_MOUSE;sp|Q9WV92-8|E41L3_MOUSE	sp|O70318|E41L2_MOUSE	33;2;2;2;2;2	33;2;2;2;2;2	31;0;0;0;0;0	>sp|O70318|E41L2_MOUSE Band 4.1-like protein 2 OS=Mus musculus GN=Epb41l2 PE=1 SV=2	6	33	33	31
859	Q9D379	Ephx1	sp|Q9D379|HYEP_MOUSE;tr|E9PWK1|E9PWK1_MOUSE;tr|F6YTS6|F6YTS6_MOUSE;tr|D3Z4M3|D3Z4M3_MOUSE	sp|Q9D379|HYEP_MOUSE;tr|E9PWK1|E9PWK1_MOUSE	25;24;11;4	25;24;11;4	25;24;11;4	>sp|Q9D379|HYEP_MOUSE Epoxide hydrolase 1 OS=Mus musculus GN=Ephx1 PE=1 SV=2;>tr|E9PWK1|E9PWK1_MOUSE Isoform of Q9D379, Epoxide hydrolase 1 OS=Mus musculus GN=Ephx1 PE=1 SV=1	4	25	25	25
127	Q8CGC7	Eprs	sp|Q8CGC7|SYEP_MOUSE;tr|A0A0A6YWA4|A0A0A6YWA4_MOUSE;tr|A0A0A6YWH3|A0A0A6YWH3_MOUSE	sp|Q8CGC7|SYEP_MOUSE	112;5;3	112;5;3	111;5;3	>sp|Q8CGC7|SYEP_MOUSE Bifunctional glutamate/proline--tRNA ligase OS=Mus musculus GN=Eprs PE=1 SV=4	3	112	112	111
3033	P42567	Eps15	sp|P42567|EPS15_MOUSE;tr|H3BK65|H3BK65_MOUSE;tr|F6W2Q5|F6W2Q5_MOUSE;tr|Q5JC28|Q5JC28_MOUSE;tr|H3BJB8|H3BJB8_MOUSE;sp|P42567-2|EPS15_MOUSE	sp|P42567|EPS15_MOUSE;tr|H3BK65|H3BK65_MOUSE;tr|F6W2Q5|F6W2Q5_MOUSE;tr|Q5JC28|Q5JC28_MOUSE	9;9;8;8;3;3	9;9;8;8;3;3	9;9;8;8;3;3	>sp|P42567|EPS15_MOUSE Epidermal growth factor receptor substrate 15 OS=Mus musculus GN=Eps15 PE=1 SV=1;>tr|H3BK65|H3BK65_MOUSE Isoform of P42567, Epidermal growth factor receptor substrate 15 OS=Mus musculus GN=Eps15 PE=1 SV=1;>tr|F6W2Q5|F6W2Q5_MOUSE Isof	6	9	9	9
2761	Q60902-3	Eps15l1	sp|Q60902-3|EP15R_MOUSE;sp|Q60902-4|EP15R_MOUSE;sp|Q60902-2|EP15R_MOUSE;sp|Q60902|EP15R_MOUSE	sp|Q60902-3|EP15R_MOUSE;sp|Q60902-4|EP15R_MOUSE;sp|Q60902-2|EP15R_MOUSE;sp|Q60902|EP15R_MOUSE	7;7;7;7	7;7;7;7	7;7;7;7	>sp|Q60902-3|EP15R_MOUSE Isoform of Q60902, Isoform 3 of Epidermal growth factor receptor substrate 15-like 1 OS=Mus musculus GN=Eps15l1;>sp|Q60902-4|EP15R_MOUSE Isoform of Q60902, Isoform 4 of Epidermal growth factor receptor substrate 15-like 1 OS=Mus mu	4	7	7	7
1521	Q9EQH2	Erap1	sp|Q9EQH2|ERAP1_MOUSE	sp|Q9EQH2|ERAP1_MOUSE	14	14	14	>sp|Q9EQH2|ERAP1_MOUSE Endoplasmic reticulum aminopeptidase 1 OS=Mus musculus GN=Erap1 PE=2 SV=2	1	14	14	14
581	P84089	Erh	sp|P84089|ERH_MOUSE;tr|G3UW85|G3UW85_MOUSE	sp|P84089|ERH_MOUSE;tr|G3UW85|G3UW85_MOUSE	8;6	8;6	8;6	>sp|P84089|ERH_MOUSE Enhancer of rudimentary homolog OS=Mus musculus GN=Erh PE=1 SV=1;>tr|G3UW85|G3UW85_MOUSE Isoform of P84089, Enhancer of rudimentary homolog OS=Mus musculus GN=Erh PE=1 SV=1	2	8	8	8
2891	Q7TMF2	Eri1	sp|Q7TMF2|ERI1_MOUSE	sp|Q7TMF2|ERI1_MOUSE	9	9	9	>sp|Q7TMF2|ERI1_MOUSE 3-5 exoribonuclease 1 OS=Mus musculus GN=Eri1 PE=1 SV=2	1	9	9	9
1180	Q8BFZ9	Erlin2	sp|Q8BFZ9|ERLN2_MOUSE	sp|Q8BFZ9|ERLN2_MOUSE	19	19	15	>sp|Q8BFZ9|ERLN2_MOUSE Erlin-2 OS=Mus musculus GN=Erlin2 PE=1 SV=1	1	19	19	15
3509	Q3UVK0	Ermp1	sp|Q3UVK0|ERMP1_MOUSE;sp|Q3UVK0-2|ERMP1_MOUSE;tr|G8JL46|G8JL46_MOUSE	sp|Q3UVK0|ERMP1_MOUSE;sp|Q3UVK0-2|ERMP1_MOUSE	3;2;1	3;2;1	3;2;1	>sp|Q3UVK0|ERMP1_MOUSE Endoplasmic reticulum metallopeptidase 1 OS=Mus musculus GN=Ermp1 PE=2 SV=2;>sp|Q3UVK0-2|ERMP1_MOUSE Isoform of Q3UVK0, Isoform 2 of Endoplasmic reticulum metallopeptidase 1 OS=Mus musculus GN=Ermp1	3	3	3	3
706	Q8R180	Ero1l	sp|Q8R180|ERO1A_MOUSE	sp|Q8R180|ERO1A_MOUSE	22	22	22	>sp|Q8R180|ERO1A_MOUSE ERO1-like protein alpha OS=Mus musculus GN=Ero1l PE=1 SV=2	1	22	22	22
829	P57759	Erp29	sp|P57759|ERP29_MOUSE;tr|F8WJI4|F8WJI4_MOUSE;tr|F8WIM7|F8WIM7_MOUSE;tr|D6RG87|D6RG87_MOUSE	sp|P57759|ERP29_MOUSE	18;1;1;1	18;1;1;1	18;1;1;1	>sp|P57759|ERP29_MOUSE Endoplasmic reticulum resident protein 29 OS=Mus musculus GN=Erp29 PE=1 SV=2	4	18	18	18
803	Q9D1Q6	Erp44	sp|Q9D1Q6|ERP44_MOUSE	sp|Q9D1Q6|ERP44_MOUSE	16	16	16	>sp|Q9D1Q6|ERP44_MOUSE Endoplasmic reticulum resident protein 44 OS=Mus musculus GN=Erp44 PE=1 SV=1	1	16	16	16
138	Q9R0P3	Esd	sp|Q9R0P3|ESTD_MOUSE;tr|H3BKH6|H3BKH6_MOUSE;tr|H3BLJ9|H3BLJ9_MOUSE;tr|H3BJL6|H3BJL6_MOUSE;tr|H3BJP2|H3BJP2_MOUSE;tr|H3BK43|H3BK43_MOUSE;tr|H3BJC6|H3BJC6_MOUSE;tr|H3BL99|H3BL99_MOUSE	sp|Q9R0P3|ESTD_MOUSE;tr|H3BKH6|H3BKH6_MOUSE;tr|H3BLJ9|H3BLJ9_MOUSE;tr|H3BJL6|H3BJL6_MOUSE;tr|H3BJP2|H3BJP2_MOUSE;tr|H3BK43|H3BK43_MOUSE	25;25;23;23;22;19;9;2	25;25;23;23;22;19;9;2	25;25;23;23;22;19;9;2	>sp|Q9R0P3|ESTD_MOUSE S-formylglutathione hydrolase OS=Mus musculus GN=Esd PE=1 SV=1;>tr|H3BKH6|H3BKH6_MOUSE Isoform of Q9R0P3, S-formylglutathione hydrolase OS=Mus musculus GN=Esd PE=1 SV=1;>tr|H3BLJ9|H3BLJ9_MOUSE Isoform of Q9R0P3, S-formylglutathione hy	8	25	25	25
2013	Q3V1V3	Esf1	sp|Q3V1V3|ESF1_MOUSE	sp|Q3V1V3|ESF1_MOUSE	17	17	17	>sp|Q3V1V3|ESF1_MOUSE ESF1 homolog OS=Mus musculus GN=Esf1 PE=1 SV=1	1	17	17	17
572	Q3U7R1	Esyt1	sp|Q3U7R1|ESYT1_MOUSE;sp|Q3U7R1-2|ESYT1_MOUSE	sp|Q3U7R1|ESYT1_MOUSE;sp|Q3U7R1-2|ESYT1_MOUSE	36;28	36;28	36;28	>sp|Q3U7R1|ESYT1_MOUSE Extended synaptotagmin-1 OS=Mus musculus GN=Esyt1 PE=1 SV=2;>sp|Q3U7R1-2|ESYT1_MOUSE Isoform of Q3U7R1, Isoform 2 of Extended synaptotagmin-1 OS=Mus musculus GN=Esyt1	2	36	36	36
2778	Q3TZZ7	Esyt2	sp|Q3TZZ7|ESYT2_MOUSE;sp|Q3TZZ7-2|ESYT2_MOUSE	sp|Q3TZZ7|ESYT2_MOUSE;sp|Q3TZZ7-2|ESYT2_MOUSE	8;4	8;4	8;4	>sp|Q3TZZ7|ESYT2_MOUSE Extended synaptotagmin-2 OS=Mus musculus GN=Esyt2 PE=1 SV=1;>sp|Q3TZZ7-2|ESYT2_MOUSE Isoform of Q3TZZ7, Isoform 2 of Extended synaptotagmin-2 OS=Mus musculus GN=Esyt2	2	8	8	8
897	Q8BWY3	Etf1	sp|Q8BWY3|ERF1_MOUSE	sp|Q8BWY3|ERF1_MOUSE	16	16	16	>sp|Q8BWY3|ERF1_MOUSE Eukaryotic peptide chain release factor subunit 1 OS=Mus musculus GN=Etf1 PE=1 SV=4	1	16	16	16
288	Q99LC5	Etfa	sp|Q99LC5|ETFA_MOUSE	sp|Q99LC5|ETFA_MOUSE	26	26	26	>sp|Q99LC5|ETFA_MOUSE Electron transfer flavoprotein subunit alpha, mitochondrial OS=Mus musculus GN=Etfa PE=1 SV=2	1	26	26	26
497	Q9DCW4	Etfb	sp|Q9DCW4|ETFB_MOUSE	sp|Q9DCW4|ETFB_MOUSE	24	24	24	>sp|Q9DCW4|ETFB_MOUSE Electron transfer flavoprotein subunit beta OS=Mus musculus GN=Etfb PE=1 SV=3	1	24	24	24
2110	Q921G7	Etfdh	sp|Q921G7|ETFD_MOUSE;tr|Q6PF96|Q6PF96_MOUSE	sp|Q921G7|ETFD_MOUSE;tr|Q6PF96|Q6PF96_MOUSE	14;13	14;13	14;13	>sp|Q921G7|ETFD_MOUSE Electron transfer flavoprotein-ubiquinone oxidoreductase, mitochondrial OS=Mus musculus GN=Etfdh PE=1 SV=1;>tr|Q6PF96|Q6PF96_MOUSE Isoform of Q921G7, Electron transfer flavoprotein-ubiquinone oxidoreductase, mitochondrial OS=Mus muscu	2	14	14	14
2668	Q9DCM0	Ethe1	sp|Q9DCM0|ETHE1_MOUSE	sp|Q9DCM0|ETHE1_MOUSE	7	7	7	>sp|Q9DCM0|ETHE1_MOUSE Persulfide dioxygenase ETHE1, mitochondrial OS=Mus musculus GN=Ethe1 PE=1 SV=2	1	7	7	7
2229	Q5SUT0	Ewsr1	tr|Q5SUT0|Q5SUT0_MOUSE;sp|Q61545|EWS_MOUSE;tr|Q5SUS9|Q5SUS9_MOUSE	tr|Q5SUT0|Q5SUT0_MOUSE;sp|Q61545|EWS_MOUSE;tr|Q5SUS9|Q5SUS9_MOUSE	7;7;7	7;7;7	7;7;7	>tr|Q5SUT0|Q5SUT0_MOUSE Isoform of Q61545, RNA-binding protein EWS OS=Mus musculus GN=Ewsr1 PE=1 SV=1;>sp|Q61545|EWS_MOUSE RNA-binding protein EWS OS=Mus musculus GN=Ewsr1 PE=1 SV=2;>tr|Q5SUS9|Q5SUS9_MOUSE Isoform of Q61545, RNA-binding protein EWS OS=Mus	3	7	7	7
2443	Q5PPR2	Exoc1	tr|Q5PPR2|Q5PPR2_MOUSE;sp|Q8R3S6|EXOC1_MOUSE;tr|Q6P1Y9|Q6P1Y9_MOUSE;tr|G3UVW9|G3UVW9_MOUSE	tr|Q5PPR2|Q5PPR2_MOUSE;sp|Q8R3S6|EXOC1_MOUSE;tr|Q6P1Y9|Q6P1Y9_MOUSE	6;6;6;1	6;6;6;1	6;6;6;1	>tr|Q5PPR2|Q5PPR2_MOUSE Isoform of Q8R3S6, Exocyst complex component 1 OS=Mus musculus GN=Exoc1 PE=1 SV=1;>sp|Q8R3S6|EXOC1_MOUSE Exocyst complex component 1 OS=Mus musculus GN=Exoc1 PE=1 SV=4;>tr|Q6P1Y9|Q6P1Y9_MOUSE Isoform of Q8R3S6, Exocyst complex compo	4	6	6	6
3255	Q6KAR6	Exoc3	sp|Q6KAR6|EXOC3_MOUSE	sp|Q6KAR6|EXOC3_MOUSE	5	5	5	>sp|Q6KAR6|EXOC3_MOUSE Exocyst complex component 3 OS=Mus musculus GN=Exoc3 PE=1 SV=2	1	5	5	5
2779	O35382	Exoc4	sp|O35382|EXOC4_MOUSE;tr|Q8C391|Q8C391_MOUSE;tr|Q9CXE1|Q9CXE1_MOUSE	sp|O35382|EXOC4_MOUSE	10;4;4	10;4;4	10;4;4	>sp|O35382|EXOC4_MOUSE Exocyst complex component 4 OS=Mus musculus GN=Exoc4 PE=1 SV=2	3	10	10	10
3195	Q6PGF7	Exoc8	sp|Q6PGF7|EXOC8_MOUSE	sp|Q6PGF7|EXOC8_MOUSE	4	4	4	>sp|Q6PGF7|EXOC8_MOUSE Exocyst complex component 8 OS=Mus musculus GN=Exoc8 PE=1 SV=1	1	4	4	4
2439	Q9DAA6	Exosc1	sp|Q9DAA6|EXOS1_MOUSE;sp|Q9DAA6-2|EXOS1_MOUSE	sp|Q9DAA6|EXOS1_MOUSE;sp|Q9DAA6-2|EXOS1_MOUSE	6;5	6;5	6;5	>sp|Q9DAA6|EXOS1_MOUSE Exosome complex component CSL4 OS=Mus musculus GN=Exosc1 PE=2 SV=1;>sp|Q9DAA6-2|EXOS1_MOUSE Isoform of Q9DAA6, Isoform 2 of Exosome complex component CSL4 OS=Mus musculus GN=Exosc1	2	6	6	6
1955	Q8K366	Exosc10	tr|Q8K366|Q8K366_MOUSE;sp|P56960|EXOSX_MOUSE;tr|F6VYQ6|F6VYQ6_MOUSE	tr|Q8K366|Q8K366_MOUSE;sp|P56960|EXOSX_MOUSE;tr|F6VYQ6|F6VYQ6_MOUSE	14;14;9	14;14;9	13;13;8	>tr|Q8K366|Q8K366_MOUSE Isoform of P56960, Exosc10 protein OS=Mus musculus GN=Exosc10 PE=1 SV=1;>sp|P56960|EXOSX_MOUSE Exosome component 10 OS=Mus musculus GN=Exosc10 PE=1 SV=2;>tr|F6VYQ6|F6VYQ6_MOUSE Isoform of P56960, Exosome component 10 OS=Mus musculus	3	14	14	13
2038	A2AV19	Exosc2	tr|A2AV19|A2AV19_MOUSE;sp|Q8VBV3|EXOS2_MOUSE;tr|A0A0A6YW57|A0A0A6YW57_MOUSE	tr|A2AV19|A2AV19_MOUSE;sp|Q8VBV3|EXOS2_MOUSE;tr|A0A0A6YW57|A0A0A6YW57_MOUSE	7;7;4	7;7;4	7;7;4	>tr|A2AV19|A2AV19_MOUSE Isoform of Q8VBV3, Exosome complex component RRP4 (Fragment) OS=Mus musculus GN=Exosc2 PE=1 SV=1;>sp|Q8VBV3|EXOS2_MOUSE Exosome complex component RRP4 OS=Mus musculus GN=Exosc2 PE=2 SV=1;>tr|A0A0A6YW57|A0A0A6YW57_MOUSE Isoform of Q8	3	7	7	7
2554	Q921I9	Exosc4	sp|Q921I9|EXOS4_MOUSE	sp|Q921I9|EXOS4_MOUSE	6	6	6	>sp|Q921I9|EXOS4_MOUSE Exosome complex component RRP41 OS=Mus musculus GN=Exosc4 PE=2 SV=3	1	6	6	6
2754	Q9CRA8	Exosc5	sp|Q9CRA8|EXOS5_MOUSE	sp|Q9CRA8|EXOS5_MOUSE	4	4	4	>sp|Q9CRA8|EXOS5_MOUSE Exosome complex component RRP46 OS=Mus musculus GN=Exosc5 PE=1 SV=1	1	4	4	4
2434	Q8BTW3	Exosc6	sp|Q8BTW3|EXOS6_MOUSE	sp|Q8BTW3|EXOS6_MOUSE	7	7	7	>sp|Q8BTW3|EXOS6_MOUSE Exosome complex component MTR3 OS=Mus musculus GN=Exosc6 PE=1 SV=1	1	7	7	7
2486	Q9D0M0	Exosc7	sp|Q9D0M0|EXOS7_MOUSE	sp|Q9D0M0|EXOS7_MOUSE	6	6	6	>sp|Q9D0M0|EXOS7_MOUSE Exosome complex exonuclease RRP42 OS=Mus musculus GN=Exosc7 PE=2 SV=2	1	6	6	6
2593	Q9D753	Exosc8	sp|Q9D753|EXOS8_MOUSE;tr|F6SGT4|F6SGT4_MOUSE;tr|D3YYN3|D3YYN3_MOUSE	sp|Q9D753|EXOS8_MOUSE	6;2;2	6;2;2	6;2;2	>sp|Q9D753|EXOS8_MOUSE Exosome complex component RRP43 OS=Mus musculus GN=Exosc8 PE=2 SV=1	3	6	6	6
1322	P26040	Ezr	sp|P26040|EZRI_MOUSE	sp|P26040|EZRI_MOUSE	37	23	23	>sp|P26040|EZRI_MOUSE Ezrin OS=Mus musculus GN=Ezr PE=1 SV=3	1	37	23	23
161	Q8BH61	F13a1	sp|Q8BH61|F13A_MOUSE	sp|Q8BH61|F13A_MOUSE	49	49	49	>sp|Q8BH61|F13A_MOUSE Coagulation factor XIII A chain OS=Mus musculus GN=F13a1 PE=2 SV=3	1	49	49	49
705	P04117	Fabp4	sp|P04117|FABP4_MOUSE;tr|A0A0A6YW05|A0A0A6YW05_MOUSE;tr|A0A0A6YXB9|A0A0A6YXB9_MOUSE;sp|P24526|MYP2_MOUSE;sp|O08716|FABP9_MOUSE;tr|A0A0A6YXI2|A0A0A6YXI2_MOUSE	sp|P04117|FABP4_MOUSE	14;1;1;1;1;1	14;1;1;1;1;1	14;1;1;1;1;1	>sp|P04117|FABP4_MOUSE Fatty acid-binding protein, adipocyte OS=Mus musculus GN=Fabp4 PE=1 SV=3	6	14	14	14
39	Q05816	Fabp5	sp|Q05816|FABP5_MOUSE;REV__sp|Q9D2U9|H2B3A_MOUSE;REV__sp|Q8CGP2|H2B1P_MOUSE;REV__sp|Q8CGP1|H2B1K_MOUSE;REV__sp|Q8CGP0|H2B3B_MOUSE;REV__sp|Q6ZWY9|H2B1C_MOUSE;REV__sp|Q64525|H2B2B_MOUSE;REV__sp|Q64524|H2B2E_MOUSE;REV__sp|Q64478|H2B1H_MOUSE;REV__sp|Q64475|H2B1B_MOUSE;REV__sp|P10854|H2B1M_MOUSE;REV__sp|P10853|H2B1F_MOUSE;REV__sp|P70696|H2B1A_MOUSE;REV__tr|Q8CBB6|Q8CBB6_MOUSE;REV__sp|Q8CGP2-2|H2B1P_MO…	sp|Q05816|FABP5_MOUSE	29;1;1;1;1;1;1;1;1;1;1;1;1;1;1	29;1;1;1;1;1;1;1;1;1;1;1;1;1;1	29;1;1;1;1;1;1;1;1;1;1;1;1;1;1	>sp|Q05816|FABP5_MOUSE Fatty acid-binding protein, epidermal OS=Mus musculus GN=Fabp5 PE=1 SV=3	15	29	29	29
3118	Q61160	Fadd	sp|Q61160|FADD_MOUSE	sp|Q61160|FADD_MOUSE	2	2	2	>sp|Q61160|FADD_MOUSE FAS-associated death domain protein OS=Mus musculus GN=Fadd PE=1 SV=1	1	2	2	2
2680	P54731	Faf1	sp|P54731|FAF1_MOUSE	sp|P54731|FAF1_MOUSE	7	7	7	>sp|P54731|FAF1_MOUSE FAS-associated factor 1 OS=Mus musculus GN=Faf1 PE=2 SV=2	1	7	7	7
1486	Q3TDN2-2	Faf2	sp|Q3TDN2-2|FAF2_MOUSE;sp|Q3TDN2|FAF2_MOUSE;tr|D3Z2H4|D3Z2H4_MOUSE;tr|D3YUP4|D3YUP4_MOUSE;tr|D6RE51|D6RE51_MOUSE;tr|D3Z4G9|D3Z4G9_MOUSE	sp|Q3TDN2-2|FAF2_MOUSE;sp|Q3TDN2|FAF2_MOUSE;tr|D3Z2H4|D3Z2H4_MOUSE	12;12;6;2;1;1	12;12;6;2;1;1	12;12;6;2;1;1	>sp|Q3TDN2-2|FAF2_MOUSE Isoform of Q3TDN2, Isoform 2 of FAS-associated factor 2 OS=Mus musculus GN=Faf2;>sp|Q3TDN2|FAF2_MOUSE FAS-associated factor 2 OS=Mus musculus GN=Faf2 PE=2 SV=2;>tr|D3Z2H4|D3Z2H4_MOUSE Isoform of Q3TDN2, FAS-associated factor 2 (Frag	6	12	12	12
3409	Q8R0F8	Fahd1	sp|Q8R0F8|FAHD1_MOUSE	sp|Q8R0F8|FAHD1_MOUSE	3	3	3	>sp|Q8R0F8|FAHD1_MOUSE Acylpyruvase FAHD1, mitochondrial OS=Mus musculus GN=Fahd1 PE=1 SV=2	1	3	3	3
2428	Q3TC72	Fahd2a	sp|Q3TC72|FAHD2_MOUSE	sp|Q3TC72|FAHD2_MOUSE	7	7	7	>sp|Q3TC72|FAHD2_MOUSE Fumarylacetoacetate hydrolase domain-containing protein 2A OS=Mus musculus GN=Fahd2 PE=1 SV=1	1	7	7	7
2000	Q3TGF2	Fam107b	sp|Q3TGF2|F107B_MOUSE;tr|H3BLM7|H3BLM7_MOUSE;tr|H3BLE6|H3BLE6_MOUSE	sp|Q3TGF2|F107B_MOUSE;tr|H3BLM7|H3BLM7_MOUSE	10;7;1	10;7;1	1;0;1	>sp|Q3TGF2|F107B_MOUSE Protein FAM107B OS=Mus musculus GN=Fam107b PE=1 SV=2;>tr|H3BLM7|H3BLM7_MOUSE Isoform of Q3TGF2, Protein FAM107B OS=Mus musculus GN=Fam107b PE=1 SV=1	3	10	10	1
1757	Q8VE88-2	Fam114a2	sp|Q8VE88-2|F1142_MOUSE;sp|Q8VE88|F1142_MOUSE	sp|Q8VE88-2|F1142_MOUSE;sp|Q8VE88|F1142_MOUSE	11;11	11;11	11;11	>sp|Q8VE88-2|F1142_MOUSE Isoform of Q8VE88, Isoform 2 of Protein FAM114A2 OS=Mus musculus GN=Fam114a2;>sp|Q8VE88|F1142_MOUSE Protein FAM114A2 OS=Mus musculus GN=Fam114a2 PE=2 SV=2	2	11	11	11
815	Q6A0A9	Fam120a	sp|Q6A0A9|F120A_MOUSE	sp|Q6A0A9|F120A_MOUSE	30	30	30	>sp|Q6A0A9|F120A_MOUSE Constitutive coactivator of PPAR-gamma-like protein 1 OS=Mus musculus GN=FAM120A PE=1 SV=2	1	30	30	30
1197	Q8R1F1	Fam129b	sp|Q8R1F1|NIBL1_MOUSE;tr|A2ARS6|A2ARS6_MOUSE	sp|Q8R1F1|NIBL1_MOUSE	24;3	24;3	24;3	>sp|Q8R1F1|NIBL1_MOUSE Niban-like protein 1 OS=Mus musculus GN=Fam129b PE=2 SV=2	2	24	24	24
2550	E9QPM1	Fam134b	tr|E9QPM1|E9QPM1_MOUSE;sp|Q8VE91-3|F134B_MOUSE;sp|Q8VE91|F134B_MOUSE;sp|Q8VE91-2|F134B_MOUSE	tr|E9QPM1|E9QPM1_MOUSE;sp|Q8VE91-3|F134B_MOUSE;sp|Q8VE91|F134B_MOUSE;sp|Q8VE91-2|F134B_MOUSE	6;5;5;5	6;5;5;5	5;4;4;4	>tr|E9QPM1|E9QPM1_MOUSE Isoform of Q8VE91, Protein FAM134B OS=Mus musculus GN=Fam134b PE=1 SV=1;>sp|Q8VE91-3|F134B_MOUSE Isoform of Q8VE91, Isoform 3 of Protein FAM134B OS=Mus musculus GN=Fam134b;>sp|Q8VE91|F134B_MOUSE Protein FAM134B OS=Mus musculus GN=Fa	4	6	6	5
1328	Q9CR98	Fam136a	sp|Q9CR98|F136A_MOUSE	sp|Q9CR98|F136A_MOUSE	12	12	12	>sp|Q9CR98|F136A_MOUSE Protein FAM136A OS=Mus musculus GN=Fam136a PE=2 SV=1	1	12	12	12
3291	Q8CDM8	Fam160b1	sp|Q8CDM8|F16B1_MOUSE;sp|Q8CDM8-2|F16B1_MOUSE	sp|Q8CDM8|F16B1_MOUSE;sp|Q8CDM8-2|F16B1_MOUSE	3;2	3;2	3;2	>sp|Q8CDM8|F16B1_MOUSE Protein FAM160B1 OS=Mus musculus GN=Fam160b1 PE=2 SV=2;>sp|Q8CDM8-2|F16B1_MOUSE Isoform of Q8CDM8, Isoform 2 of Protein FAM160B1 OS=Mus musculus GN=Fam160b1	2	3	3	3
1751	Q9D6U8	Fam162a	sp|Q9D6U8|F162A_MOUSE	sp|Q9D6U8|F162A_MOUSE	6	6	6	>sp|Q9D6U8|F162A_MOUSE Protein FAM162A OS=Mus musculus GN=Fam162a PE=2 SV=1	1	6	6	6
2270	Q3TCJ1	Fam175b	sp|Q3TCJ1|F175B_MOUSE;tr|Z4YJY0|Z4YJY0_MOUSE;tr|D3Z4D8|D3Z4D8_MOUSE;tr|D6RJ39|D6RJ39_MOUSE	sp|Q3TCJ1|F175B_MOUSE;tr|Z4YJY0|Z4YJY0_MOUSE	11;11;5;1	11;11;5;1	11;11;5;1	>sp|Q3TCJ1|F175B_MOUSE BRISC complex subunit Abro1 OS=Mus musculus GN=Fam175b PE=2 SV=1;>tr|Z4YJY0|Z4YJY0_MOUSE Isoform of Q3TCJ1, BRISC complex subunit Abro1 OS=Mus musculus GN=Fam175b PE=1 SV=1	4	11	11	11
1536	F6RSY8	Fam184a	REV__tr|F6RSY8|F6RSY8_MOUSE;REV__tr|F6TU77|F6TU77_MOUSE;REV__tr|E9PW83|E9PW83_MOUSE;REV__tr|E9QAL2|E9QAL2_MOUSE;REV__tr|F6R487|F6R487_MOUSE	REV__tr|F6RSY8|F6RSY8_MOUSE;REV__tr|F6TU77|F6TU77_MOUSE;REV__tr|E9PW83|E9PW83_MOUSE;REV__tr|E9QAL2|E9QAL2_MOUSE;REV__tr|F6R487|F6R487_MOUSE	2;2;2;1;1	2;2;2;1;1	2;2;2;1;1	>tr|F6RSY8|F6RSY8_MOUSE Isoform of E9PW83, Protein Fam184a (Fragment) OS=Mus musculus GN=Fam184a PE=1 SV=1;>tr|F6TU77|F6TU77_MOUSE Isoform of E9PW83, Protein Fam184a (Fragment) OS=Mus musculus GN=Fam184a PE=1 SV=1;>tr|E9PW83|E9PW83_MOUSE Protein Fam184a OS	5	2	2	2
2760	Q91WE2	Fam192a	sp|Q91WE2|F192A_MOUSE	sp|Q91WE2|F192A_MOUSE	7	7	7	>sp|Q91WE2|F192A_MOUSE Protein FAM192A OS=Mus musculus GN=Fam192a PE=2 SV=1	1	7	7	7
3249	Q3UGS4	Fam195b	sp|Q3UGS4|F195B_MOUSE	sp|Q3UGS4|F195B_MOUSE	4	4	4	>sp|Q3UGS4|F195B_MOUSE Protein FAM195B OS=Mus musculus GN=Fam195b PE=1 SV=1	1	4	4	4
2758	Q80ZQ9	Fam206a	sp|Q80ZQ9|F206A_MOUSE;tr|F6ZCU9|F6ZCU9_MOUSE;tr|D6RGQ6|D6RGQ6_MOUSE	sp|Q80ZQ9|F206A_MOUSE;tr|F6ZCU9|F6ZCU9_MOUSE	6;3;2	6;3;2	6;3;2	>sp|Q80ZQ9|F206A_MOUSE Protein Simiate OS=Mus musculus GN=Fam206a PE=1 SV=2;>tr|F6ZCU9|F6ZCU9_MOUSE Isoform of Q80ZQ9, Protein Simiate (Fragment) OS=Mus musculus GN=Fam206a PE=1 SV=1	3	6	6	6
1321	Q6PGL7	Fam21	sp|Q6PGL7|FAM21_MOUSE;sp|Q6PGL7-2|FAM21_MOUSE	sp|Q6PGL7|FAM21_MOUSE;sp|Q6PGL7-2|FAM21_MOUSE	25;23	25;23	25;23	>sp|Q6PGL7|FAM21_MOUSE WASH complex subunit FAM21 OS=Mus musculus GN=Fam21 PE=1 SV=1;>sp|Q6PGL7-2|FAM21_MOUSE Isoform of Q6PGL7, Isoform 2 of WASH complex subunit FAM21 OS=Mus musculus GN=Fam21	2	25	25	25
2468	E9Q0W5	Fam3c	tr|E9Q0W5|E9Q0W5_MOUSE;tr|G3X9I1|G3X9I1_MOUSE;sp|Q91VU0|FAM3C_MOUSE;tr|G5E911|G5E911_MOUSE;tr|E9Q6F0|E9Q6F0_MOUSE;tr|E9Q8C5|E9Q8C5_MOUSE	tr|E9Q0W5|E9Q0W5_MOUSE;tr|G3X9I1|G3X9I1_MOUSE;sp|Q91VU0|FAM3C_MOUSE;tr|G5E911|G5E911_MOUSE	5;5;5;5;2;1	5;5;5;5;2;1	5;5;5;5;2;1	>tr|E9Q0W5|E9Q0W5_MOUSE Isoform of Q91VU0, Protein FAM3C (Fragment) OS=Mus musculus GN=Fam3c PE=1 SV=1;>tr|G3X9I1|G3X9I1_MOUSE Isoform of Q91VU0, DNA segment, Chr 6, Wayne State University 176, expressed, isoform CRA_a OS=Mus musculus GN=Fam3c PE=1 SV=1;>s	6	5	5	5
2657	Q3TH34	Fam45a	tr|Q3TH34|Q3TH34_MOUSE;sp|Q9D8N2|FA45A_MOUSE;tr|D3YUG1|D3YUG1_MOUSE	tr|Q3TH34|Q3TH34_MOUSE;sp|Q9D8N2|FA45A_MOUSE	7;7;3	7;7;3	7;7;3	>tr|Q3TH34|Q3TH34_MOUSE Isoform of Q9D8N2, Protein FAM45A OS=Mus musculus GN=Fam45a PE=1 SV=1;>sp|Q9D8N2|FA45A_MOUSE Protein FAM45A OS=Mus musculus GN=Fam45a PE=2 SV=2	3	7	7	7
2049	Q8BHZ0	Fam49a	sp|Q8BHZ0|FA49A_MOUSE	sp|Q8BHZ0|FA49A_MOUSE	8	6	6	>sp|Q8BHZ0|FA49A_MOUSE Protein FAM49A OS=Mus musculus GN=Fam49a PE=2 SV=1	1	8	6	6
1390	Q921M7	Fam49b	sp|Q921M7|FA49B_MOUSE	sp|Q921M7|FA49B_MOUSE	15	15	13	>sp|Q921M7|FA49B_MOUSE Protein FAM49B OS=Mus musculus GN=Fam49b PE=2 SV=1	1	15	15	13
1189	Q9WV03	Fam50a	sp|Q9WV03|FA50A_MOUSE;sp|Q9WTJ8|FA50B_MOUSE	sp|Q9WV03|FA50A_MOUSE	16;5	15;4	15;4	>sp|Q9WV03|FA50A_MOUSE Protein FAM50A OS=Mus musculus GN=Fam50a PE=2 SV=1	2	16	15	15
1433	Q76LS9-2	Fam63a	sp|Q76LS9-2|FA63A_MOUSE;sp|Q76LS9|FA63A_MOUSE;sp|Q76LS9-3|FA63A_MOUSE;tr|A0A0G2JDK1|A0A0G2JDK1_MOUSE	sp|Q76LS9-2|FA63A_MOUSE;sp|Q76LS9|FA63A_MOUSE;sp|Q76LS9-3|FA63A_MOUSE	12;12;6;1	12;12;6;1	11;11;5;1	>sp|Q76LS9-2|FA63A_MOUSE Isoform of Q76LS9, Isoform 2 of Protein FAM63A OS=Mus musculus GN=Fam63a;>sp|Q76LS9|FA63A_MOUSE Protein FAM63A OS=Mus musculus GN=Fam63a PE=1 SV=1;>sp|Q76LS9-3|FA63A_MOUSE Isoform of Q76LS9, Isoform 3 of Protein FAM63A OS=Mus muscu	4	12	12	11
2232	Q9D187	Fam96b	sp|Q9D187|MIP18_MOUSE;tr|F8WHV1|F8WHV1_MOUSE	sp|Q9D187|MIP18_MOUSE;tr|F8WHV1|F8WHV1_MOUSE	5;3	5;3	5;3	>sp|Q9D187|MIP18_MOUSE Mitotic spindle-associated MMXD complex subunit MIP18 OS=Mus musculus GN=Fam96b PE=2 SV=1;>tr|F8WHV1|F8WHV1_MOUSE Isoform of Q9D187, Mitotic spindle-associated MMXD complex subunit MIP18 OS=Mus musculus GN=Fam96b PE=1 SV=1	2	5	5	5
1683	Q80VD1	Fam98b	sp|Q80VD1|FA98B_MOUSE	sp|Q80VD1|FA98B_MOUSE	13	13	12	>sp|Q80VD1|FA98B_MOUSE Protein FAM98B OS=Mus musculus GN=Fam98b PE=2 SV=1	1	13	13	12
2464	Q922J9-3	Far1	sp|Q922J9-3|FACR1_MOUSE;sp|Q922J9|FACR1_MOUSE;sp|Q922J9-4|FACR1_MOUSE;sp|Q922J9-2|FACR1_MOUSE;tr|D3Z5W6|D3Z5W6_MOUSE;tr|D3Z4N9|D3Z4N9_MOUSE;tr|D3Z072|D3Z072_MOUSE	sp|Q922J9-3|FACR1_MOUSE;sp|Q922J9|FACR1_MOUSE;sp|Q922J9-4|FACR1_MOUSE;sp|Q922J9-2|FACR1_MOUSE;tr|D3Z5W6|D3Z5W6_MOUSE;tr|D3Z4N9|D3Z4N9_MOUSE	6;6;6;5;3;3;1	6;6;6;5;3;3;1	6;6;6;5;3;3;1	>sp|Q922J9-3|FACR1_MOUSE Isoform of Q922J9, Isoform 3 of Fatty acyl-CoA reductase 1 OS=Mus musculus GN=Far1;>sp|Q922J9|FACR1_MOUSE Fatty acyl-CoA reductase 1 OS=Mus musculus GN=Far1 PE=1 SV=1;>sp|Q922J9-4|FACR1_MOUSE Isoform of Q922J9, Isoform 4 of Fatty a	7	6	6	6
506	E9PWY9	Farsa	tr|E9PWY9|E9PWY9_MOUSE;sp|Q8C0C7|SYFA_MOUSE;tr|D6RIJ2|D6RIJ2_MOUSE	tr|E9PWY9|E9PWY9_MOUSE;sp|Q8C0C7|SYFA_MOUSE	30;30;4	30;30;4	30;30;4	>tr|E9PWY9|E9PWY9_MOUSE Isoform of Q8C0C7, Phenylalanine--tRNA ligase alpha subunit OS=Mus musculus GN=Farsa PE=1 SV=1;>sp|Q8C0C7|SYFA_MOUSE Phenylalanine--tRNA ligase alpha subunit OS=Mus musculus GN=Farsa PE=2 SV=1	3	30	30	30
441	Q9WUA2	Farsb	sp|Q9WUA2|SYFB_MOUSE;tr|A0A087WPV4|A0A087WPV4_MOUSE;tr|A0A087WS80|A0A087WS80_MOUSE;tr|A0A087WQ15|A0A087WQ15_MOUSE	sp|Q9WUA2|SYFB_MOUSE	32;14;11;1	32;14;11;1	32;14;11;1	>sp|Q9WUA2|SYFB_MOUSE Phenylalanine--tRNA ligase beta subunit OS=Mus musculus GN=Farsb PE=2 SV=2	4	32	32	32
93	P19096	Fasn	sp|P19096|FAS_MOUSE	sp|P19096|FAS_MOUSE	124	124	124	>sp|P19096|FAS_MOUSE Fatty acid synthase OS=Mus musculus GN=Fasn PE=1 SV=2	1	124	124	124
2159	Q7TMV3	Fastkd5	sp|Q7TMV3|FAKD5_MOUSE;tr|F2Z402|F2Z402_MOUSE	sp|Q7TMV3|FAKD5_MOUSE	5;2	5;2	5;2	>sp|Q7TMV3|FAKD5_MOUSE FAST kinase domain-containing protein 5 OS=Mus musculus GN=Fastkd5 PE=2 SV=1	2	5	5	5
579	P62862	Fau	sp|P62862|RS30_MOUSE;tr|Q642K5|Q642K5_MOUSE	sp|P62862|RS30_MOUSE;tr|Q642K5|Q642K5_MOUSE	7;6	7;6	7;6	>sp|P62862|RS30_MOUSE Isoform of P35545, 40S ribosomal protein S30 OS=Mus musculus GN=Fau PE=1 SV=1;>tr|Q642K5|Q642K5_MOUSE Isoform of P35545, 40S ribosomal protein S30 OS=Mus musculus GN=Fau PE=1 SV=1	2	7	7	7
2106	Q71FD7	Fblim1	sp|Q71FD7|FBLI1_MOUSE;tr|A2ADF3|A2ADF3_MOUSE;tr|A2ADF2|A2ADF2_MOUSE;tr|A2ADF1|A2ADF1_MOUSE;tr|A2ADE8|A2ADE8_MOUSE;tr|A2ADE9|A2ADE9_MOUSE;tr|A2ADE5|A2ADE5_MOUSE;tr|A2ADE6|A2ADE6_MOUSE;tr|A2ADE7|A2ADE7_MOUSE	sp|Q71FD7|FBLI1_MOUSE	7;1;1;1;1;1;1;1;1	7;1;1;1;1;1;1;1;1	7;1;1;1;1;1;1;1;1	>sp|Q71FD7|FBLI1_MOUSE Filamin-binding LIM protein 1 OS=Mus musculus GN=Fblim1 PE=1 SV=2	9	7	7	7
2885	Q78JE5	Fbxo22	sp|Q78JE5|FBX22_MOUSE;tr|Q3V492|Q3V492_MOUSE;tr|D6REV6|D6REV6_MOUSE;tr|D3Z2G9|D3Z2G9_MOUSE	sp|Q78JE5|FBX22_MOUSE;tr|Q3V492|Q3V492_MOUSE	5;4;2;1	5;4;2;1	5;4;2;1	>sp|Q78JE5|FBX22_MOUSE F-box only protein 22 OS=Mus musculus GN=Fbxo22 PE=2 SV=2;>tr|Q3V492|Q3V492_MOUSE Isoform of Q78JE5, F-box only protein 22 OS=Mus musculus GN=Fbxo22 PE=1 SV=1	4	5	5	5
1017	P20491	Fcer1g	sp|P20491|FCERG_MOUSE	sp|P20491|FCERG_MOUSE	4	4	4	>sp|P20491|FCERG_MOUSE High affinity immunoglobulin epsilon receptor subunit gamma OS=Mus musculus GN=Fcer1g PE=1 SV=1	1	4	4	4
1880	E9PUV2	Fcgr3	tr|E9PUV2|E9PUV2_MOUSE;tr|A0A0B4J1M6|A0A0B4J1M6_MOUSE	tr|E9PUV2|E9PUV2_MOUSE;tr|A0A0B4J1M6|A0A0B4J1M6_MOUSE	7;7	7;7	1;1	>tr|E9PUV2|E9PUV2_MOUSE Isoform of P08508, Low affinity immunoglobulin gamma Fc region receptor III OS=Mus musculus GN=Fcgr3 PE=1 SV=1;>tr|A0A0B4J1M6|A0A0B4J1M6_MOUSE Isoform of P08508, Low affinity immunoglobulin gamma Fc region receptor III OS=Mus muscul	2	7	7	1
2870	F6RG68	Fcho2	tr|F6RG68|F6RG68_MOUSE;sp|Q3UQN2|FCHO2_MOUSE;sp|Q3UQN2-2|FCHO2_MOUSE;tr|J3QPQ1|J3QPQ1_MOUSE;sp|Q3UQN2-3|FCHO2_MOUSE	tr|F6RG68|F6RG68_MOUSE;sp|Q3UQN2|FCHO2_MOUSE;sp|Q3UQN2-2|FCHO2_MOUSE;tr|J3QPQ1|J3QPQ1_MOUSE;sp|Q3UQN2-3|FCHO2_MOUSE	6;5;3;3;3	6;5;3;3;3	6;5;3;3;3	>tr|F6RG68|F6RG68_MOUSE Isoform of Q3UQN2, F-BAR domain only protein 2 OS=Mus musculus GN=Fcho2 PE=1 SV=2;>sp|Q3UQN2|FCHO2_MOUSE F-BAR domain only protein 2 OS=Mus musculus GN=Fcho2 PE=1 SV=1;>sp|Q3UQN2-2|FCHO2_MOUSE Isoform of Q3UQN2, Isoform 2 of F-BAR d	5	6	6	6
166	Q920E5	Fdps	sp|Q920E5|FPPS_MOUSE;tr|A0A0G2JEB3|A0A0G2JEB3_MOUSE;tr|A0A0G2JDJ5|A0A0G2JDJ5_MOUSE;tr|A0A0G2JE82|A0A0G2JE82_MOUSE	sp|Q920E5|FPPS_MOUSE;tr|A0A0G2JEB3|A0A0G2JEB3_MOUSE	34;18;15;13	34;18;15;13	7;0;0;7	>sp|Q920E5|FPPS_MOUSE Farnesyl pyrophosphate synthase OS=Mus musculus GN=Fdps PE=1 SV=1;>tr|A0A0G2JEB3|A0A0G2JEB3_MOUSE Isoform of Q920E5, Farnesyl pyrophosphate synthase (Fragment) OS=Mus musculus GN=Fdps PE=4 SV=1	4	34	34	7
2452	P46656	Fdx1	sp|P46656|ADX_MOUSE	sp|P46656|ADX_MOUSE	4	4	4	>sp|P46656|ADX_MOUSE Adrenodoxin, mitochondrial OS=Mus musculus GN=Fdx1 PE=1 SV=1	1	4	4	4
2323	Q61578	Fdxr	sp|Q61578|ADRO_MOUSE	sp|Q61578|ADRO_MOUSE	7	7	7	>sp|Q61578|ADRO_MOUSE NADPH:adrenodoxin oxidoreductase, mitochondrial OS=Mus musculus GN=Fdxr PE=2 SV=1	1	7	7	7
2310	P22315	Fech	sp|P22315|HEMH_MOUSE;tr|Q544X6|Q544X6_MOUSE	sp|P22315|HEMH_MOUSE;tr|Q544X6|Q544X6_MOUSE	8;8	8;8	8;8	>sp|P22315|HEMH_MOUSE Ferrochelatase, mitochondrial OS=Mus musculus GN=Fech PE=1 SV=2;>tr|Q544X6|Q544X6_MOUSE Isoform of P22315, Ferrochelatase OS=Mus musculus GN=Fech PE=1 SV=1	2	8	8	8
685	Q91Z50	Fen1	tr|Q91Z50|Q91Z50_MOUSE;sp|P39749|FEN1_MOUSE	tr|Q91Z50|Q91Z50_MOUSE;sp|P39749|FEN1_MOUSE	20;17	20;17	20;17	>tr|Q91Z50|Q91Z50_MOUSE Isoform of P39749, Flap endonuclease 1 OS=Mus musculus GN=Fen1 PE=1 SV=1;>sp|P39749|FEN1_MOUSE Flap endonuclease 1 OS=Mus musculus GN=Fen1 PE=1 SV=1	2	20	20	20
480	Q8K1B8	Fermt3	sp|Q8K1B8|URP2_MOUSE	sp|Q8K1B8|URP2_MOUSE	32	32	32	>sp|Q8K1B8|URP2_MOUSE Fermitin family homolog 3 OS=Mus musculus GN=Fermt3 PE=1 SV=1	1	32	32	32
186	P97807-2	Fh1	sp|P97807-2|FUMH_MOUSE;sp|P97807|FUMH_MOUSE;tr|H3BKG7|H3BKG7_MOUSE	sp|P97807-2|FUMH_MOUSE;sp|P97807|FUMH_MOUSE	34;33;5	34;33;5	34;33;5	>sp|P97807-2|FUMH_MOUSE Isoform of P97807, Isoform Cytoplasmic of Fumarate hydratase, mitochondrial OS=Mus musculus GN=Fh;>sp|P97807|FUMH_MOUSE Fumarate hydratase, mitochondrial OS=Mus musculus GN=Fh PE=1 SV=3	3	34	34	34
2694	Q9R059	Fhl3	sp|Q9R059|FHL3_MOUSE;tr|F2Z455|F2Z455_MOUSE;tr|D6RJ68|D6RJ68_MOUSE	sp|Q9R059|FHL3_MOUSE;tr|F2Z455|F2Z455_MOUSE	5;3;1	5;3;1	5;3;1	>sp|Q9R059|FHL3_MOUSE Four and a half LIM domains protein 3 OS=Mus musculus GN=Fhl3 PE=1 SV=2;>tr|F2Z455|F2Z455_MOUSE Isoform of Q9R059, Four and a half LIM domains protein 3 OS=Mus musculus GN=Fhl3 PE=1 SV=1	3	5	5	5
2856	Q6P9Q4	Fhod1	sp|Q6P9Q4|FHOD1_MOUSE	sp|Q6P9Q4|FHOD1_MOUSE	8	8	8	>sp|Q6P9Q4|FHOD1_MOUSE FH1/FH2 domain-containing protein 1 OS=Mus musculus GN=Fhod1 PE=1 SV=3	1	8	8	8
2510	Q9D824	Fip1l1	sp|Q9D824|FIP1_MOUSE;tr|D3Z3F1|D3Z3F1_MOUSE;tr|D3Z4V2|D3Z4V2_MOUSE;sp|Q9D824-4|FIP1_MOUSE;tr|D3Z619|D3Z619_MOUSE;sp|Q9D824-3|FIP1_MOUSE;sp|Q9D824-2|FIP1_MOUSE	sp|Q9D824|FIP1_MOUSE;tr|D3Z3F1|D3Z3F1_MOUSE;tr|D3Z4V2|D3Z4V2_MOUSE;sp|Q9D824-4|FIP1_MOUSE;tr|D3Z619|D3Z619_MOUSE;sp|Q9D824-3|FIP1_MOUSE;sp|Q9D824-2|FIP1_MOUSE	8;8;8;7;7;7;7	8;8;8;7;7;7;7	8;8;8;7;7;7;7	>sp|Q9D824|FIP1_MOUSE Pre-mRNA 3-end-processing factor FIP1 OS=Mus musculus GN=Fip1l1 PE=1 SV=1;>tr|D3Z3F1|D3Z3F1_MOUSE Isoform of Q9D824, Pre-mRNA 3-end-processing factor FIP1 OS=Mus musculus GN=Fip1l1 PE=1 SV=1;>tr|D3Z4V2|D3Z4V2_MOUSE Isoform of Q9D824	7	8	8	8
2347	Q9CQ92	Fis1	sp|Q9CQ92|FIS1_MOUSE;tr|G3X9U9|G3X9U9_MOUSE;tr|D3YZ32|D3YZ32_MOUSE	sp|Q9CQ92|FIS1_MOUSE;tr|G3X9U9|G3X9U9_MOUSE	6;4;1	6;4;1	6;4;1	>sp|Q9CQ92|FIS1_MOUSE Mitochondrial fission 1 protein OS=Mus musculus GN=Fis1 PE=1 SV=1;>tr|G3X9U9|G3X9U9_MOUSE Isoform of Q9CQ92, Fission 1 (Mitochondrial outer membrane) homolog (Yeast), isoform CRA_c OS=Mus musculus GN=Fis1 PE=1 SV=1	3	6	6	6
811	Q9D1M7	Fkbp11	sp|Q9D1M7|FKB11_MOUSE	sp|Q9D1M7|FKB11_MOUSE	6	6	6	>sp|Q9D1M7|FKB11_MOUSE Peptidyl-prolyl cis-trans isomerase FKBP11 OS=Mus musculus GN=Fkbp11 PE=1 SV=1	1	6	6	6
1386	Q6P9Q6	Fkbp15	sp|Q6P9Q6|FKB15_MOUSE;sp|Q6P9Q6-2|FKB15_MOUSE;tr|Q80YW9|Q80YW9_MOUSE;tr|Q80YW6|Q80YW6_MOUSE;tr|Q80YW7|Q80YW7_MOUSE	sp|Q6P9Q6|FKB15_MOUSE;sp|Q6P9Q6-2|FKB15_MOUSE;tr|Q80YW9|Q80YW9_MOUSE;tr|Q80YW6|Q80YW6_MOUSE	24;23;17;13;10	24;23;17;13;10	24;23;17;13;10	>sp|Q6P9Q6|FKB15_MOUSE FK506-binding protein 15 OS=Mus musculus GN=Fkbp15 PE=1 SV=2;>sp|Q6P9Q6-2|FKB15_MOUSE Isoform of Q6P9Q6, Isoform B of FK506-binding protein 15 OS=Mus musculus GN=Fkbp15;>tr|Q80YW9|Q80YW9_MOUSE Isoform of Q6P9Q6, Peptidyl-prolyl cis-t	5	24	24	24
395	P26883	Fkbp1a	sp|P26883|FKB1A_MOUSE;tr|F6X9I3|F6X9I3_MOUSE	sp|P26883|FKB1A_MOUSE;tr|F6X9I3|F6X9I3_MOUSE	10;5	10;5	10;5	>sp|P26883|FKB1A_MOUSE Peptidyl-prolyl cis-trans isomerase FKBP1A OS=Mus musculus GN=Fkbp1a PE=1 SV=2;>tr|F6X9I3|F6X9I3_MOUSE Isoform of P26883, Peptidyl-prolyl cis-trans isomerase (Fragment) OS=Mus musculus GN=Fkbp1a PE=1 SV=1	2	10	10	10
959	P45878	Fkbp2	sp|P45878|FKBP2_MOUSE	sp|P45878|FKBP2_MOUSE	11	11	11	>sp|P45878|FKBP2_MOUSE Peptidyl-prolyl cis-trans isomerase FKBP2 OS=Mus musculus GN=Fkbp2 PE=1 SV=1	1	11	11	11
602	Q62446	Fkbp3	sp|Q62446|FKBP3_MOUSE	sp|Q62446|FKBP3_MOUSE	23	23	23	>sp|Q62446|FKBP3_MOUSE Peptidyl-prolyl cis-trans isomerase FKBP3 OS=Mus musculus GN=Fkbp3 PE=1 SV=2	1	23	23	23
347	P30416	Fkbp4	sp|P30416|FKBP4_MOUSE;tr|F6S2D5|F6S2D5_MOUSE;tr|D6RDE2|D6RDE2_MOUSE;tr|F7CAT1|F7CAT1_MOUSE	sp|P30416|FKBP4_MOUSE;tr|F6S2D5|F6S2D5_MOUSE	45;23;19;15	45;23;19;15	45;23;19;15	>sp|P30416|FKBP4_MOUSE Peptidyl-prolyl cis-trans isomerase FKBP4 OS=Mus musculus GN=Fkbp4 PE=1 SV=5;>tr|F6S2D5|F6S2D5_MOUSE Isoform of P30416, Peptidyl-prolyl cis-trans isomerase (Fragment) OS=Mus musculus GN=Fkbp4 PE=1 SV=5	4	45	45	45
2435	Q64378	Fkbp5	sp|Q64378|FKBP5_MOUSE;tr|B8JJC2|B8JJC2_MOUSE	sp|Q64378|FKBP5_MOUSE	12;5	12;5	12;5	>sp|Q64378|FKBP5_MOUSE Peptidyl-prolyl cis-trans isomerase FKBP5 OS=Mus musculus GN=Fkbp5 PE=1 SV=1	2	12	12	12
1127	O35465-2	Fkbp8	sp|O35465-2|FKBP8_MOUSE;sp|O35465|FKBP8_MOUSE;tr|F6WP10|F6WP10_MOUSE	sp|O35465-2|FKBP8_MOUSE;sp|O35465|FKBP8_MOUSE	19;18;2	19;18;2	19;18;2	>sp|O35465-2|FKBP8_MOUSE Isoform of O35465, Isoform 2 of Peptidyl-prolyl cis-trans isomerase FKBP8 OS=Mus musculus GN=Fkbp8;>sp|O35465|FKBP8_MOUSE Peptidyl-prolyl cis-trans isomerase FKBP8 OS=Mus musculus GN=Fkbp8 PE=1 SV=2	3	19	19	19
2431	Q8R123	Flad1	sp|Q8R123|FAD1_MOUSE;sp|Q8R123-2|FAD1_MOUSE;tr|F8WGX4|F8WGX4_MOUSE;tr|E0CZ66|E0CZ66_MOUSE	sp|Q8R123|FAD1_MOUSE;sp|Q8R123-2|FAD1_MOUSE	8;8;3;1	8;8;3;1	8;8;3;1	>sp|Q8R123|FAD1_MOUSE FAD synthase OS=Mus musculus GN=Flad1 PE=1 SV=1;>sp|Q8R123-2|FAD1_MOUSE Isoform of Q8R123, Isoform 2 of FAD synthase OS=Mus musculus GN=Flad1	4	8	8	8
1223	Q9JJ28	Flii	sp|Q9JJ28|FLII_MOUSE	sp|Q9JJ28|FLII_MOUSE	29	29	29	>sp|Q9JJ28|FLII_MOUSE Protein flightless-1 homolog OS=Mus musculus GN=Flii PE=1 SV=1	1	29	29	29
165	B7FAU9	Flna	tr|B7FAU9|B7FAU9_MOUSE;sp|Q8BTM8|FLNA_MOUSE;tr|B7FAV1|B7FAV1_MOUSE;tr|F6XC15|F6XC15_MOUSE;sp|Q8BTM8-2|FLNA_MOUSE;tr|J3JS91|J3JS91_MOUSE;tr|F6Z2C0|F6Z2C0_MOUSE;tr|F7AVL7|F7AVL7_MOUSE	tr|B7FAU9|B7FAU9_MOUSE;sp|Q8BTM8|FLNA_MOUSE;tr|B7FAV1|B7FAV1_MOUSE	104;104;102;21;11;10;7;3	104;104;102;21;11;10;7;3	94;94;92;13;6;9;7;3	>tr|B7FAU9|B7FAU9_MOUSE Isoform of Q8BTM8, Filamin, alpha OS=Mus musculus GN=Flna PE=1 SV=1;>sp|Q8BTM8|FLNA_MOUSE Filamin-A OS=Mus musculus GN=Flna PE=1 SV=5;>tr|B7FAV1|B7FAV1_MOUSE Isoform of Q8BTM8, Filamin, alpha (Fragment) OS=Mus musculus GN=Flna PE=1	8	104	104	94
527	Q80X90	Flnb	sp|Q80X90|FLNB_MOUSE	sp|Q80X90|FLNB_MOUSE	73	66	65	>sp|Q80X90|FLNB_MOUSE Filamin-B OS=Mus musculus GN=Flnb PE=1 SV=3	1	73	66	65
825	Q8VHX6-2	Flnc	sp|Q8VHX6-2|FLNC_MOUSE;sp|Q8VHX6|FLNC_MOUSE;tr|D3YW87|D3YW87_MOUSE;tr|D3Z576|D3Z576_MOUSE	sp|Q8VHX6-2|FLNC_MOUSE;sp|Q8VHX6|FLNC_MOUSE;tr|D3YW87|D3YW87_MOUSE;tr|D3Z576|D3Z576_MOUSE	61;61;59;59	50;50;48;48	50;50;48;48	>sp|Q8VHX6-2|FLNC_MOUSE Isoform of Q8VHX6, Isoform 2 of Filamin-C OS=Mus musculus GN=Flnc;>sp|Q8VHX6|FLNC_MOUSE Filamin-C OS=Mus musculus GN=Flnc PE=1 SV=3;>tr|D3YW87|D3YW87_MOUSE Isoform of Q8VHX6, Filamin-C OS=Mus musculus GN=Flnc PE=1 SV=1;>tr|D3Z576|D3	4	61	50	50
3314	Q05860-5	Fmn1	sp|Q05860-5|FMN1_MOUSE	sp|Q05860-5|FMN1_MOUSE	10	10	4	>sp|Q05860-5|FMN1_MOUSE Isoform of Q05860, Isoform 5 of Formin-1 OS=Mus musculus GN=Fmn1	1	10	10	4
1162	Q9JL26-2	Fmnl1	sp|Q9JL26-2|FMNL1_MOUSE;tr|A2AB60|A2AB60_MOUSE;sp|Q9JL26|FMNL1_MOUSE;tr|G3UWI1|G3UWI1_MOUSE;tr|A2AQW3|A2AQW3_MOUSE	sp|Q9JL26-2|FMNL1_MOUSE;tr|A2AB60|A2AB60_MOUSE;sp|Q9JL26|FMNL1_MOUSE	21;21;20;4;1	21;21;20;4;1	19;19;18;4;1	>sp|Q9JL26-2|FMNL1_MOUSE Isoform of Q9JL26, Isoform 2 of Formin-like protein 1 OS=Mus musculus GN=Fmnl1;>tr|A2AB60|A2AB60_MOUSE Isoform of Q9JL26, Formin-like 1, isoform CRA_c OS=Mus musculus GN=Fmnl1 PE=1 SV=1;>sp|Q9JL26|FMNL1_MOUSE Formin-like protein 1	5	21	21	19
2571	E9QAT0	Fmr1	tr|E9QAT0|E9QAT0_MOUSE;sp|P35922-3|FMR1_MOUSE;sp|P35922-2|FMR1_MOUSE;tr|Q6AXB7|Q6AXB7_MOUSE;sp|P35922|FMR1_MOUSE;sp|P35922-5|FMR1_MOUSE;sp|P35922-4|FMR1_MOUSE;sp|P35922-6|FMR1_MOUSE;sp|P35922-9|FMR1_MOUSE;sp|P35922-8|FMR1_MOUSE;tr|D3Z6U8|D3Z6U8_MOUSE;tr|E9QNF5|E9QNF5_MOUSE;sp|P35922-7|FMR1_MOUSE;tr|E9QAS8|E9QAS8_MOUSE;sp|P35922-11|FMR1_MOUSE;sp|P35922-10|FMR1_MOUSE;sp|P35922-12|FMR1_MOUSE;tr|E9QA…	tr|E9QAT0|E9QAT0_MOUSE;sp|P35922-3|FMR1_MOUSE;sp|P35922-2|FMR1_MOUSE;tr|Q6AXB7|Q6AXB7_MOUSE;sp|P35922|FMR1_MOUSE;sp|P35922-5|FMR1_MOUSE;sp|P35922-4|FMR1_MOUSE;sp|P35922-6|FMR1_MOUSE;sp|P35922-9|FMR1_MOUSE;sp|P35922-8|FMR1_MOUSE;tr|D3Z6U8|D3Z6U8_MOUSE;tr|E9QNF5|E9QNF5_MOUSE;sp|P35922-7|FMR1_MOUSE;tr|E9QAS8|E9QAS8_MOUSE;sp|P35922-11|FMR1_MOUSE;sp|P35922-10|FMR1_MOUSE;sp|P35922-12|FMR1_MOUSE;tr|E9QA…	7;7;7;7;7;6;6;6;6;6;6;6;6;6;5;5;5;5	7;7;7;7;7;6;6;6;6;6;6;6;6;6;5;5;5;5	7;7;7;7;7;6;6;6;6;6;6;6;6;6;5;5;5;5	>tr|E9QAT0|E9QAT0_MOUSE Isoform of P35922, Fragile X mental retardation protein 1 homolog OS=Mus musculus GN=Fmr1 PE=1 SV=1;>sp|P35922-3|FMR1_MOUSE Isoform of P35922, Isoform ISO3 of Fragile X mental retardation protein 1 homolog OS=Mus musculus GN=Fmr1;>s	18	7	7	7
3007	Q80TY0-5	Fnbp1	sp|Q80TY0-5|FNBP1_MOUSE;sp|Q80TY0-4|FNBP1_MOUSE;sp|Q80TY0-2|FNBP1_MOUSE;sp|Q80TY0-3|FNBP1_MOUSE;tr|A2AQ43|A2AQ43_MOUSE;tr|A2AQ44|A2AQ44_MOUSE;tr|A2AQ42|A2AQ42_MOUSE;tr|A2AQ45|A2AQ45_MOUSE;tr|A2AQ41|A2AQ41_MOUSE;sp|Q80TY0|FNBP1_MOUSE;tr|A2AQ39|A2AQ39_MOUSE;tr|F6VVN1|F6VVN1_MOUSE;tr|A2AQ47|A2AQ47_MOUSE;tr|E9Q9P2|E9Q9P2_MOUSE;tr|A0A0A6YWT1|A0A0A6YWT1_MOUSE	sp|Q80TY0-5|FNBP1_MOUSE;sp|Q80TY0-4|FNBP1_MOUSE;sp|Q80TY0-2|FNBP1_MOUSE;sp|Q80TY0-3|FNBP1_MOUSE;tr|A2AQ43|A2AQ43_MOUSE;tr|A2AQ44|A2AQ44_MOUSE;tr|A2AQ42|A2AQ42_MOUSE;tr|A2AQ45|A2AQ45_MOUSE;tr|A2AQ41|A2AQ41_MOUSE;sp|Q80TY0|FNBP1_MOUSE;tr|A2AQ39|A2AQ39_MOUSE;tr|F6VVN1|F6VVN1_MOUSE	6;6;6;6;6;6;6;6;6;6;3;3;1;1;1	6;6;6;6;6;6;6;6;6;6;3;3;1;1;1	5;5;5;5;5;5;5;5;5;5;3;3;1;0;1	>sp|Q80TY0-5|FNBP1_MOUSE Isoform of Q80TY0, Isoform 5 of Formin-binding protein 1 OS=Mus musculus GN=Fnbp1;>sp|Q80TY0-4|FNBP1_MOUSE Isoform of Q80TY0, Isoform 4 of Formin-binding protein 1 OS=Mus musculus GN=Fnbp1;>sp|Q80TY0-2|FNBP1_MOUSE Isoform of Q80TY0	15	6	6	5
3180	Q61239	Fnta	sp|Q61239|FNTA_MOUSE	sp|Q61239|FNTA_MOUSE	6	6	6	>sp|Q61239|FNTA_MOUSE Protein farnesyltransferase/geranylgeranyltransferase type-1 subunit alpha OS=Mus musculus GN=Fnta PE=1 SV=1	1	6	6	6
2696	P42128	Foxk1	sp|P42128|FOXK1_MOUSE;tr|A0A0G2JG71|A0A0G2JG71_MOUSE	sp|P42128|FOXK1_MOUSE;tr|A0A0G2JG71|A0A0G2JG71_MOUSE	4;2	4;2	4;2	>sp|P42128|FOXK1_MOUSE Forkhead box protein K1 OS=Mus musculus GN=Foxk1 PE=1 SV=2;>tr|A0A0G2JG71|A0A0G2JG71_MOUSE Isoform of P42128, Forkhead box protein K1 OS=Mus musculus GN=Foxk1 PE=4 SV=1	2	4	4	4
2170	P97376	Frg1	sp|P97376|FRG1_MOUSE	sp|P97376|FRG1_MOUSE	9	9	9	>sp|P97376|FRG1_MOUSE Protein FRG1 OS=Mus musculus GN=Frg1 PE=1 SV=2	1	9	9	9
655	P09528	Fth1	sp|P09528|FRIH_MOUSE	sp|P09528|FRIH_MOUSE	16	16	16	>sp|P09528|FRIH_MOUSE Ferritin heavy chain OS=Mus musculus GN=Fth1 PE=1 SV=2	1	16	16	16
1323	Q9DBE9	Ftsj3	sp|Q9DBE9|SPB1_MOUSE	sp|Q9DBE9|SPB1_MOUSE	21	21	21	>sp|Q9DBE9|SPB1_MOUSE pre-rRNA processing protein FTSJ3 OS=Mus musculus GN=Ftsj3 PE=1 SV=1	1	21	21	21
715	Q3TUE1	Fubp1	tr|Q3TUE1|Q3TUE1_MOUSE;tr|A0A0G2JGW9|A0A0G2JGW9_MOUSE;sp|Q91WJ8|FUBP1_MOUSE;tr|A0A0G2JFY5|A0A0G2JFY5_MOUSE;tr|Q3UUU2|Q3UUU2_MOUSE;tr|A0A0G2JG00|A0A0G2JG00_MOUSE;sp|Q91WJ8-2|FUBP1_MOUSE;tr|A0A0G2JFK2|A0A0G2JFK2_MOUSE;tr|A0A0G2JGV9|A0A0G2JGV9_MOUSE	tr|Q3TUE1|Q3TUE1_MOUSE;tr|A0A0G2JGW9|A0A0G2JGW9_MOUSE;sp|Q91WJ8|FUBP1_MOUSE;tr|A0A0G2JFY5|A0A0G2JFY5_MOUSE;tr|Q3UUU2|Q3UUU2_MOUSE;tr|A0A0G2JG00|A0A0G2JG00_MOUSE;sp|Q91WJ8-2|FUBP1_MOUSE;tr|A0A0G2JFK2|A0A0G2JFK2_MOUSE	33;33;33;33;33;31;31;23;1	26;26;26;26;26;26;24;19;1	25;25;25;25;25;25;23;18;1	>tr|Q3TUE1|Q3TUE1_MOUSE Isoform of Q91WJ8, Far upstream element-binding protein 1 OS=Mus musculus GN=Fubp1 PE=1 SV=1;>tr|A0A0G2JGW9|A0A0G2JGW9_MOUSE Isoform of Q91WJ8, Far upstream element-binding protein 1 OS=Mus musculus GN=Fubp1 PE=4 SV=1;>sp|Q91WJ8|FUB	9	33	26	25
1026	A2AJ72	Fubp3	tr|A2AJ72|A2AJ72_MOUSE;tr|Q3TIX6|Q3TIX6_MOUSE;tr|A0A0A6YY39|A0A0A6YY39_MOUSE;tr|A0A0A6YVV5|A0A0A6YVV5_MOUSE;tr|F7AM43|F7AM43_MOUSE;tr|A2AJ71|A2AJ71_MOUSE;tr|A0A0A6YX76|A0A0A6YX76_MOUSE	tr|A2AJ72|A2AJ72_MOUSE;tr|Q3TIX6|Q3TIX6_MOUSE	24;24;9;9;6;5;3	22;22;8;8;6;5;3	22;22;8;8;6;5;3	>tr|A2AJ72|A2AJ72_MOUSE Isoform of Q3TIX6, MCG130458 OS=Mus musculus GN=Fubp3 PE=1 SV=1;>tr|Q3TIX6|Q3TIX6_MOUSE Protein Fubp3 OS=Mus musculus GN=Fubp3 PE=1 SV=1	7	24	22	22
2790	Q9D6K8	Fundc2	sp|Q9D6K8|FUND2_MOUSE	sp|Q9D6K8|FUND2_MOUSE	3	3	3	>sp|Q9D6K8|FUND2_MOUSE FUN14 domain-containing protein 2 OS=Mus musculus GN=Fundc2 PE=2 SV=1	1	3	3	3
962	Q8CFQ9	Fus	tr|Q8CFQ9|Q8CFQ9_MOUSE;sp|P56959|FUS_MOUSE;tr|G3UXT7|G3UXT7_MOUSE;tr|G3UZD2|G3UZD2_MOUSE;tr|Q91VQ2|Q91VQ2_MOUSE	tr|Q8CFQ9|Q8CFQ9_MOUSE;sp|P56959|FUS_MOUSE;tr|G3UXT7|G3UXT7_MOUSE	13;13;12;6;6	13;13;12;6;6	11;11;10;6;6	>tr|Q8CFQ9|Q8CFQ9_MOUSE Isoform of P56959, Fusion, derived from t(1216) malignant liposarcoma (Human) OS=Mus musculus GN=Fus PE=1 SV=1;>sp|P56959|FUS_MOUSE RNA-binding protein FUS OS=Mus musculus GN=Fus PE=2 SV=1;>tr|G3UXT7|G3UXT7_MOUSE Isoform of P56959,	5	13	13	11
2239	Q6P5B5	Fxr2	tr|Q6P5B5|Q6P5B5_MOUSE;sp|Q9WVR4|FXR2_MOUSE	tr|Q6P5B5|Q6P5B5_MOUSE;sp|Q9WVR4|FXR2_MOUSE	7;5	7;5	6;5	>tr|Q6P5B5|Q6P5B5_MOUSE Isoform of Q9WVR4, Fragile X mental retardation syndrome-related protein 2 OS=Mus musculus GN=Fxr2 PE=1 SV=1;>sp|Q9WVR4|FXR2_MOUSE Fragile X mental retardation syndrome-related protein 2 OS=Mus musculus GN=Fxr2 PE=1 SV=1	2	7	7	6
2029	Q04646	Fxyd2	sp|Q04646|ATNG_MOUSE	sp|Q04646|ATNG_MOUSE	1	1	1	>sp|Q04646|ATNG_MOUSE Sodium/potassium-transporting ATPase subunit gamma OS=Mus musculus GN=Fxyd2 PE=2 SV=2	1	1	1	1
3013	F6TWM7	Fxyd5	tr|F6TWM7|F6TWM7_MOUSE;sp|P97808|FXYD5_MOUSE;tr|F8WJA1|F8WJA1_MOUSE;tr|E0CXN1|E0CXN1_MOUSE;tr|E0CYX7|E0CYX7_MOUSE;tr|E0CXM5|E0CXM5_MOUSE	tr|F6TWM7|F6TWM7_MOUSE;sp|P97808|FXYD5_MOUSE;tr|F8WJA1|F8WJA1_MOUSE;tr|E0CXN1|E0CXN1_MOUSE	5;5;4;3;2;2	5;5;4;3;2;2	5;5;4;3;2;2	>tr|F6TWM7|F6TWM7_MOUSE Isoform of P97808, FXYD domain-containing ion transport regulator 5 (Fragment) OS=Mus musculus GN=Fxyd5 PE=1 SV=1;>sp|P97808|FXYD5_MOUSE FXYD domain-containing ion transport regulator 5 OS=Mus musculus GN=Fxyd5 PE=2 SV=3;>tr|F8WJA1|	6	5	5	5
1687	O35601	Fyb	sp|O35601|FYB_MOUSE;sp|O35601-2|FYB_MOUSE;tr|F6V072|F6V072_MOUSE	sp|O35601|FYB_MOUSE;sp|O35601-2|FYB_MOUSE	15;14;1	15;14;1	15;14;1	>sp|O35601|FYB_MOUSE FYN-binding protein OS=Mus musculus GN=Fyb PE=1 SV=2;>sp|O35601-2|FYB_MOUSE Isoform of O35601, Isoform FYB-120 of FYN-binding protein OS=Mus musculus GN=Fyb	3	15	15	15
2888	O35601-2	Fyb	REV__sp|O35601-2|FYB_MOUSE;REV__sp|O35601|FYB_MOUSE	REV__sp|O35601-2|FYB_MOUSE;REV__sp|O35601|FYB_MOUSE	2;2	2;2	2;2	>sp|O35601-2|FYB_MOUSE Isoform of O35601, Isoform FYB-120 of FYN-binding protein OS=Mus musculus GN=Fyb;>sp|O35601|FYB_MOUSE FYN-binding protein OS=Mus musculus GN=Fyb PE=1 SV=2	2	2	2	2
327	P97855	G3bp1	sp|P97855|G3BP1_MOUSE	sp|P97855|G3BP1_MOUSE	29	29	24	>sp|P97855|G3BP1_MOUSE Ras GTPase-activating protein-binding protein 1 OS=Mus musculus GN=G3bp1 PE=1 SV=1	1	29	29	24
1225	P97379-2	G3bp2	sp|P97379-2|G3BP2_MOUSE;sp|P97379|G3BP2_MOUSE	sp|P97379-2|G3BP2_MOUSE;sp|P97379|G3BP2_MOUSE	15;15	10;10	10;10	>sp|P97379-2|G3BP2_MOUSE Isoform of P97379, Isoform B of Ras GTPase-activating protein-binding protein 2 OS=Mus musculus GN=G3bp2;>sp|P97379|G3BP2_MOUSE Ras GTPase-activating protein-binding protein 2 OS=Mus musculus GN=G3bp2 PE=1 SV=2	2	15	10	10
128	Q00612	G6pdx	sp|Q00612|G6PD1_MOUSE;tr|A3KG36|A3KG36_MOUSE;tr|G3UWD6|G3UWD6_MOUSE;sp|P97324|G6PD2_MOUSE;REV__sp|P46662|MERL_MOUSE	sp|Q00612|G6PD1_MOUSE;tr|A3KG36|A3KG36_MOUSE	50;31;11;11;1	50;31;11;11;1	50;31;11;11;1	>sp|Q00612|G6PD1_MOUSE Glucose-6-phosphate 1-dehydrogenase X OS=Mus musculus GN=G6pdx PE=1 SV=3;>tr|A3KG36|A3KG36_MOUSE Isoform of Q00612, Glucose-6-phosphate 1-dehydrogenase (Fragment) OS=Mus musculus GN=G6pdx PE=1 SV=1	5	50	50	50
1148	P70699	Gaa	sp|P70699|LYAG_MOUSE;tr|A2AFL5|A2AFL5_MOUSE;tr|F6VEG4|F6VEG4_MOUSE;tr|F6R5R5|F6R5R5_MOUSE;tr|A2AFL3|A2AFL3_MOUSE	sp|P70699|LYAG_MOUSE	18;6;5;5;2	18;6;5;5;2	18;6;5;5;2	>sp|P70699|LYAG_MOUSE Lysosomal alpha-glucosidase OS=Mus musculus GN=Gaa PE=1 SV=2	5	18	18	18
3045	Q00422	Gabpa	sp|Q00422|GABPA_MOUSE	sp|Q00422|GABPA_MOUSE	5	5	5	>sp|Q00422|GABPA_MOUSE GA-binding protein alpha chain OS=Mus musculus GN=Gabpa PE=1 SV=2	1	5	5	5
1969	Q9CR59	Gadd45gip1	sp|Q9CR59|G45IP_MOUSE	sp|Q9CR59|G45IP_MOUSE	4	4	4	>sp|Q9CR59|G45IP_MOUSE Growth arrest and DNA damage-inducible proteins-interacting protein 1 OS=Mus musculus GN=Gadd45gip1 PE=2 SV=1	1	4	4	4
2654	Q99KY4-2	Gak	sp|Q99KY4-2|GAK_MOUSE;sp|Q99KY4|GAK_MOUSE;tr|F7BG02|F7BG02_MOUSE;tr|F6SLK1|F6SLK1_MOUSE;tr|A0A0G2JGP6|A0A0G2JGP6_MOUSE;tr|A0A0G2JEW6|A0A0G2JEW6_MOUSE;tr|D6RHK5|D6RHK5_MOUSE;tr|A0A0G2JFZ0|A0A0G2JFZ0_MOUSE	sp|Q99KY4-2|GAK_MOUSE;sp|Q99KY4|GAK_MOUSE	10;10;2;2;1;1;1;1	10;10;2;2;1;1;1;1	10;10;2;2;1;1;1;1	>sp|Q99KY4-2|GAK_MOUSE Isoform of Q99KY4, Isoform 2 of Cyclin-G-associated kinase OS=Mus musculus GN=Gak;>sp|Q99KY4|GAK_MOUSE Cyclin-G-associated kinase OS=Mus musculus GN=Gak PE=1 SV=2	8	10	10	10
3236	Q8R059	Gale	sp|Q8R059|GALE_MOUSE	sp|Q8R059|GALE_MOUSE	7	7	7	>sp|Q8R059|GALE_MOUSE UDP-glucose 4-epimerase OS=Mus musculus GN=Gale PE=2 SV=1	1	7	7	7
642	Q9R0N0	Galk1	sp|Q9R0N0|GALK1_MOUSE	sp|Q9R0N0|GALK1_MOUSE	25	25	25	>sp|Q9R0N0|GALK1_MOUSE Galactokinase OS=Mus musculus GN=Galk1 PE=2 SV=2	1	25	25	25
721	Q68FH4	Galk2	sp|Q68FH4|GALK2_MOUSE;tr|Q8BUU7|Q8BUU7_MOUSE;tr|B7ZCT4|B7ZCT4_MOUSE;tr|B7ZCT3|B7ZCT3_MOUSE;tr|D6RJ57|D6RJ57_MOUSE;tr|B7ZCT5|B7ZCT5_MOUSE	sp|Q68FH4|GALK2_MOUSE;tr|Q8BUU7|Q8BUU7_MOUSE	24;21;5;3;1;1	24;21;5;3;1;1	24;21;5;3;1;1	>sp|Q68FH4|GALK2_MOUSE N-acetylgalactosamine kinase OS=Mus musculus GN=Galk2 PE=1 SV=1;>tr|Q8BUU7|Q8BUU7_MOUSE Isoform of Q68FH4, N-acetylgalactosamine kinase OS=Mus musculus GN=Galk2 PE=1 SV=1	6	24	24	24
930	Q8K157	Galm	sp|Q8K157|GALM_MOUSE;tr|F6XWR4|F6XWR4_MOUSE	sp|Q8K157|GALM_MOUSE	9;2	9;2	9;2	>sp|Q8K157|GALM_MOUSE Aldose 1-epimerase OS=Mus musculus GN=Galm PE=2 SV=1	2	9	9	9
2425	Q571E4	Galns	sp|Q571E4|GALNS_MOUSE	sp|Q571E4|GALNS_MOUSE	7	7	7	>sp|Q571E4|GALNS_MOUSE N-acetylgalactosamine-6-sulfatase OS=Mus musculus GN=Galns PE=2 SV=2	1	7	7	7
3405	Q6PB93-2	Galnt2	sp|Q6PB93-2|GALT2_MOUSE;sp|Q6PB93|GALT2_MOUSE	sp|Q6PB93-2|GALT2_MOUSE;sp|Q6PB93|GALT2_MOUSE	3;3	3;3	3;3	>sp|Q6PB93-2|GALT2_MOUSE Isoform of Q6PB93, Isoform 2 of Polypeptide N-acetylgalactosaminyltransferase 2 OS=Mus musculus GN=Galnt2;>sp|Q6PB93|GALT2_MOUSE Polypeptide N-acetylgalactosaminyltransferase 2 OS=Mus musculus GN=Galnt2 PE=2 SV=1	2	3	3	3
2083	Q8C7U7	Galnt6	sp|Q8C7U7|GALT6_MOUSE;sp|P70419|GALT3_MOUSE	sp|Q8C7U7|GALT6_MOUSE	11;1	11;1	11;1	>sp|Q8C7U7|GALT6_MOUSE Polypeptide N-acetylgalactosaminyltransferase 6 OS=Mus musculus GN=Galnt6 PE=2 SV=1	2	11	11	11
2126	Q80VA0	Galnt7	sp|Q80VA0|GALT7_MOUSE;sp|Q80VA0-2|GALT7_MOUSE;sp|Q80VA0-3|GALT7_MOUSE	sp|Q80VA0|GALT7_MOUSE;sp|Q80VA0-2|GALT7_MOUSE	13;12;5	13;12;5	13;12;5	>sp|Q80VA0|GALT7_MOUSE N-acetylgalactosaminyltransferase 7 OS=Mus musculus GN=Galnt7 PE=2 SV=2;>sp|Q80VA0-2|GALT7_MOUSE Isoform of Q80VA0, Isoform 2 of N-acetylgalactosaminyltransferase 7 OS=Mus musculus GN=Galnt7	3	13	13	13
285	Q8BHN3	Ganab	sp|Q8BHN3|GANAB_MOUSE	sp|Q8BHN3|GANAB_MOUSE	50	50	1	>sp|Q8BHN3|GANAB_MOUSE Neutral alpha-glucosidase AB OS=Mus musculus GN=Ganab PE=1 SV=1	1	50	50	1
3	P16858	Gapdh	sp|P16858|G3P_MOUSE;tr|A0A0A0MQF6|A0A0A0MQF6_MOUSE;tr|S4R257|S4R257_MOUSE;tr|D3YYI5|D3YYI5_MOUSE;tr|S4R1N5|S4R1N5_MOUSE;tr|S4R1W8|S4R1W8_MOUSE;tr|V9GXA7|V9GXA7_MOUSE;tr|S4R2G5|S4R2G5_MOUSE;sp|Q64467|G3PT_MOUSE;tr|V9GXK0|V9GXK0_MOUSE	sp|P16858|G3P_MOUSE;tr|A0A0A0MQF6|A0A0A0MQF6_MOUSE;tr|S4R257|S4R257_MOUSE;tr|D3YYI5|D3YYI5_MOUSE	57;56;46;31;6;5;4;3;3;1	57;56;46;31;6;5;4;3;3;1	10;10;10;7;0;0;2;0;0;0	>sp|P16858|G3P_MOUSE Glyceraldehyde-3-phosphate dehydrogenase OS=Mus musculus GN=Gapdh PE=1 SV=2;>tr|A0A0A0MQF6|A0A0A0MQF6_MOUSE Isoform of P16858, Glyceraldehyde-3-phosphate dehydrogenase OS=Mus musculus GN=Gapdh PE=1 SV=1;>tr|S4R257|S4R257_MOUSE Isoform	10	57	57	10
2266	Q6PAR5-2	Gapvd1	sp|Q6PAR5-2|GAPD1_MOUSE;sp|Q6PAR5-6|GAPD1_MOUSE;sp|Q6PAR5|GAPD1_MOUSE;sp|Q6PAR5-4|GAPD1_MOUSE;sp|Q6PAR5-5|GAPD1_MOUSE;tr|F7ADS7|F7ADS7_MOUSE;tr|F6X819|F6X819_MOUSE;tr|F7ADQ2|F7ADQ2_MOUSE;tr|F7ADT6|F7ADT6_MOUSE;sp|Q6PAR5-3|GAPD1_MOUSE;tr|E9Q0D1|E9Q0D1_MOUSE	sp|Q6PAR5-2|GAPD1_MOUSE;sp|Q6PAR5-6|GAPD1_MOUSE;sp|Q6PAR5|GAPD1_MOUSE;sp|Q6PAR5-4|GAPD1_MOUSE;sp|Q6PAR5-5|GAPD1_MOUSE	11;11;11;11;10;5;5;5;4;3;2	11;11;11;11;10;5;5;5;4;3;2	11;11;11;11;10;5;5;5;4;3;2	>sp|Q6PAR5-2|GAPD1_MOUSE Isoform of Q6PAR5, Isoform 2 of GTPase-activating protein and VPS9 domain-containing protein 1 OS=Mus musculus GN=Gapvd1;>sp|Q6PAR5-6|GAPD1_MOUSE Isoform of Q6PAR5, Isoform 6 of GTPase-activating protein and VPS9 domain-containing	11	11	11	11
1392	D3YZ09	Gar1	tr|D3YZ09|D3YZ09_MOUSE;sp|Q9CY66-3|GAR1_MOUSE;sp|Q9CY66-2|GAR1_MOUSE;sp|Q9CY66|GAR1_MOUSE;tr|F6SL78|F6SL78_MOUSE	tr|D3YZ09|D3YZ09_MOUSE;sp|Q9CY66-3|GAR1_MOUSE;sp|Q9CY66-2|GAR1_MOUSE;sp|Q9CY66|GAR1_MOUSE	9;9;9;9;3	9;9;9;9;3	9;9;9;9;3	>tr|D3YZ09|D3YZ09_MOUSE Isoform of Q9CY66, H/ACA ribonucleoprotein complex subunit 1 (Fragment) OS=Mus musculus GN=Gar1 PE=1 SV=1;>sp|Q9CY66-3|GAR1_MOUSE Isoform of Q9CY66, Isoform 3 of H/ACA ribonucleoprotein complex subunit 1 OS=Mus musculus GN=Gar1;>sp|	5	9	9	9
248	Q9CZD3	Gars	sp|Q9CZD3|SYG_MOUSE	sp|Q9CZD3|SYG_MOUSE	57	57	57	>sp|Q9CZD3|SYG_MOUSE Glycine--tRNA ligase OS=Mus musculus GN=Gars PE=1 SV=1	1	57	57	57
371	Q64737	Gart	sp|Q64737|PUR2_MOUSE;sp|Q64737-2|PUR2_MOUSE;tr|D6RCG1|D6RCG1_MOUSE	sp|Q64737|PUR2_MOUSE;sp|Q64737-2|PUR2_MOUSE	55;30;22	55;30;22	55;30;22	>sp|Q64737|PUR2_MOUSE Trifunctional purine biosynthetic protein adenosine-3 OS=Mus musculus GN=Gart PE=2 SV=3;>sp|Q64737-2|PUR2_MOUSE Isoform of Q64737, Isoform Short of Trifunctional purine biosynthetic protein adenosine-3 OS=Mus musculus GN=Gart	3	55	55	55
2281	Q8CHY6	Gatad2a	sp|Q8CHY6|P66A_MOUSE;tr|E9QMN5|E9QMN5_MOUSE	sp|Q8CHY6|P66A_MOUSE;tr|E9QMN5|E9QMN5_MOUSE	9;9	9;9	9;9	>sp|Q8CHY6|P66A_MOUSE Transcriptional repressor p66 alpha OS=Mus musculus GN=Gatad2a PE=1 SV=2;>tr|E9QMN5|E9QMN5_MOUSE Isoform of Q8CHY6, Transcriptional repressor p66 alpha OS=Mus musculus GN=Gatad2a PE=1 SV=1	2	9	9	9
2196	A1L3S7	Gatad2b	tr|A1L3S7|A1L3S7_MOUSE;sp|Q8VHR5|P66B_MOUSE;sp|Q8VHR5-2|P66B_MOUSE	tr|A1L3S7|A1L3S7_MOUSE;sp|Q8VHR5|P66B_MOUSE;sp|Q8VHR5-2|P66B_MOUSE	12;12;9	12;12;9	12;12;9	>tr|A1L3S7|A1L3S7_MOUSE Isoform of Q8VHR5, Gatad2b protein OS=Mus musculus GN=Gatad2b PE=2 SV=1;>sp|Q8VHR5|P66B_MOUSE Transcriptional repressor p66-beta OS=Mus musculus GN=Gatad2b PE=1 SV=1;>sp|Q8VHR5-2|P66B_MOUSE Isoform of Q8VHR5, Isoform 2 of Transcript	3	12	12	12
1452	Q9D964	Gatm	sp|Q9D964|GATM_MOUSE	sp|Q9D964|GATM_MOUSE	14	14	14	>sp|Q9D964|GATM_MOUSE Glycine amidinotransferase, mitochondrial OS=Mus musculus GN=Gatm PE=1 SV=1	1	14	14	14
628	P17439	Gba	sp|P17439|GLCM_MOUSE;tr|A0A0G2JDK2|A0A0G2JDK2_MOUSE	sp|P17439|GLCM_MOUSE;tr|A0A0G2JDK2|A0A0G2JDK2_MOUSE	22;17	22;17	22;17	>sp|P17439|GLCM_MOUSE Glucosylceramidase OS=Mus musculus GN=Gba PE=1 SV=1;>tr|A0A0G2JDK2|A0A0G2JDK2_MOUSE Isoform of P17439, Glucosylceramidase OS=Mus musculus GN=Gba PE=4 SV=1	2	22	22	22
1706	F6ZHD8	Gbe1	tr|F6ZHD8|F6ZHD8_MOUSE;sp|Q9D6Y9|GLGB_MOUSE;tr|G3UW30|G3UW30_MOUSE	tr|F6ZHD8|F6ZHD8_MOUSE;sp|Q9D6Y9|GLGB_MOUSE;tr|G3UW30|G3UW30_MOUSE	14;14;13	14;14;13	14;14;13	>tr|F6ZHD8|F6ZHD8_MOUSE Isoform of Q9D6Y9, 1,4-alpha-glucan-branching enzyme OS=Mus musculus GN=Gbe1 PE=1 SV=2;>sp|Q9D6Y9|GLGB_MOUSE 1,4-alpha-glucan-branching enzyme OS=Mus musculus GN=Gbe1 PE=2 SV=1;>tr|G3UW30|G3UW30_MOUSE Isoform of Q9D6Y9, 1,4-alpha-gl	3	14	14	14
2699	Q6A099	Gbf1	tr|Q6A099|Q6A099_MOUSE;tr|Q6DFZ1|Q6DFZ1_MOUSE;tr|H3BLN1|H3BLN1_MOUSE	tr|Q6A099|Q6A099_MOUSE;tr|Q6DFZ1|Q6DFZ1_MOUSE	8;8;1	8;8;1	8;8;1	>tr|Q6A099|Q6A099_MOUSE Isoform of Q6DFZ1, MKIAA0248 protein (Fragment) OS=Mus musculus GN=Gbf1 PE=1 SV=1;>tr|Q6DFZ1|Q6DFZ1_MOUSE Golgi-specific brefeldin A-resistance factor 1 OS=Mus musculus GN=Gbf1 PE=1 SV=1	3	8	8	8
1464	O88986	Gcat	sp|O88986|KBL_MOUSE;tr|E9PWY6|E9PWY6_MOUSE	sp|O88986|KBL_MOUSE;tr|E9PWY6|E9PWY6_MOUSE	17;15	17;15	17;15	>sp|O88986|KBL_MOUSE 2-amino-3-ketobutyrate coenzyme A ligase, mitochondrial OS=Mus musculus GN=Gcat PE=1 SV=2;>tr|E9PWY6|E9PWY6_MOUSE Isoform of O88986, 2-amino-3-ketobutyrate coenzyme A ligase, mitochondrial OS=Mus musculus GN=Gcat PE=1 SV=1	2	17	17	17
2068	E0CYI9	Gcc2	tr|E0CYI9|E0CYI9_MOUSE;tr|E9PWI6|E9PWI6_MOUSE;sp|Q8CHG3|GCC2_MOUSE;tr|B2RSU7|B2RSU7_MOUSE	tr|E0CYI9|E0CYI9_MOUSE;tr|E9PWI6|E9PWI6_MOUSE;sp|Q8CHG3|GCC2_MOUSE;tr|B2RSU7|B2RSU7_MOUSE	17;17;17;17	17;17;17;17	16;16;16;16	>tr|E0CYI9|E0CYI9_MOUSE Isoform of Q8CHG3, GRIP and coiled-coil domain-containing protein 2 OS=Mus musculus GN=Gcc2 PE=1 SV=1;>tr|E9PWI6|E9PWI6_MOUSE Isoform of Q8CHG3, GRIP and coiled-coil domain-containing protein 2 OS=Mus musculus GN=Gcc2 PE=1 SV=1;>sp|	4	17	17	16
2353	Q60759	Gcdh	sp|Q60759|GCDH_MOUSE;tr|A0A0A0MQ68|A0A0A0MQ68_MOUSE;tr|D3Z4I2|D3Z4I2_MOUSE	sp|Q60759|GCDH_MOUSE;tr|A0A0A0MQ68|A0A0A0MQ68_MOUSE	8;8;2	8;8;2	8;8;2	>sp|Q60759|GCDH_MOUSE Glutaryl-CoA dehydrogenase, mitochondrial OS=Mus musculus GN=Gcdh PE=1 SV=2;>tr|A0A0A0MQ68|A0A0A0MQ68_MOUSE Isoform of Q60759, Glutaryl-CoA dehydrogenase, mitochondrial OS=Mus musculus GN=Gcdh PE=1 SV=1	3	8	8	8
2053	P97494	Gclc	sp|P97494|GSH1_MOUSE	sp|P97494|GSH1_MOUSE	11	11	11	>sp|P97494|GSH1_MOUSE Glutamate--cysteine ligase catalytic subunit OS=Mus musculus GN=Gclc PE=2 SV=4	1	11	11	11
903	O09172	Gclm	sp|O09172|GSH0_MOUSE;tr|H3BJA3|H3BJA3_MOUSE;tr|A0A0G2JDI4|A0A0G2JDI4_MOUSE;tr|F6VNW5|F6VNW5_MOUSE	sp|O09172|GSH0_MOUSE;tr|H3BJA3|H3BJA3_MOUSE;tr|A0A0G2JDI4|A0A0G2JDI4_MOUSE	11;10;7;4	11;10;7;4	11;10;7;4	>sp|O09172|GSH0_MOUSE Glutamate--cysteine ligase regulatory subunit OS=Mus musculus GN=Gclm PE=2 SV=1;>tr|H3BJA3|H3BJA3_MOUSE Isoform of O09172, Glutamate--cysteine ligase regulatory subunit (Fragment) OS=Mus musculus GN=Gclm PE=1 SV=1;>tr|A0A0G2JDI4|A0A0G	4	11	11	11
982	E9PVA8	Gcn1l1	tr|E9PVA8|E9PVA8_MOUSE;tr|Q8BIX2|Q8BIX2_MOUSE	tr|E9PVA8|E9PVA8_MOUSE	54;19	54;19	54;19	>tr|E9PVA8|E9PVA8_MOUSE Protein Gcn1l1 OS=Mus musculus GN=Gcn1l1 PE=1 SV=1	2	54	54	54
1881	Q91WK5	Gcsh	sp|Q91WK5|GCSH_MOUSE	sp|Q91WK5|GCSH_MOUSE	3	3	3	>sp|Q91WK5|GCSH_MOUSE Glycine cleavage system H protein, mitochondrial OS=Mus musculus GN=Gcsh PE=1 SV=2	1	3	3	3
1488	P50396	Gdi1	sp|P50396|GDIA_MOUSE;tr|B7FAU8|B7FAU8_MOUSE;tr|D6RI86|D6RI86_MOUSE	sp|P50396|GDIA_MOUSE	22;9;1	18;7;1	18;7;1	>sp|P50396|GDIA_MOUSE Rab GDP dissociation inhibitor alpha OS=Mus musculus GN=Gdi1 PE=1 SV=3	3	22	18	18
188	Q61598	Gdi2	sp|Q61598|GDIB_MOUSE;sp|Q61598-2|GDIB_MOUSE	sp|Q61598|GDIB_MOUSE;sp|Q61598-2|GDIB_MOUSE	46;41	46;41	42;37	>sp|Q61598|GDIB_MOUSE Rab GDP dissociation inhibitor beta OS=Mus musculus GN=Gdi2 PE=1 SV=1;>sp|Q61598-2|GDIB_MOUSE Isoform of Q61598, Isoform 2 of Rab GDP dissociation inhibitor beta OS=Mus musculus GN=Gdi2	2	46	46	42
1777	Q9CRY7	Gdpd1	sp|Q9CRY7|GDPD1_MOUSE	sp|Q9CRY7|GDPD1_MOUSE	10	10	10	>sp|Q9CRY7|GDPD1_MOUSE Glycerophosphodiester phosphodiesterase domain-containing protein 1 OS=Mus musculus GN=Gdpd1 PE=2 SV=1	1	10	10	10
2413	A2AFQ9	Gemin5	tr|A2AFQ9|A2AFQ9_MOUSE;sp|Q8BX17|GEMI5_MOUSE;tr|E9PUU4|E9PUU4_MOUSE	tr|A2AFQ9|A2AFQ9_MOUSE;sp|Q8BX17|GEMI5_MOUSE;tr|E9PUU4|E9PUU4_MOUSE	14;14;14	14;14;14	14;14;14	>tr|A2AFQ9|A2AFQ9_MOUSE Isoform of Q8BX17, Gem-associated protein 5 OS=Mus musculus GN=Gemin5 PE=1 SV=1;>sp|Q8BX17|GEMI5_MOUSE Gem-associated protein 5 OS=Mus musculus GN=Gemin5 PE=2 SV=2;>tr|E9PUU4|E9PUU4_MOUSE Isoform of Q8BX17, Gem-associated protein 5	3	14	14	14
2987	D3Z4J5	Get4	tr|D3Z4J5|D3Z4J5_MOUSE;sp|Q9D1H7|GET4_MOUSE;tr|D3Z7S0|D3Z7S0_MOUSE;sp|Q9D1H7-2|GET4_MOUSE	tr|D3Z4J5|D3Z4J5_MOUSE;sp|Q9D1H7|GET4_MOUSE;tr|D3Z7S0|D3Z7S0_MOUSE;sp|Q9D1H7-2|GET4_MOUSE	3;3;2;2	3;3;2;2	3;3;2;2	>tr|D3Z4J5|D3Z4J5_MOUSE Isoform of Q9D1H7, Golgi to ER traffic protein 4 homolog (Fragment) OS=Mus musculus GN=Get4 PE=1 SV=1;>sp|Q9D1H7|GET4_MOUSE Golgi to ER traffic protein 4 homolog OS=Mus musculus GN=Get4 PE=2 SV=2;>tr|D3Z7S0|D3Z7S0_MOUSE Isoform of Q	4	3	3	3
853	Q8K0D5	Gfm1	sp|Q8K0D5|EFGM_MOUSE	sp|Q8K0D5|EFGM_MOUSE	28	28	28	>sp|Q8K0D5|EFGM_MOUSE Elongation factor G, mitochondrial OS=Mus musculus GN=Gfm1 PE=2 SV=1	1	28	28	28
1501	Q8R2Q4-3	Gfm2	sp|Q8R2Q4-3|RRF2M_MOUSE;sp|Q8R2Q4-2|RRF2M_MOUSE;sp|Q8R2Q4|RRF2M_MOUSE;tr|Q8C1C2|Q8C1C2_MOUSE;tr|E0CY79|E0CY79_MOUSE;tr|E0CXH2|E0CXH2_MOUSE	sp|Q8R2Q4-3|RRF2M_MOUSE;sp|Q8R2Q4-2|RRF2M_MOUSE;sp|Q8R2Q4|RRF2M_MOUSE;tr|Q8C1C2|Q8C1C2_MOUSE	18;18;18;11;3;1	18;18;18;11;3;1	2;2;2;0;0;0	>sp|Q8R2Q4-3|RRF2M_MOUSE Isoform of Q8R2Q4, Isoform 3 of Ribosome-releasing factor 2, mitochondrial OS=Mus musculus GN=Gfm2;>sp|Q8R2Q4-2|RRF2M_MOUSE Isoform of Q8R2Q4, Isoform 2 of Ribosome-releasing factor 2, mitochondrial OS=Mus musculus GN=Gfm2;>sp|Q8R2	6	18	18	2
1028	P47856-2	Gfpt1	sp|P47856-2|GFPT1_MOUSE;sp|P47856|GFPT1_MOUSE;tr|D3YYD9|D3YYD9_MOUSE;tr|D3YYE0|D3YYE0_MOUSE	sp|P47856-2|GFPT1_MOUSE;sp|P47856|GFPT1_MOUSE	24;24;5;3	24;24;5;3	20;20;5;3	>sp|P47856-2|GFPT1_MOUSE Isoform of P47856, Isoform 2 of Glutamine--fructose-6-phosphate aminotransferase [isomerizing] 1 OS=Mus musculus GN=Gfpt1;>sp|P47856|GFPT1_MOUSE Glutamine--fructose-6-phosphate aminotransferase [isomerizing] 1 OS=Mus musculus GN=Gf	4	24	24	20
1614	Q8R0H9	Gga1	sp|Q8R0H9|GGA1_MOUSE;tr|A2A9W5|A2A9W5_MOUSE	sp|Q8R0H9|GGA1_MOUSE	11;1	10;0	10;0	>sp|Q8R0H9|GGA1_MOUSE ADP-ribosylation factor-binding protein GGA1 OS=Mus musculus GN=Gga1 PE=1 SV=1	2	11	10	10
1666	Q6P5E6	Gga2	sp|Q6P5E6|GGA2_MOUSE;sp|Q6P5E6-2|GGA2_MOUSE	sp|Q6P5E6|GGA2_MOUSE	13;6	13;6	12;6	>sp|Q6P5E6|GGA2_MOUSE ADP-ribosylation factor-binding protein GGA2 OS=Mus musculus GN=Gga2 PE=1 SV=1	2	13	13	12
2620	Q91VC9	Ghitm	sp|Q91VC9|GHITM_MOUSE	sp|Q91VC9|GHITM_MOUSE	3	3	3	>sp|Q91VC9|GHITM_MOUSE Growth hormone-inducible transmembrane protein OS=Mus musculus GN=Ghitm PE=2 SV=1	1	3	3	3
2025	Q9D7M1	Gid8	sp|Q9D7M1|GID8_MOUSE	sp|Q9D7M1|GID8_MOUSE	9	9	9	>sp|Q9D7M1|GID8_MOUSE Glucose-induced degradation protein 8 homolog OS=Mus musculus GN=Gid8 PE=2 SV=1	1	9	9	9
1884	G3UYG6	Gigyf2	tr|G3UYG6|G3UYG6_MOUSE;sp|Q6Y7W8|PERQ2_MOUSE;tr|G3UWR2|G3UWR2_MOUSE;tr|G3UYR9|G3UYR9_MOUSE;sp|Q6Y7W8-2|PERQ2_MOUSE;tr|E9Q2M5|E9Q2M5_MOUSE;tr|G3UZX7|G3UZX7_MOUSE;tr|G3UZW5|G3UZW5_MOUSE	tr|G3UYG6|G3UYG6_MOUSE;sp|Q6Y7W8|PERQ2_MOUSE;tr|G3UWR2|G3UWR2_MOUSE;tr|G3UYR9|G3UYR9_MOUSE	19;19;16;10;9;9;6;3	19;19;16;10;9;9;6;3	19;19;16;10;9;9;6;3	>tr|G3UYG6|G3UYG6_MOUSE Isoform of Q6Y7W8, PERQ amino acid-rich with GYF domain-containing protein 2 OS=Mus musculus GN=Gigyf2 PE=1 SV=1;>sp|Q6Y7W8|PERQ2_MOUSE PERQ amino acid-rich with GYF domain-containing protein 2 OS=Mus musculus GN=Gigyf2 PE=1 SV=2;>t	8	19	19	19
2426	Q9Z0G0	Gipc1	sp|Q9Z0G0|GIPC1_MOUSE	sp|Q9Z0G0|GIPC1_MOUSE	6	6	6	>sp|Q9Z0G0|GIPC1_MOUSE PDZ domain-containing protein GIPC1 OS=Mus musculus GN=Gipc1 PE=1 SV=1	1	6	6	6
3120	Q9Z2H7	Gipc2	sp|Q9Z2H7|GIPC2_MOUSE	sp|Q9Z2H7|GIPC2_MOUSE	1	1	1	>sp|Q9Z2H7|GIPC2_MOUSE PDZ domain-containing protein GIPC2 OS=Mus musculus GN=Gipc2 PE=1 SV=1	1	1	1	1
1889	Q5F258	Git1	tr|Q5F258|Q5F258_MOUSE;sp|Q68FF6|GIT1_MOUSE	tr|Q5F258|Q5F258_MOUSE;sp|Q68FF6|GIT1_MOUSE	14;14	14;14	10;10	>tr|Q5F258|Q5F258_MOUSE Isoform of Q68FF6, ARF GTPase-activating protein GIT1 OS=Mus musculus GN=Git1 PE=1 SV=1;>sp|Q68FF6|GIT1_MOUSE ARF GTPase-activating protein GIT1 OS=Mus musculus GN=Git1 PE=1 SV=1	2	14	14	10
2608	E9PVA6	Git2	tr|E9PVA6|E9PVA6_MOUSE;tr|Q80XR8|Q80XR8_MOUSE;tr|J3QK07|J3QK07_MOUSE;tr|D3Z1I2|D3Z1I2_MOUSE;sp|Q9JLQ2|GIT2_MOUSE;tr|F7BIK4|F7BIK4_MOUSE;tr|F6WV69|F6WV69_MOUSE;tr|D3Z409|D3Z409_MOUSE;tr|F6U8T2|F6U8T2_MOUSE;tr|F6SLJ2|F6SLJ2_MOUSE	tr|E9PVA6|E9PVA6_MOUSE;tr|Q80XR8|Q80XR8_MOUSE;tr|J3QK07|J3QK07_MOUSE;tr|D3Z1I2|D3Z1I2_MOUSE;sp|Q9JLQ2|GIT2_MOUSE;tr|F7BIK4|F7BIK4_MOUSE;tr|F6WV69|F6WV69_MOUSE	12;10;10;10;10;8;6;5;5;1	8;6;6;6;6;4;3;2;4;1	8;6;6;6;6;4;3;2;4;1	>tr|E9PVA6|E9PVA6_MOUSE Isoform of Q9JLQ2, ARF GTPase-activating protein GIT2 OS=Mus musculus GN=Git2 PE=1 SV=1;>tr|Q80XR8|Q80XR8_MOUSE Isoform of Q9JLQ2, ARF GTPase-activating protein GIT2 OS=Mus musculus GN=Git2 PE=1 SV=2;>tr|J3QK07|J3QK07_MOUSE Isoform	10	12	8	8
2389	Q64516-1	Gk	sp|Q64516-1|GLPK_MOUSE;tr|B1ASZ3|B1ASZ3_MOUSE;sp|Q64516-2|GLPK_MOUSE;sp|Q64516|GLPK_MOUSE;tr|Q8C635|Q8C635_MOUSE;sp|Q9WU65|GLPK2_MOUSE	sp|Q64516-1|GLPK_MOUSE;tr|B1ASZ3|B1ASZ3_MOUSE;sp|Q64516-2|GLPK_MOUSE;sp|Q64516|GLPK_MOUSE	7;7;7;7;1;1	7;7;7;7;1;1	7;7;7;7;1;1	>sp|Q64516-1|GLPK_MOUSE Isoform of Q64516, Isoform 1 of Glycerol kinase OS=Mus musculus GN=Gk;>tr|B1ASZ3|B1ASZ3_MOUSE Isoform of Q64516, Glycerol kinase OS=Mus musculus GN=Gyk PE=1 SV=1;>sp|Q64516-2|GLPK_MOUSE Isoform of Q64516, Isoform 2 of Glycerol kinas	6	7	7	7
842	P51569	Gla	sp|P51569|AGAL_MOUSE;tr|Q8BGZ6|Q8BGZ6_MOUSE;tr|A2BDV6|A2BDV6_MOUSE	sp|P51569|AGAL_MOUSE;tr|Q8BGZ6|Q8BGZ6_MOUSE	15;15;3	15;15;3	15;15;3	>sp|P51569|AGAL_MOUSE Alpha-galactosidase A OS=Mus musculus GN=Gla PE=1 SV=1;>tr|Q8BGZ6|Q8BGZ6_MOUSE Isoform of P51569, Alpha-galactosidase A OS=Mus musculus GN=Gla PE=1 SV=1	3	15	15	15
1763	P23780	Glb1	sp|P23780|BGAL_MOUSE	sp|P23780|BGAL_MOUSE	12	12	11	>sp|P23780|BGAL_MOUSE Beta-galactosidase OS=Mus musculus GN=Glb1 PE=2 SV=1	1	12	12	11
1133	F8WHM5	Glg1	tr|F8WHM5|F8WHM5_MOUSE;sp|Q61543|GSLG1_MOUSE;tr|F6RSH1|F6RSH1_MOUSE;tr|E9PWD8|E9PWD8_MOUSE	tr|F8WHM5|F8WHM5_MOUSE;sp|Q61543|GSLG1_MOUSE	38;38;16;6	38;38;16;6	38;38;16;6	>tr|F8WHM5|F8WHM5_MOUSE Isoform of Q61543, Golgi apparatus protein 1 (Fragment) OS=Mus musculus GN=Glg1 PE=1 SV=1;>sp|Q61543|GSLG1_MOUSE Golgi apparatus protein 1 OS=Mus musculus GN=Glg1 PE=1 SV=1	4	38	38	38
1824	H9H9R4	Glmp	tr|H9H9R4|H9H9R4_MOUSE;sp|Q9JHJ3|GLMP_MOUSE;tr|H3BKY1|H3BKY1_MOUSE;tr|H3BK59|H3BK59_MOUSE	tr|H9H9R4|H9H9R4_MOUSE;sp|Q9JHJ3|GLMP_MOUSE;tr|H3BKY1|H3BKY1_MOUSE	3;3;2;1	3;3;2;1	3;3;2;1	>tr|H9H9R4|H9H9R4_MOUSE Isoform of Q9JHJ3, Glycosylated lysosomal membrane protein OS=Mus musculus GN=Glmp PE=1 SV=1;>sp|Q9JHJ3|GLMP_MOUSE Glycosylated lysosomal membrane protein OS=Mus musculus GN=Glmp PE=1 SV=1;>tr|H3BKY1|H3BKY1_MOUSE Isoform of Q9JHJ3,	4	3	3	3
1188	Q9CPU0	Glo1	sp|Q9CPU0|LGUL_MOUSE	sp|Q9CPU0|LGUL_MOUSE	10	10	10	>sp|Q9CPU0|LGUL_MOUSE Lactoylglutathione lyase OS=Mus musculus GN=Glo1 PE=1 SV=3	1	10	10	10
877	Q9CPV4	Glod4	sp|Q9CPV4|GLOD4_MOUSE;tr|E9Q197|E9Q197_MOUSE;sp|Q9CPV4-2|GLOD4_MOUSE;sp|Q9CPV4-3|GLOD4_MOUSE;tr|F6ZTG3|F6ZTG3_MOUSE;tr|F7BB55|F7BB55_MOUSE;tr|E9Q055|E9Q055_MOUSE;tr|E9Q2R6|E9Q2R6_MOUSE	sp|Q9CPV4|GLOD4_MOUSE;tr|E9Q197|E9Q197_MOUSE;sp|Q9CPV4-2|GLOD4_MOUSE;sp|Q9CPV4-3|GLOD4_MOUSE;tr|F6ZTG3|F6ZTG3_MOUSE	20;19;19;18;15;3;2;2	20;19;19;18;15;3;2;2	20;19;19;18;15;3;2;2	>sp|Q9CPV4|GLOD4_MOUSE Glyoxalase domain-containing protein 4 OS=Mus musculus GN=Glod4 PE=1 SV=1;>tr|E9Q197|E9Q197_MOUSE Isoform of Q9CPV4, Glyoxalase domain-containing protein 4 OS=Mus musculus GN=Glod4 PE=1 SV=1;>sp|Q9CPV4-2|GLOD4_MOUSE Isoform of Q9CPV4	8	20	20	20
1484	Q9QUH0	Glrx	sp|Q9QUH0|GLRX1_MOUSE	sp|Q9QUH0|GLRX1_MOUSE	7	7	7	>sp|Q9QUH0|GLRX1_MOUSE Glutaredoxin-1 OS=Mus musculus GN=Glrx PE=1 SV=3	1	7	7	7
681	Q9CQM9	Glrx3	sp|Q9CQM9|GLRX3_MOUSE	sp|Q9CQM9|GLRX3_MOUSE	18	18	18	>sp|Q9CQM9|GLRX3_MOUSE Glutaredoxin-3 OS=Mus musculus GN=Glrx3 PE=1 SV=1	1	18	18	18
1170	Q80Y14	Glrx5	sp|Q80Y14|GLRX5_MOUSE	sp|Q80Y14|GLRX5_MOUSE	6	6	6	>sp|Q80Y14|GLRX5_MOUSE Glutaredoxin-related protein 5, mitochondrial OS=Mus musculus GN=Glrx5 PE=1 SV=2	1	6	6	6
2448	D3Z7P3-2	Gls	sp|D3Z7P3-2|GLSK_MOUSE;tr|F6RDM4|F6RDM4_MOUSE	sp|D3Z7P3-2|GLSK_MOUSE	30;3	3;1	3;1	>sp|D3Z7P3-2|GLSK_MOUSE Isoform of D3Z7P3, Isoform 2 of Glutaminase kidney isoform, mitochondrial OS=Mus musculus GN=Gls	2	30	3	3
629	D3Z7P3	Gls	sp|D3Z7P3|GLSK_MOUSE;tr|D3Z7P4|D3Z7P4_MOUSE;tr|F7B327|F7B327_MOUSE	sp|D3Z7P3|GLSK_MOUSE;tr|D3Z7P4|D3Z7P4_MOUSE	31;23;6	31;23;6	4;4;4	>sp|D3Z7P3|GLSK_MOUSE Glutaminase kidney isoform, mitochondrial OS=Mus musculus GN=Gls PE=1 SV=1;>tr|D3Z7P4|D3Z7P4_MOUSE Isoform of D3Z7P3, Glutaminase kidney isoform, mitochondrial OS=Mus musculus GN=Gls PE=1 SV=1	3	31	31	4
217	P26443	Glud1	sp|P26443|DHE3_MOUSE;tr|F7CFA5|F7CFA5_MOUSE	sp|P26443|DHE3_MOUSE	42;7	42;7	42;7	>sp|P26443|DHE3_MOUSE Glutamate dehydrogenase 1, mitochondrial OS=Mus musculus GN=Glud1 PE=1 SV=1	2	42	42	42
2719	P15105	Glul	sp|P15105|GLNA_MOUSE;tr|D3Z121|D3Z121_MOUSE;tr|D3YVK1|D3YVK1_MOUSE	sp|P15105|GLNA_MOUSE;tr|D3Z121|D3Z121_MOUSE;tr|D3YVK1|D3YVK1_MOUSE	2;1;1	2;1;1	2;1;1	>sp|P15105|GLNA_MOUSE Glutamine synthetase OS=Mus musculus GN=Glul PE=1 SV=6;>tr|D3Z121|D3Z121_MOUSE Isoform of P15105, Glutamine synthetase (Fragment) OS=Mus musculus GN=Glul PE=1 SV=2;>tr|D3YVK1|D3YVK1_MOUSE Isoform of P15105, Glutamine synthetase (Fragm	3	2	2	2
1599	Q922P9	Glyr1	sp|Q922P9|GLYR1_MOUSE;tr|D3YYT1|D3YYT1_MOUSE	sp|Q922P9|GLYR1_MOUSE;tr|D3YYT1|D3YYT1_MOUSE	11;11	11;11	11;11	>sp|Q922P9|GLYR1_MOUSE Putative oxidoreductase GLYR1 OS=Mus musculus GN=Glyr1 PE=1 SV=1;>tr|D3YYT1|D3YYT1_MOUSE Isoform of Q922P9, Putative oxidoreductase GLYR1 OS=Mus musculus GN=Glyr1 PE=1 SV=1	2	11	11	11
201	E9QAZ2	Gm10020	tr|E9QAZ2|E9QAZ2_MOUSE;sp|Q9CZM2|RL15_MOUSE;tr|B8JKK2|B8JKK2_MOUSE	tr|E9QAZ2|E9QAZ2_MOUSE;sp|Q9CZM2|RL15_MOUSE	19;19;7	19;19;7	19;19;7	>tr|E9QAZ2|E9QAZ2_MOUSE Ribosomal protein L15 OS=Mus musculus GN=Gm10020 PE=3 SV=1;>sp|Q9CZM2|RL15_MOUSE 60S ribosomal protein L15 OS=Mus musculus GN=Rpl15 PE=2 SV=4	3	19	19	19
1665	E9Q317	Gm10094	tr|E9Q317|E9Q317_MOUSE;sp|O55128|SAP18_MOUSE;tr|D3YY73|D3YY73_MOUSE;tr|D3Z2N9|D3Z2N9_MOUSE;tr|D3YY55|D3YY55_MOUSE	tr|E9Q317|E9Q317_MOUSE;sp|O55128|SAP18_MOUSE;tr|D3YY73|D3YY73_MOUSE;tr|D3Z2N9|D3Z2N9_MOUSE	9;8;6;6;3	9;8;6;6;3	9;8;6;6;3	>tr|E9Q317|E9Q317_MOUSE Isoform of O55128, Histone deacetylase complex subunit SAP18 OS=Mus musculus GN=Gm10094 PE=1 SV=1;>sp|O55128|SAP18_MOUSE Histone deacetylase complex subunit SAP18 OS=Mus musculus GN=Sap18 PE=1 SV=1;>tr|D3YY73|D3YY73_MOUSE Isoform of	5	9	9	9
1888	P68037	Gm10705	sp|P68037|UB2L3_MOUSE;tr|D3YZS3|D3YZS3_MOUSE	sp|P68037|UB2L3_MOUSE	5;2	5;2	5;2	>sp|P68037|UB2L3_MOUSE Ubiquitin-conjugating enzyme E2 L3 OS=Mus musculus GN=Ube2l3 PE=2 SV=1	2	5	5	5
1485	Q80SZ7	Gm15776	sp|Q80SZ7|GBG5_MOUSE	sp|Q80SZ7|GBG5_MOUSE	5	5	5	>sp|Q80SZ7|GBG5_MOUSE Guanine nucleotide-binding protein G(I)/G(S)/G(O) subunit gamma-5 OS=Mus musculus GN=Gng5 PE=3 SV=2	1	5	5	5
65	E9PZF0	Gm20390	tr|E9PZF0|E9PZF0_MOUSE;tr|Q5NC79|Q5NC79_MOUSE	tr|E9PZF0|E9PZF0_MOUSE	30;12	30;12	0;0	>tr|E9PZF0|E9PZF0_MOUSE Nucleoside diphosphate kinase OS=Mus musculus GN=Gm20390 PE=3 SV=1	2	30	30	0
1000	E9Q035	Gm20425	tr|E9Q035|E9Q035_MOUSE	tr|E9Q035|E9Q035_MOUSE	22	22	0	>tr|E9Q035|E9Q035_MOUSE Protein Gm20425 OS=Mus musculus GN=Gm20425 PE=4 SV=1	1	22	22	0
741	E9PY39	Gm20431	tr|E9PY39|E9PY39_MOUSE;tr|B7ZBY7|B7ZBY7_MOUSE;tr|B7ZBY6|B7ZBY6_MOUSE;sp|Q99LQ7|TM189_MOUSE;tr|D3Z6R2|D3Z6R2_MOUSE	tr|E9PY39|E9PY39_MOUSE;tr|B7ZBY7|B7ZBY7_MOUSE	14;11;6;3;1	14;11;6;3;1	3;0;0;3;0	>tr|E9PY39|E9PY39_MOUSE Protein Gm20431 OS=Mus musculus GN=Gm20431 PE=4 SV=1;>tr|B7ZBY7|B7ZBY7_MOUSE Isoform of Q9CZY3, Ubiquitin-conjugating enzyme E2 variant 1 OS=Mus musculus GN=Ube2v1 PE=4 SV=1	5	14	14	3
159	P63158	Gm21596	sp|P63158|HMGB1_MOUSE;tr|D3YZ18|D3YZ18_MOUSE;tr|D3YVC6|D3YVC6_MOUSE	sp|P63158|HMGB1_MOUSE;tr|D3YZ18|D3YZ18_MOUSE;tr|D3YVC6|D3YVC6_MOUSE	25;16;13	19;12;9	19;12;9	>sp|P63158|HMGB1_MOUSE High mobility group protein B1 OS=Mus musculus GN=Hmgb1 PE=1 SV=2;>tr|D3YZ18|D3YZ18_MOUSE Isoform of P63158, High mobility group protein B1 (Fragment) OS=Mus musculus GN=Hmgb1 PE=1 SV=5;>tr|D3YVC6|D3YVC6_MOUSE Isoform of P63158, High	3	25	19	19
1237	A2A4P3	Gm27029	tr|A2A4P3|A2A4P3_MOUSE;tr|A2A4P4|A2A4P4_MOUSE;sp|Q3THG9|AASD1_MOUSE;tr|A2A4P5|A2A4P5_MOUSE	tr|A2A4P3|A2A4P3_MOUSE;tr|A2A4P4|A2A4P4_MOUSE;sp|Q3THG9|AASD1_MOUSE	4;4;3;1	4;4;3;1	4;4;3;1	>tr|A2A4P3|A2A4P3_MOUSE Isoform of A2A4P4, Protein Gm27029 OS=Mus musculus GN=Gm27029 PE=4 SV=1;>tr|A2A4P4|A2A4P4_MOUSE Protein Gm27029 OS=Mus musculus GN=Gm27029 PE=4 SV=1;>sp|Q3THG9|AASD1_MOUSE Alanyl-tRNA editing protein Aarsd1 OS=Mus musculus GN=Aarsd1	4	4	4	4
1610	Q60648	Gm2a	sp|Q60648|SAP3_MOUSE	sp|Q60648|SAP3_MOUSE	6	6	6	>sp|Q60648|SAP3_MOUSE Ganglioside GM2 activator OS=Mus musculus GN=Gm2a PE=1 SV=2	1	6	6	6
1552	Q9CQC7	Gm3244	sp|Q9CQC7|NDUB4_MOUSE	sp|Q9CQC7|NDUB4_MOUSE	6	6	6	>sp|Q9CQC7|NDUB4_MOUSE NADH dehydrogenase [ubiquinone] 1 beta subcomplex subunit 4 OS=Mus musculus GN=Ndufb4 PE=1 SV=3	1	6	6	6
3228	Q9Z199	Gm3258	sp|Q9Z199|SPT4B_MOUSE;sp|P63271|SPT4A_MOUSE;tr|G3UVU8|G3UVU8_MOUSE;tr|D6RHM5|D6RHM5_MOUSE	sp|Q9Z199|SPT4B_MOUSE;sp|P63271|SPT4A_MOUSE;tr|G3UVU8|G3UVU8_MOUSE;tr|D6RHM5|D6RHM5_MOUSE	3;3;2;2	3;3;2;2	3;3;2;2	>sp|Q9Z199|SPT4B_MOUSE Transcription elongation factor SPT4-B OS=Mus musculus GN=Supt4h1b PE=2 SV=1;>sp|P63271|SPT4A_MOUSE Transcription elongation factor SPT4-A OS=Mus musculus GN=Supt4h1a PE=2 SV=1;>tr|G3UVU8|G3UVU8_MOUSE Isoform of P63271, MCG7669, isof	4	3	3	3
1208	P56812	Gm3837	sp|P56812|PDCD5_MOUSE;tr|D3Z7Q5|D3Z7Q5_MOUSE	sp|P56812|PDCD5_MOUSE;tr|D3Z7Q5|D3Z7Q5_MOUSE	9;6	9;6	9;6	>sp|P56812|PDCD5_MOUSE Programmed cell death protein 5 OS=Mus musculus GN=Pdcd5 PE=1 SV=3;>tr|D3Z7Q5|D3Z7Q5_MOUSE Isoform of P56812, Programmed cell death protein 5 OS=Mus musculus GN=Pdcd5 PE=1 SV=1	2	9	9	9
1342	P58044	Gm38481	sp|P58044|IDI1_MOUSE;tr|G3XA48|G3XA48_MOUSE;tr|H3BLF8|H3BLF8_MOUSE;tr|H3BLP1|H3BLP1_MOUSE;tr|H3BKD7|H3BKD7_MOUSE	sp|P58044|IDI1_MOUSE;tr|G3XA48|G3XA48_MOUSE;tr|H3BLF8|H3BLF8_MOUSE	13;12;7;5;5	13;12;7;5;5	13;12;7;5;5	>sp|P58044|IDI1_MOUSE Isopentenyl-diphosphate Delta-isomerase 1 OS=Mus musculus GN=Idi1 PE=2 SV=1;>tr|G3XA48|G3XA48_MOUSE Isoform of P58044, Isopentenyl-diphosphate Delta-isomerase 1 OS=Mus musculus GN=Idi1 PE=1 SV=1;>tr|H3BLF8|H3BLF8_MOUSE Isoform of P580	5	13	13	13
2629	P60060	Gm4184	sp|P60060|SC61G_MOUSE	sp|P60060|SC61G_MOUSE	2	2	2	>sp|P60060|SC61G_MOUSE Protein transport protein Sec61 subunit gamma OS=Mus musculus GN=Sec61g PE=3 SV=1	1	2	2	2
373	Q9D1R9	Gm4705	sp|Q9D1R9|RL34_MOUSE;tr|A0A0G2JEY6|A0A0G2JEY6_MOUSE;tr|A0A0G2JGY8|A0A0G2JGY8_MOUSE;tr|D3YWC0|D3YWC0_MOUSE	sp|Q9D1R9|RL34_MOUSE;tr|A0A0G2JEY6|A0A0G2JEY6_MOUSE;tr|A0A0G2JGY8|A0A0G2JGY8_MOUSE	18;12;11;3	18;12;11;3	18;12;11;3	>sp|Q9D1R9|RL34_MOUSE 60S ribosomal protein L34 OS=Mus musculus GN=Rpl34 PE=1 SV=2;>tr|A0A0G2JEY6|A0A0G2JEY6_MOUSE Isoform of Q9D1R9, 60S ribosomal protein L34 OS=Mus musculus GN=Rpl34 PE=4 SV=1;>tr|A0A0G2JGY8|A0A0G2JGY8_MOUSE Isoform of Q9D1R9, 60S riboso	4	18	18	18
344	P50247	Gm4737	sp|P50247|SAHH_MOUSE;tr|A2ALT5|A2ALT5_MOUSE	sp|P50247|SAHH_MOUSE	35;8	35;8	35;8	>sp|P50247|SAHH_MOUSE Adenosylhomocysteinase OS=Mus musculus GN=Ahcy PE=1 SV=3	2	35	35	35
3359	F6VUT6	Gm8251	REV__tr|F6VUT6|F6VUT6_MOUSE	REV__tr|F6VUT6|F6VUT6_MOUSE	2	2	2	>tr|F6VUT6|F6VUT6_MOUSE Protein Gm8251 OS=Mus musculus GN=Gm8251 PE=4 SV=1	1	2	2	2
352	J3QNY1	Gm9242	tr|J3QNY1|J3QNY1_MOUSE;sp|Q8BG05-2|ROA3_MOUSE;tr|E9Q7H5|E9Q7H5_MOUSE;tr|B2RXM2|B2RXM2_MOUSE;tr|A2AL13|A2AL13_MOUSE;tr|V9GX38|V9GX38_MOUSE	tr|J3QNY1|J3QNY1_MOUSE;sp|Q8BG05-2|ROA3_MOUSE;tr|E9Q7H5|E9Q7H5_MOUSE;tr|B2RXM2|B2RXM2_MOUSE	34;34;31;28;8;4	2;2;2;2;0;0	2;2;2;2;0;0	>tr|J3QNY1|J3QNY1_MOUSE Protein Gm9242 OS=Mus musculus GN=Gm9242 PE=4 SV=1;>sp|Q8BG05-2|ROA3_MOUSE Isoform of Q8BG05, Isoform 2 of Heterogeneous nuclear ribonucleoprotein A3 OS=Mus musculus GN=Hnrnpa3;>tr|E9Q7H5|E9Q7H5_MOUSE Uncharacterized protein OS=Mus	6	34	2	2
1347	A0A0A6YVU8	Gm9774	tr|A0A0A6YVU8|A0A0A6YVU8_MOUSE;sp|Q9JKV1|ADRM1_MOUSE;tr|D3YUD8|D3YUD8_MOUSE	tr|A0A0A6YVU8|A0A0A6YVU8_MOUSE;sp|Q9JKV1|ADRM1_MOUSE;tr|D3YUD8|D3YUD8_MOUSE	15;15;11	15;15;11	15;15;11	>tr|A0A0A6YVU8|A0A0A6YVU8_MOUSE MCG119397 OS=Mus musculus GN=Gm9774 PE=4 SV=1;>sp|Q9JKV1|ADRM1_MOUSE Proteasomal ubiquitin receptor ADRM1 OS=Mus musculus GN=Adrm1 PE=1 SV=2;>tr|D3YUD8|D3YUD8_MOUSE Isoform of A0A0A6YVU8, Protein Gm9774 OS=Mus musculus GN=Gm	3	15	15	15
1603	J3QK23	Gm9825	tr|J3QK23|J3QK23_MOUSE;sp|Q99M28-2|RNPS1_MOUSE;sp|Q99M28|RNPS1_MOUSE	tr|J3QK23|J3QK23_MOUSE;sp|Q99M28-2|RNPS1_MOUSE;sp|Q99M28|RNPS1_MOUSE	8;8;8	8;8;8	8;8;8	>tr|J3QK23|J3QK23_MOUSE Protein Gm9825 OS=Mus musculus GN=Gm9825 PE=4 SV=1;>sp|Q99M28-2|RNPS1_MOUSE Isoform of Q99M28, Isoform 2 of RNA-binding protein with serine-rich domain 1 OS=Mus musculus GN=Rnps1;>sp|Q99M28|RNPS1_MOUSE RNA-binding protein with serin	3	8	8	8
1220	Q8K0C9	Gmds	sp|Q8K0C9|GMDS_MOUSE;tr|J3QMC6|J3QMC6_MOUSE	sp|Q8K0C9|GMDS_MOUSE	11;1	11;1	11;1	>sp|Q8K0C9|GMDS_MOUSE GDP-mannose 4,6 dehydratase OS=Mus musculus GN=Gmds PE=2 SV=1	2	11	11	11
893	Q9CQI3	Gmfb	sp|Q9CQI3|GMFB_MOUSE;tr|D3YY93|D3YY93_MOUSE;tr|D3Z2F6|D3Z2F6_MOUSE;tr|D3YY16|D3YY16_MOUSE;sp|Q9ERL7|GMFG_MOUSE	sp|Q9CQI3|GMFB_MOUSE	12;5;2;2;2	12;5;2;2;2	12;5;2;2;2	>sp|Q9CQI3|GMFB_MOUSE Glia maturation factor beta OS=Mus musculus GN=Gmfb PE=1 SV=3	5	12	12	12
1435	Q6PGG2	Gmip	sp|Q6PGG2|GMIP_MOUSE;sp|Q6PGG2-2|GMIP_MOUSE	sp|Q6PGG2|GMIP_MOUSE;sp|Q6PGG2-2|GMIP_MOUSE	24;17	24;17	24;17	>sp|Q6PGG2|GMIP_MOUSE GEM-interacting protein OS=Mus musculus GN=Gmip PE=1 SV=1;>sp|Q6PGG2-2|GMIP_MOUSE Isoform of Q6PGG2, Isoform 2 of GEM-interacting protein OS=Mus musculus GN=Gmip	2	24	24	24
2130	Q922H4	Gmppa	sp|Q922H4|GMPPA_MOUSE;tr|D3Z0T7|D3Z0T7_MOUSE;tr|D3Z2T0|D3Z2T0_MOUSE;tr|D3Z5Z5|D3Z5Z5_MOUSE;tr|D3Z3L0|D3Z3L0_MOUSE;tr|D3Z3M0|D3Z3M0_MOUSE;tr|D3Z2L8|D3Z2L8_MOUSE;tr|D3YVK2|D3YVK2_MOUSE	sp|Q922H4|GMPPA_MOUSE	9;3;2;2;1;1;1;1	9;3;2;2;1;1;1;1	9;3;2;2;1;1;1;1	>sp|Q922H4|GMPPA_MOUSE Mannose-1-phosphate guanyltransferase alpha OS=Mus musculus GN=Gmppa PE=2 SV=1	8	9	9	9
1398	Q8BTZ7	Gmppb	sp|Q8BTZ7|GMPPB_MOUSE	sp|Q8BTZ7|GMPPB_MOUSE	12	12	12	>sp|Q8BTZ7|GMPPB_MOUSE Mannose-1-phosphate guanyltransferase beta OS=Mus musculus GN=Gmppb PE=2 SV=1	1	12	12	12
1878	Q9DCZ1	Gmpr	sp|Q9DCZ1|GMPR1_MOUSE;tr|F6VY18|F6VY18_MOUSE	sp|Q9DCZ1|GMPR1_MOUSE;tr|F6VY18|F6VY18_MOUSE	12;9	12;9	11;9	>sp|Q9DCZ1|GMPR1_MOUSE GMP reductase 1 OS=Mus musculus GN=Gmpr PE=2 SV=1;>tr|F6VY18|F6VY18_MOUSE Isoform of Q9DCZ1, GMP reductase 1 (Fragment) OS=Mus musculus GN=Gmpr PE=1 SV=1	2	12	12	11
2906	Q99L27	Gmpr2	sp|Q99L27|GMPR2_MOUSE	sp|Q99L27|GMPR2_MOUSE	3	2	2	>sp|Q99L27|GMPR2_MOUSE GMP reductase 2 OS=Mus musculus GN=Gmpr2 PE=2 SV=2	1	3	2	2
593	Q3THK7	Gmps	sp|Q3THK7|GUAA_MOUSE	sp|Q3THK7|GUAA_MOUSE	41	41	41	>sp|Q3THK7|GUAA_MOUSE GMP synthase [glutamine-hydrolyzing] OS=Mus musculus GN=Gmps PE=1 SV=2	1	41	41	41
2605	P27601	Gna13	sp|P27601|GNA13_MOUSE;tr|Q9D034|Q9D034_MOUSE	sp|P27601|GNA13_MOUSE;tr|Q9D034|Q9D034_MOUSE	9;5	8;5	8;5	>sp|P27601|GNA13_MOUSE Guanine nucleotide-binding protein subunit alpha-13 OS=Mus musculus GN=Gna13 PE=1 SV=1;>tr|Q9D034|Q9D034_MOUSE Isoform of P27601, Guanine nucleotide-binding protein subunit alpha-13 OS=Mus musculus GN=Gna13 PE=1 SV=1	2	9	8	8
403	P08752	Gnai2	sp|P08752|GNAI2_MOUSE;tr|A0A0A6YWA9|A0A0A6YWA9_MOUSE;tr|A0A0A6YXN0|A0A0A6YXN0_MOUSE;tr|A0A0A6YXC2|A0A0A6YXC2_MOUSE	sp|P08752|GNAI2_MOUSE;tr|A0A0A6YWA9|A0A0A6YWA9_MOUSE	23;15;2;2	23;15;2;2	12;12;0;0	>sp|P08752|GNAI2_MOUSE Guanine nucleotide-binding protein G(i) subunit alpha-2 OS=Mus musculus GN=Gnai2 PE=1 SV=5;>tr|A0A0A6YWA9|A0A0A6YWA9_MOUSE Isoform of P08752, Guanine nucleotide-binding protein G(i) subunit alpha-2 (Fragment) OS=Mus musculus GN=Gnai2	4	23	23	12
971	Q9DC51	Gnai3	sp|Q9DC51|GNAI3_MOUSE;tr|A2AE32|A2AE32_MOUSE;sp|P20612|GNAT1_MOUSE;sp|Q3V3I2|GNAT3_MOUSE;sp|P50149|GNAT2_MOUSE;tr|F6QPU5|F6QPU5_MOUSE	sp|Q9DC51|GNAI3_MOUSE	20;4;4;4;4;2	11;0;0;0;0;0	10;0;0;0;0;0	>sp|Q9DC51|GNAI3_MOUSE Guanine nucleotide-binding protein G(k) subunit alpha OS=Mus musculus GN=Gnai3 PE=1 SV=3	6	20	11	10
2236	P18872-2	Gnao1	sp|P18872-2|GNAO_MOUSE;sp|P18872|GNAO_MOUSE;tr|D3Z2M7|D3Z2M7_MOUSE;tr|F7BLT7|F7BLT7_MOUSE	sp|P18872-2|GNAO_MOUSE;sp|P18872|GNAO_MOUSE	9;6;4;1	4;3;3;1	4;3;3;1	>sp|P18872-2|GNAO_MOUSE Isoform of P18872, Isoform Alpha-2 of Guanine nucleotide-binding protein G(o) subunit alpha OS=Mus musculus GN=Gnao1;>sp|P18872|GNAO_MOUSE Guanine nucleotide-binding protein G(o) subunit alpha OS=Mus musculus GN=Gnao1 PE=1 SV=3	4	9	4	4
1891	P21279	Gnaq	sp|P21279|GNAQ_MOUSE	sp|P21279|GNAQ_MOUSE	11	11	7	>sp|P21279|GNAQ_MOUSE Guanine nucleotide-binding protein G(q) subunit alpha OS=Mus musculus GN=Gnaq PE=1 SV=4	1	11	11	7
1071	Z4YKV1	Gnas	tr|Z4YKV1|Z4YKV1_MOUSE;sp|P63094-2|GNAS2_MOUSE;sp|P63094|GNAS2_MOUSE;sp|Q6R0H7-4|GNAS1_MOUSE;sp|Q6R0H7|GNAS1_MOUSE;sp|P63094-3|GNAS2_MOUSE;sp|Q8CGK7|GNAL_MOUSE;tr|A2A610|A2A610_MOUSE;tr|Q66L47|Q66L47_MOUSE;tr|A2AE31|A2AE31_MOUSE	tr|Z4YKV1|Z4YKV1_MOUSE;sp|P63094-2|GNAS2_MOUSE;sp|P63094|GNAS2_MOUSE;sp|Q6R0H7-4|GNAS1_MOUSE;sp|Q6R0H7|GNAS1_MOUSE;sp|P63094-3|GNAS2_MOUSE	16;16;16;13;13;11;6;5;5;2	14;14;14;11;11;11;4;3;3;0	14;14;14;11;11;11;4;3;3;0	>tr|Z4YKV1|Z4YKV1_MOUSE Isoform of Q6R0H7, Guanine nucleotide-binding protein G(s) subunit alpha isoforms short OS=Mus musculus GN=Gnas PE=1 SV=1;>sp|P63094-2|GNAS2_MOUSE Isoform of Q6R0H7, Isoform Gnas-2 of Guanine nucleotide-binding protein G(s) subunit	10	16	14	14
823	P62874	Gnb1	sp|P62874|GBB1_MOUSE;tr|H3BKR2|H3BKR2_MOUSE;tr|H3BLF7|H3BLF7_MOUSE	sp|P62874|GBB1_MOUSE;tr|H3BKR2|H3BKR2_MOUSE	20;13;8	11;7;3	10;6;3	>sp|P62874|GBB1_MOUSE Guanine nucleotide-binding protein G(I)/G(S)/G(T) subunit beta-1 OS=Mus musculus GN=Gnb1 PE=1 SV=3;>tr|H3BKR2|H3BKR2_MOUSE Isoform of P62874, Guanine nucleotide-binding protein G(I)/G(S)/G(T) subunit beta-1 (Fragment) OS=Mus musculus	3	20	11	10
304	P62880	Gnb2	sp|P62880|GBB2_MOUSE;tr|E9QKR0|E9QKR0_MOUSE;tr|D3YZX3|D3YZX3_MOUSE;tr|D3Z1M1|D3Z1M1_MOUSE;tr|E9PWM7|E9PWM7_MOUSE;tr|D3Z1T4|D3Z1T4_MOUSE;sp|Q61011|GBB3_MOUSE;tr|A0A0A6YVN9|A0A0A6YVN9_MOUSE;tr|V9GWY1|V9GWY1_MOUSE	sp|P62880|GBB2_MOUSE;tr|E9QKR0|E9QKR0_MOUSE;tr|D3YZX3|D3YZX3_MOUSE;tr|D3Z1M1|D3Z1M1_MOUSE;tr|E9PWM7|E9PWM7_MOUSE;tr|D3Z1T4|D3Z1T4_MOUSE	24;22;20;16;14;13;3;2;1	24;22;20;16;14;13;3;2;1	12;11;9;7;8;4;0;0;0	>sp|P62880|GBB2_MOUSE Guanine nucleotide-binding protein G(I)/G(S)/G(T) subunit beta-2 OS=Mus musculus GN=Gnb2 PE=1 SV=3;>tr|E9QKR0|E9QKR0_MOUSE Isoform of P62880, Guanine nucleotide-binding protein G(I)/G(S)/G(T) subunit beta-2 OS=Mus musculus GN=Gnb2 PE=	9	24	24	12
100	P68040	Gnb2l1	sp|P68040|GBLP_MOUSE	sp|P68040|GBLP_MOUSE	28	28	28	>sp|P68040|GBLP_MOUSE Guanine nucleotide-binding protein subunit beta-2-like 1 OS=Mus musculus GN=Gnb2l1 PE=1 SV=3	1	28	28	28
1629	Q9DAS9	Gng12	sp|Q9DAS9|GBG12_MOUSE	sp|Q9DAS9|GBG12_MOUSE	4	4	4	>sp|Q9DAS9|GBG12_MOUSE Guanine nucleotide-binding protein G(I)/G(S)/G(O) subunit gamma-12 OS=Mus musculus GN=Gng12 PE=1 SV=3	1	4	4	4
2164	P63213	Gng2	sp|P63213|GBG2_MOUSE	sp|P63213|GBG2_MOUSE	4	4	4	>sp|P63213|GBG2_MOUSE Guanine nucleotide-binding protein G(I)/G(S)/G(O) subunit gamma-2 OS=Mus musculus GN=Gng2 PE=2 SV=2	1	4	4	4
2786	P36916	Gnl1	sp|P36916|GNL1_MOUSE	sp|P36916|GNL1_MOUSE	8	8	3	>sp|P36916|GNL1_MOUSE Guanine nucleotide-binding protein-like 1 OS=Mus musculus GN=Gnl1 PE=2 SV=4	1	8	8	3
2959	Q99LH1	Gnl2	sp|Q99LH1|NOG2_MOUSE;tr|B1ASC2|B1ASC2_MOUSE	sp|Q99LH1|NOG2_MOUSE	10;2	10;2	10;2	>sp|Q99LH1|NOG2_MOUSE Nucleolar GTP-binding protein 2 OS=Mus musculus GN=Gnl2 PE=2 SV=2	2	10	10	10
1117	Q8CI11-2	Gnl3	sp|Q8CI11-2|GNL3_MOUSE;sp|Q8CI11|GNL3_MOUSE	sp|Q8CI11-2|GNL3_MOUSE;sp|Q8CI11|GNL3_MOUSE	22;22	22;22	22;22	>sp|Q8CI11-2|GNL3_MOUSE Isoform of Q8CI11, Isoform 2 of Guanine nucleotide-binding protein-like 3 OS=Mus musculus GN=Gnl3;>sp|Q8CI11|GNL3_MOUSE Guanine nucleotide-binding protein-like 3 OS=Mus musculus GN=Gnl3 PE=1 SV=2	2	22	22	22
990	O88958	Gnpda1	sp|O88958|GNPI1_MOUSE;tr|D3Z0R5|D3Z0R5_MOUSE	sp|O88958|GNPI1_MOUSE	13;6	13;6	11;5	>sp|O88958|GNPI1_MOUSE Glucosamine-6-phosphate isomerase 1 OS=Mus musculus GN=Gnpda1 PE=2 SV=3	2	13	13	11
2570	Q9JK38	Gnpnat1	sp|Q9JK38|GNA1_MOUSE	sp|Q9JK38|GNA1_MOUSE	2	2	2	>sp|Q9JK38|GNA1_MOUSE Glucosamine 6-phosphate N-acetyltransferase OS=Mus musculus GN=Gnpnat1 PE=2 SV=1	1	2	2	2
3406	Q69ZN6-2	Gnptab	sp|Q69ZN6-2|GNPTA_MOUSE;sp|Q69ZN6|GNPTA_MOUSE	sp|Q69ZN6-2|GNPTA_MOUSE;sp|Q69ZN6|GNPTA_MOUSE	2;2	2;2	2;2	>sp|Q69ZN6-2|GNPTA_MOUSE Isoform of Q69ZN6, Isoform 2 of N-acetylglucosamine-1-phosphotransferase subunits alpha/beta OS=Mus musculus GN=Gnptab;>sp|Q69ZN6|GNPTA_MOUSE N-acetylglucosamine-1-phosphotransferase subunits alpha/beta OS=Mus musculus GN=Gnptab PE	2	2	2	2
1085	Q8BFR4	Gns	sp|Q8BFR4|GNS_MOUSE	sp|Q8BFR4|GNS_MOUSE	13	13	13	>sp|Q8BFR4|GNS_MOUSE N-acetylglucosamine-6-sulfatase OS=Mus musculus GN=Gns PE=2 SV=1	1	13	13	13
1767	Z4YJU8	Golga2	tr|Z4YJU8|Z4YJU8_MOUSE;sp|Q921M4-2|GOGA2_MOUSE;sp|Q921M4|GOGA2_MOUSE;tr|E9PUQ5|E9PUQ5_MOUSE;tr|A2AN46|A2AN46_MOUSE;tr|A2AN48|A2AN48_MOUSE;tr|A2AN45|A2AN45_MOUSE	tr|Z4YJU8|Z4YJU8_MOUSE;sp|Q921M4-2|GOGA2_MOUSE;sp|Q921M4|GOGA2_MOUSE;tr|E9PUQ5|E9PUQ5_MOUSE	22;22;22;22;8;4;3	22;22;22;22;8;4;3	22;22;22;22;8;4;3	>tr|Z4YJU8|Z4YJU8_MOUSE Isoform of Q921M4, Golgin subfamily A member 2 (Fragment) OS=Mus musculus GN=Golga2 PE=1 SV=2;>sp|Q921M4-2|GOGA2_MOUSE Isoform of Q921M4, Isoform 2 of Golgin subfamily A member 2 OS=Mus musculus GN=Golga2;>sp|Q921M4|GOGA2_MOUSE Golg	7	22	22	22
3358	Q91VW5	Golga4	sp|Q91VW5|GOGA4_MOUSE	sp|Q91VW5|GOGA4_MOUSE	16	16	16	>sp|Q91VW5|GOGA4_MOUSE Golgin subfamily A member 4 OS=Mus musculus GN=Golga4 PE=1 SV=2	1	16	16	16
1949	Q9QYE6	Golga5	sp|Q9QYE6|GOGA5_MOUSE	sp|Q9QYE6|GOGA5_MOUSE	18	18	18	>sp|Q9QYE6|GOGA5_MOUSE Golgin subfamily A member 5 OS=Mus musculus GN=Golga5 PE=1 SV=2	1	18	18	18
1814	E9QAH1	Golgb1	tr|E9QAH1|E9QAH1_MOUSE;tr|E9PVZ8|E9PVZ8_MOUSE;tr|E9Q028|E9Q028_MOUSE;tr|Q9CTU9|Q9CTU9_MOUSE	tr|E9QAH1|E9QAH1_MOUSE;tr|E9PVZ8|E9PVZ8_MOUSE	40;40;2;2	40;40;2;2	40;40;2;2	>tr|E9QAH1|E9QAH1_MOUSE Isoform of E9PVZ8, Protein Golgb1 OS=Mus musculus GN=Golgb1 PE=1 SV=1;>tr|E9PVZ8|E9PVZ8_MOUSE Protein Golgb1 OS=Mus musculus GN=Golgb1 PE=1 SV=1	4	40	40	40
2303	Q8BXA1	Golim4	sp|Q8BXA1|GOLI4_MOUSE;tr|D3YVW2|D3YVW2_MOUSE	sp|Q8BXA1|GOLI4_MOUSE;tr|D3YVW2|D3YVW2_MOUSE	4;4	4;4	4;4	>sp|Q8BXA1|GOLI4_MOUSE Golgi integral membrane protein 4 OS=Mus musculus GN=Golim4 PE=1 SV=1;>tr|D3YVW2|D3YVW2_MOUSE Isoform of Q8BXA1, Golgi integral membrane protein 4 OS=Mus musculus GN=Golim4 PE=1 SV=1	2	4	4	4
2218	Q91XA2	Golm1	sp|Q91XA2|GOLM1_MOUSE	sp|Q91XA2|GOLM1_MOUSE	8	8	8	>sp|Q91XA2|GOLM1_MOUSE Golgi membrane protein 1 OS=Mus musculus GN=Golm1 PE=1 SV=2	1	8	8	8
1497	Q9CRA5	Golph3	sp|Q9CRA5|GOLP3_MOUSE;sp|Q9CRA5-2|GOLP3_MOUSE	sp|Q9CRA5|GOLP3_MOUSE	10;2	10;2	9;1	>sp|Q9CRA5|GOLP3_MOUSE Golgi phosphoprotein 3 OS=Mus musculus GN=Golph3 PE=1 SV=1	2	10	10	9
1832	Q8R088	Golph3l	sp|Q8R088|GLP3L_MOUSE;tr|H3BJ07|H3BJ07_MOUSE;sp|Q8R088-3|GLP3L_MOUSE;tr|H3BJ12|H3BJ12_MOUSE;tr|K3W4Q3|K3W4Q3_MOUSE;tr|H3BJ82|H3BJ82_MOUSE;sp|Q8R088-2|GLP3L_MOUSE;tr|K3W4N3|K3W4N3_MOUSE;tr|H3BKI7|H3BKI7_MOUSE;tr|H3BJN5|H3BJN5_MOUSE;tr|H3BJI3|H3BJI3_MOUSE	sp|Q8R088|GLP3L_MOUSE;tr|H3BJ07|H3BJ07_MOUSE;sp|Q8R088-3|GLP3L_MOUSE;tr|H3BJ12|H3BJ12_MOUSE;tr|K3W4Q3|K3W4Q3_MOUSE;tr|H3BJ82|H3BJ82_MOUSE;sp|Q8R088-2|GLP3L_MOUSE;tr|K3W4N3|K3W4N3_MOUSE;tr|H3BKI7|H3BKI7_MOUSE	8;8;7;7;7;7;5;5;5;3;3	7;7;6;6;6;6;5;5;5;2;3	7;7;6;6;6;6;5;5;5;2;3	>sp|Q8R088|GLP3L_MOUSE Golgi phosphoprotein 3-like OS=Mus musculus GN=Golph3l PE=1 SV=1;>tr|H3BJ07|H3BJ07_MOUSE Isoform of Q8R088, Golgi phosphoprotein 3-like OS=Mus musculus GN=Golph3l PE=1 SV=1;>sp|Q8R088-3|GLP3L_MOUSE Isoform of Q8R088, Isoform 3 of Gol	11	8	7	7
1531	A2ATI9	Gorasp2	tr|A2ATI9|A2ATI9_MOUSE;sp|Q99JX3|GORS2_MOUSE;tr|A2ATI8|A2ATI8_MOUSE;tr|A2ATI6|A2ATI6_MOUSE;sp|Q99JX3-2|GORS2_MOUSE;sp|Q91X51|GORS1_MOUSE	tr|A2ATI9|A2ATI9_MOUSE;sp|Q99JX3|GORS2_MOUSE;tr|A2ATI8|A2ATI8_MOUSE;tr|A2ATI6|A2ATI6_MOUSE;sp|Q99JX3-2|GORS2_MOUSE	15;15;11;11;11;1	15;15;11;11;11;1	15;15;11;11;11;1	>tr|A2ATI9|A2ATI9_MOUSE Isoform of Q99JX3, Golgi reassembly stacking protein 2, isoform CRA_d OS=Mus musculus GN=Gorasp2 PE=1 SV=1;>sp|Q99JX3|GORS2_MOUSE Golgi reassembly-stacking protein 2 OS=Mus musculus GN=Gorasp2 PE=1 SV=3;>tr|A2ATI8|A2ATI8_MOUSE Isofo	6	15	15	15
2937	O88630	Gosr1	sp|O88630|GOSR1_MOUSE	sp|O88630|GOSR1_MOUSE	5	5	5	>sp|O88630|GOSR1_MOUSE Golgi SNAP receptor complex member 1 OS=Mus musculus GN=Gosr1 PE=1 SV=2	1	5	5	5
164	P05201	Got1	sp|P05201|AATC_MOUSE;tr|F7ALS6|F7ALS6_MOUSE	sp|P05201|AATC_MOUSE	40;13	40;13	40;13	>sp|P05201|AATC_MOUSE Aspartate aminotransferase, cytoplasmic OS=Mus musculus GN=Got1 PE=1 SV=3	2	40	40	40
70	P05202	Got2	sp|P05202|AATM_MOUSE	sp|P05202|AATM_MOUSE	40	40	40	>sp|P05202|AATM_MOUSE Aspartate aminotransferase, mitochondrial OS=Mus musculus GN=Got2 PE=1 SV=1	1	40	40	40
2409	Q3ULJ0-2	Gpd1l	sp|Q3ULJ0-2|GPD1L_MOUSE;sp|Q3ULJ0|GPD1L_MOUSE;tr|D3Z0L6|D3Z0L6_MOUSE;tr|E0CXN5|E0CXN5_MOUSE;sp|P13707|GPDA_MOUSE	sp|Q3ULJ0-2|GPD1L_MOUSE;sp|Q3ULJ0|GPD1L_MOUSE	8;8;1;1;1	8;8;1;1;1	8;8;1;1;1	>sp|Q3ULJ0-2|GPD1L_MOUSE Isoform of Q3ULJ0, Isoform 2 of Glycerol-3-phosphate dehydrogenase 1-like protein OS=Mus musculus GN=Gpd1l;>sp|Q3ULJ0|GPD1L_MOUSE Glycerol-3-phosphate dehydrogenase 1-like protein OS=Mus musculus GN=Gpd1l PE=1 SV=2	5	8	8	8
1083	Q64521	Gpd2	sp|Q64521|GPDM_MOUSE;tr|A2AQR0|A2AQR0_MOUSE	sp|Q64521|GPDM_MOUSE;tr|A2AQR0|A2AQR0_MOUSE	29;29	29;29	29;29	>sp|Q64521|GPDM_MOUSE Glycerol-3-phosphate dehydrogenase, mitochondrial OS=Mus musculus GN=Gpd2 PE=1 SV=2;>tr|A2AQR0|A2AQR0_MOUSE Isoform of Q64521, Glycerol-3-phosphate dehydrogenase OS=Mus musculus GN=Gpd2 PE=1 SV=1	2	29	29	29
2832	Q8BUV3	Gphn	sp|Q8BUV3|GEPH_MOUSE;tr|A0JNY3|A0JNY3_MOUSE	sp|Q8BUV3|GEPH_MOUSE;tr|A0JNY3|A0JNY3_MOUSE	4;4	4;4	4;4	>sp|Q8BUV3|GEPH_MOUSE Gephyrin OS=Mus musculus GN=Gphn PE=1 SV=2;>tr|A0JNY3|A0JNY3_MOUSE Isoform of Q8BUV3, Gephyrin OS=Mus musculus GN=Gphn PE=1 SV=1	2	4	4	4
50	P06745	Gpi1	sp|P06745|G6PI_MOUSE;tr|F6SAC3|F6SAC3_MOUSE;CON__Q3ZBD7	sp|P06745|G6PI_MOUSE;tr|F6SAC3|F6SAC3_MOUSE	50;29;10	50;29;10	50;29;10	>sp|P06745|G6PI_MOUSE Glucose-6-phosphate isomerase OS=Mus musculus GN=Gpi PE=1 SV=4;>tr|F6SAC3|F6SAC3_MOUSE Glucose-6-phosphate isomerase OS=Mus musculus GN=Gm1840 PE=1 SV=1	3	50	50	50
3557	Q56A08	Gpkow	sp|Q56A08|GPKOW_MOUSE;tr|F6XU64|F6XU64_MOUSE	sp|Q56A08|GPKOW_MOUSE	5;2	5;2	5;2	>sp|Q56A08|GPKOW_MOUSE G patch domain and KOW motifs-containing protein OS=Mus musculus GN=Gpkow PE=2 SV=2	2	5	5	5
3738	A2A9F7	Gpn2	REV__tr|A2A9F7|A2A9F7_MOUSE;REV__sp|Q8VEJ1|GPN2_MOUSE	REV__tr|A2A9F7|A2A9F7_MOUSE;REV__sp|Q8VEJ1|GPN2_MOUSE	1;1	1;1	1;1	>tr|A2A9F7|A2A9F7_MOUSE Isoform of Q8VEJ1, GPN-loop GTPase 2 OS=Mus musculus GN=Gpn2 PE=1 SV=1;>sp|Q8VEJ1|GPN2_MOUSE GPN-loop GTPase 2 OS=Mus musculus GN=Gpn2 PE=2 SV=2	2	1	1	1
169	Q99P91	Gpnmb	sp|Q99P91|GPNMB_MOUSE	sp|Q99P91|GPNMB_MOUSE	31	31	31	>sp|Q99P91|GPNMB_MOUSE Transmembrane glycoprotein NMB OS=Mus musculus GN=Gpnmb PE=1 SV=2	1	31	31	31
1559	G3UXW9	Gps1	tr|G3UXW9|G3UXW9_MOUSE;sp|Q99LD4|CSN1_MOUSE;tr|Q3MIA8|Q3MIA8_MOUSE;sp|Q99LD4-2|CSN1_MOUSE;tr|B1ATU4|B1ATU4_MOUSE	tr|G3UXW9|G3UXW9_MOUSE;sp|Q99LD4|CSN1_MOUSE;tr|Q3MIA8|Q3MIA8_MOUSE;sp|Q99LD4-2|CSN1_MOUSE;tr|B1ATU4|B1ATU4_MOUSE	17;16;16;15;15	17;16;16;15;15	17;16;16;15;15	>tr|G3UXW9|G3UXW9_MOUSE Isoform of Q99LD4, COP9 signalosome complex subunit 1 OS=Mus musculus GN=Gps1 PE=1 SV=1;>sp|Q99LD4|CSN1_MOUSE COP9 signalosome complex subunit 1 OS=Mus musculus GN=Gps1 PE=1 SV=1;>tr|Q3MIA8|Q3MIA8_MOUSE Isoform of Q99LD4, COP9 signa	5	17	17	17
2039	Q3U1Z5-2	Gpsm3	sp|Q3U1Z5-2|GPSM3_MOUSE;sp|Q3U1Z5|GPSM3_MOUSE;tr|G3UYL4|G3UYL4_MOUSE	sp|Q3U1Z5-2|GPSM3_MOUSE;sp|Q3U1Z5|GPSM3_MOUSE;tr|G3UYL4|G3UYL4_MOUSE	5;5;3	5;5;3	5;5;3	>sp|Q3U1Z5-2|GPSM3_MOUSE Isoform of Q3U1Z5, Isoform 2 of G-protein-signaling modulator 3 OS=Mus musculus GN=Gpsm3;>sp|Q3U1Z5|GPSM3_MOUSE G-protein-signaling modulator 3 OS=Mus musculus GN=Gpsm3 PE=1 SV=2;>tr|G3UYL4|G3UYL4_MOUSE Isoform of Q3U1Z5, G-protein	3	5	5	5
722	Q8QZR5	Gpt	sp|Q8QZR5|ALAT1_MOUSE	sp|Q8QZR5|ALAT1_MOUSE	22	22	22	>sp|Q8QZR5|ALAT1_MOUSE Alanine aminotransferase 1 OS=Mus musculus GN=Gpt PE=2 SV=3	1	22	22	22
2545	P11352	Gpx1	sp|P11352|GPX1_MOUSE;tr|A0A0A6YY34|A0A0A6YY34_MOUSE;tr|A0A0A6YVV2|A0A0A6YVV2_MOUSE	sp|P11352|GPX1_MOUSE;tr|A0A0A6YY34|A0A0A6YY34_MOUSE;tr|A0A0A6YVV2|A0A0A6YVV2_MOUSE	4;3;3	4;3;3	4;3;3	>sp|P11352|GPX1_MOUSE Glutathione peroxidase 1 OS=Mus musculus GN=Gpx1 PE=1 SV=2;>tr|A0A0A6YY34|A0A0A6YY34_MOUSE Isoform of P11352, Glutathione peroxidase OS=Mus musculus GN=Gpx1 PE=1 SV=1;>tr|A0A0A6YVV2|A0A0A6YVV2_MOUSE Isoform of P11352, Glutathione pero	3	4	4	4
2432	S4R1E5	Gpx4	tr|S4R1E5|S4R1E5_MOUSE;sp|O70325-2|GPX41_MOUSE;sp|O70325|GPX41_MOUSE;tr|Q76LV0|Q76LV0_MOUSE;sp|Q91XR9|GPX42_MOUSE	tr|S4R1E5|S4R1E5_MOUSE;sp|O70325-2|GPX41_MOUSE;sp|O70325|GPX41_MOUSE;tr|Q76LV0|Q76LV0_MOUSE;sp|Q91XR9|GPX42_MOUSE	6;6;6;6;5	6;6;6;6;5	6;6;6;6;5	>tr|S4R1E5|S4R1E5_MOUSE Isoform of Q91XR9, Glutathione peroxidase OS=Mus musculus GN=Gpx4 PE=1 SV=1;>sp|O70325-2|GPX41_MOUSE Isoform of Q91XR9, Isoform Cytoplasmic of Phospholipid hydroperoxide glutathione peroxidase, mitochondrial OS=Mus musculus GN=Gpx4;	5	6	6	6
1479	B1AT92	Grb2	tr|B1AT92|B1AT92_MOUSE;sp|Q60631|GRB2_MOUSE;sp|Q60631-2|GRB2_MOUSE;tr|B1AT95|B1AT95_MOUSE	tr|B1AT92|B1AT92_MOUSE;sp|Q60631|GRB2_MOUSE;sp|Q60631-2|GRB2_MOUSE	8;8;7;3	8;8;7;3	8;8;7;3	>tr|B1AT92|B1AT92_MOUSE Isoform of Q60631, Growth factor receptor-bound protein 2 OS=Mus musculus GN=Grb2 PE=1 SV=1;>sp|Q60631|GRB2_MOUSE Growth factor receptor-bound protein 2 OS=Mus musculus GN=Grb2 PE=1 SV=1;>sp|Q60631-2|GRB2_MOUSE Isoform of Q60631, Is	4	8	8	8
2259	O35127	Grcc10	sp|O35127|C10_MOUSE	sp|O35127|C10_MOUSE	5	5	5	>sp|O35127|C10_MOUSE Protein C10 OS=Mus musculus GN=Grcc10 PE=2 SV=1	1	5	5	5
1478	Q91Z53	Grhpr	sp|Q91Z53|GRHPR_MOUSE;tr|D6REG4|D6REG4_MOUSE;tr|B1AXQ0|B1AXQ0_MOUSE	sp|Q91Z53|GRHPR_MOUSE;tr|D6REG4|D6REG4_MOUSE	11;8;3	11;8;3	11;8;3	>sp|Q91Z53|GRHPR_MOUSE Glyoxylate reductase/hydroxypyruvate reductase OS=Mus musculus GN=Grhpr PE=1 SV=1;>tr|D6REG4|D6REG4_MOUSE Isoform of Q91Z53, Glyoxylate reductase/hydroxypyruvate reductase OS=Mus musculus GN=Grhpr PE=1 SV=1	3	11	11	11
1883	A2AEW9	Gripap1	tr|A2AEW9|A2AEW9_MOUSE;sp|Q8VD04|GRAP1_MOUSE;tr|A2AEW8|A2AEW8_MOUSE;tr|A2AEW6|A2AEW6_MOUSE;tr|A2AEW5|A2AEW5_MOUSE	tr|A2AEW9|A2AEW9_MOUSE;sp|Q8VD04|GRAP1_MOUSE;tr|A2AEW8|A2AEW8_MOUSE	21;21;21;10;10	21;21;21;10;10	21;21;21;10;10	>tr|A2AEW9|A2AEW9_MOUSE Isoform of Q8VD04, GRIP1-associated protein 1 OS=Mus musculus GN=Gripap1 PE=1 SV=1;>sp|Q8VD04|GRAP1_MOUSE GRIP1-associated protein 1 OS=Mus musculus GN=Gripap1 PE=1 SV=1;>tr|A2AEW8|A2AEW8_MOUSE Isoform of Q8VD04, GRIP1-associated pr	5	21	21	21
1467	P28798	Grn	sp|P28798|GRN_MOUSE;tr|Q3U9N4|Q3U9N4_MOUSE;tr|H3BJE0|H3BJE0_MOUSE;tr|H3BLC9|H3BLC9_MOUSE;tr|H3BJ90|H3BJ90_MOUSE	sp|P28798|GRN_MOUSE;tr|Q3U9N4|Q3U9N4_MOUSE;tr|H3BJE0|H3BJE0_MOUSE	12;12;6;4;3	12;12;6;4;3	12;12;6;4;3	>sp|P28798|GRN_MOUSE Granulins OS=Mus musculus GN=Grn PE=1 SV=2;>tr|Q3U9N4|Q3U9N4_MOUSE Isoform of P28798, Granulins OS=Mus musculus GN=Grn PE=1 SV=1;>tr|H3BJE0|H3BJE0_MOUSE Isoform of P28798, Granulins (Fragment) OS=Mus musculus GN=Grn PE=1 SV=1	5	12	12	12
458	Q99LP6	Grpel1	sp|Q99LP6|GRPE1_MOUSE	sp|Q99LP6|GRPE1_MOUSE	17	17	17	>sp|Q99LP6|GRPE1_MOUSE GrpE protein homolog 1, mitochondrial OS=Mus musculus GN=Grpel1 PE=1 SV=1	1	17	17	17
3117	O88396	Grpel2	sp|O88396|GRPE2_MOUSE	sp|O88396|GRPE2_MOUSE	4	4	4	>sp|O88396|GRPE2_MOUSE GrpE protein homolog 2, mitochondrial OS=Mus musculus GN=Grpel2 PE=2 SV=2	1	4	4	4
2241	E9Q179	Grsf1	tr|E9Q179|E9Q179_MOUSE;sp|Q8C5Q4|GRSF1_MOUSE;tr|D3YUN1|D3YUN1_MOUSE;tr|D3YV30|D3YV30_MOUSE	tr|E9Q179|E9Q179_MOUSE;sp|Q8C5Q4|GRSF1_MOUSE;tr|D3YUN1|D3YUN1_MOUSE	6;6;3;1	6;6;3;1	6;6;3;1	>tr|E9Q179|E9Q179_MOUSE Isoform of Q8C5Q4, G-rich sequence factor 1 OS=Mus musculus GN=Grsf1 PE=1 SV=1;>sp|Q8C5Q4|GRSF1_MOUSE G-rich sequence factor 1 OS=Mus musculus GN=Grsf1 PE=1 SV=2;>tr|D3YUN1|D3YUN1_MOUSE Isoform of Q8C5Q4, G-rich sequence factor 1 (F	4	6	6	6
1773	Q810D6	Grwd1	sp|Q810D6|GRWD1_MOUSE;tr|D6REU5|D6REU5_MOUSE	sp|Q810D6|GRWD1_MOUSE	8;1	8;1	8;1	>sp|Q810D6|GRWD1_MOUSE Glutamate-rich WD repeat-containing protein 1 OS=Mus musculus GN=Grwd1 PE=2 SV=2	2	8	8	8
1705	Q9D8T2	Gsdmd	sp|Q9D8T2|GSDMD_MOUSE	sp|Q9D8T2|GSDMD_MOUSE	10	10	10	>sp|Q9D8T2|GSDMD_MOUSE Gasdermin-D OS=Mus musculus GN=Gsdmdc1 PE=2 SV=1	1	10	10	10
3262	D3Z7E5	Gsk3a	tr|D3Z7E5|D3Z7E5_MOUSE;sp|Q2NL51|GSK3A_MOUSE	tr|D3Z7E5|D3Z7E5_MOUSE;sp|Q2NL51|GSK3A_MOUSE	5;5	5;5	3;3	>tr|D3Z7E5|D3Z7E5_MOUSE Isoform of Q2NL51, Glycogen synthase kinase-3 alpha OS=Mus musculus GN=Gsk3a PE=1 SV=1;>sp|Q2NL51|GSK3A_MOUSE Glycogen synthase kinase-3 alpha OS=Mus musculus GN=Gsk3a PE=1 SV=2	2	5	5	3
98	P13020-2	Gsn	sp|P13020-2|GELS_MOUSE;sp|P13020|GELS_MOUSE;CON__Q3SX14;tr|A6PWS5|A6PWS5_MOUSE	sp|P13020-2|GELS_MOUSE;sp|P13020|GELS_MOUSE	54;53;22;14	54;53;22;14	54;53;22;14	>sp|P13020-2|GELS_MOUSE Isoform of P13020, Isoform 2 of Gelsolin OS=Mus musculus GN=Gsn;>sp|P13020|GELS_MOUSE Gelsolin OS=Mus musculus GN=Gsn PE=1 SV=3	4	54	54	54
445	Q8R050-2	Gspt1	sp|Q8R050-2|ERF3A_MOUSE;sp|Q8R050|ERF3A_MOUSE	sp|Q8R050-2|ERF3A_MOUSE;sp|Q8R050|ERF3A_MOUSE	35;35	35;35	20;20	>sp|Q8R050-2|ERF3A_MOUSE Isoform of Q8R050, Isoform 2 of Eukaryotic peptide chain release factor GTP-binding subunit ERF3A OS=Mus musculus GN=Gspt1;>sp|Q8R050|ERF3A_MOUSE Eukaryotic peptide chain release factor GTP-binding subunit ERF3A OS=Mus musculus GN=	2	35	35	20
887	P47791-2	Gsr	sp|P47791-2|GSHR_MOUSE;sp|P47791|GSHR_MOUSE	sp|P47791-2|GSHR_MOUSE;sp|P47791|GSHR_MOUSE	23;23	23;23	23;23	>sp|P47791-2|GSHR_MOUSE Isoform of P47791, Isoform Cytoplasmic of Glutathione reductase, mitochondrial OS=Mus musculus GN=Gsr;>sp|P47791|GSHR_MOUSE Glutathione reductase, mitochondrial OS=Mus musculus GN=Gsr PE=1 SV=3	2	23	23	23
1377	P51855	Gss	sp|P51855|GSHB_MOUSE;tr|Q3UEE2|Q3UEE2_MOUSE;tr|H3BKH4|H3BKH4_MOUSE;tr|A2AQN9|A2AQN9_MOUSE;tr|A2AQN7|A2AQN7_MOUSE	sp|P51855|GSHB_MOUSE;tr|Q3UEE2|Q3UEE2_MOUSE	17;15;7;6;6	17;15;7;6;6	17;15;7;6;6	>sp|P51855|GSHB_MOUSE Glutathione synthetase OS=Mus musculus GN=Gss PE=2 SV=1;>tr|Q3UEE2|Q3UEE2_MOUSE Isoform of P51855, Glutathione synthetase OS=Mus musculus GN=Gss PE=1 SV=1	5	17	17	17
101	P10649	Gstm1	sp|P10649|GSTM1_MOUSE;tr|A2AE89|A2AE89_MOUSE;tr|F6WHQ7|F6WHQ7_MOUSE;tr|A2AE91|A2AE91_MOUSE;tr|D3YVP8|D3YVP8_MOUSE;tr|E9PV63|E9PV63_MOUSE;tr|E9PVM7|E9PVM7_MOUSE;sp|P48774|GSTM5_MOUSE	sp|P10649|GSTM1_MOUSE;tr|A2AE89|A2AE89_MOUSE;tr|F6WHQ7|F6WHQ7_MOUSE	32;25;17;5;1;1;1;1	32;25;17;5;1;1;1;1	21;16;10;0;0;0;0;0	>sp|P10649|GSTM1_MOUSE Glutathione S-transferase Mu 1 OS=Mus musculus GN=Gstm1 PE=1 SV=2;>tr|A2AE89|A2AE89_MOUSE Isoform of P10649, Glutathione S-transferase Mu 1 (Fragment) OS=Mus musculus GN=Gstm1 PE=1 SV=1;>tr|F6WHQ7|F6WHQ7_MOUSE Isoform of P10649, Glut	8	32	32	21
686	P15626	Gstm2	sp|P15626|GSTM2_MOUSE;tr|D3YX76|D3YX76_MOUSE;tr|F6Y363|F6Y363_MOUSE	sp|P15626|GSTM2_MOUSE;tr|D3YX76|D3YX76_MOUSE	25;20;7	19;14;2	15;12;2	>sp|P15626|GSTM2_MOUSE Glutathione S-transferase Mu 2 OS=Mus musculus GN=Gstm2 PE=1 SV=2;>tr|D3YX76|D3YX76_MOUSE Isoform of P15626, Glutathione S-transferase Mu 2 OS=Mus musculus GN=Gstm2 PE=1 SV=1	3	25	19	15
216	O09131	Gsto1	sp|O09131|GSTO1_MOUSE;tr|D3Z1Q9|D3Z1Q9_MOUSE;sp|Q8K2Q2|GSTO2_MOUSE	sp|O09131|GSTO1_MOUSE	29;3;3	29;3;3	29;3;3	>sp|O09131|GSTO1_MOUSE Glutathione S-transferase omega-1 OS=Mus musculus GN=Gsto1 PE=2 SV=2	3	29	29	29
368	P19157	Gstp1	sp|P19157|GSTP1_MOUSE;sp|P46425|GSTP2_MOUSE	sp|P19157|GSTP1_MOUSE	12;5	12;5	12;5	>sp|P19157|GSTP1_MOUSE Glutathione S-transferase P 1 OS=Mus musculus GN=Gstp1 PE=1 SV=2	2	12	12	12
3226	P62915	Gtf2b	sp|P62915|TF2B_MOUSE	sp|P62915|TF2B_MOUSE	6	6	6	>sp|P62915|TF2B_MOUSE Transcription initiation factor IIB OS=Mus musculus GN=Gtf2b PE=1 SV=1	1	6	6	6
3038	Q9D902	Gtf2e2	sp|Q9D902|T2EB_MOUSE;tr|A0A087WSS5|A0A087WSS5_MOUSE;tr|A0A087WSE8|A0A087WSE8_MOUSE	sp|Q9D902|T2EB_MOUSE	6;1;1	6;1;1	6;1;1	>sp|Q9D902|T2EB_MOUSE General transcription factor IIE subunit 2 OS=Mus musculus GN=Gtf2e2 PE=1 SV=2	3	6	6	6
1405	Q3THK3	Gtf2f1	sp|Q3THK3|T2FA_MOUSE	sp|Q3THK3|T2FA_MOUSE	23	23	23	>sp|Q3THK3|T2FA_MOUSE General transcription factor IIF subunit 1 OS=Mus musculus GN=Gtf2f1 PE=1 SV=2	1	23	23	23
1412	Q8R0A0	Gtf2f2	sp|Q8R0A0|T2FB_MOUSE	sp|Q8R0A0|T2FB_MOUSE	13	13	13	>sp|Q8R0A0|T2FB_MOUSE General transcription factor IIF subunit 2 OS=Mus musculus GN=Gtf2f2 PE=1 SV=1	1	13	13	13
2460	G3UYD0	Gtf2i	tr|G3UYD0|G3UYD0_MOUSE;sp|Q9ESZ8-5|GTF2I_MOUSE;sp|Q9ESZ8-4|GTF2I_MOUSE;sp|Q9ESZ8-3|GTF2I_MOUSE;tr|Q3UHU8|Q3UHU8_MOUSE;sp|Q9ESZ8-6|GTF2I_MOUSE;sp|Q9ESZ8-2|GTF2I_MOUSE;sp|Q9ESZ8|GTF2I_MOUSE;tr|G3UYD7|G3UYD7_MOUSE;tr|G3UZU4|G3UZU4_MOUSE;tr|G3UWV2|G3UWV2_MOUSE;tr|G3UY14|G3UY14_MOUSE;tr|G3UYJ6|G3UYJ6_MOUSE;sp|Q99NI3|GT2D2_MOUSE	tr|G3UYD0|G3UYD0_MOUSE;sp|Q9ESZ8-5|GTF2I_MOUSE;sp|Q9ESZ8-4|GTF2I_MOUSE;sp|Q9ESZ8-3|GTF2I_MOUSE;tr|Q3UHU8|Q3UHU8_MOUSE;sp|Q9ESZ8-6|GTF2I_MOUSE;sp|Q9ESZ8-2|GTF2I_MOUSE;sp|Q9ESZ8|GTF2I_MOUSE	7;7;7;7;7;7;7;7;2;2;2;1;1;1	7;7;7;7;7;7;7;7;2;2;2;1;1;1	7;7;7;7;7;7;7;7;2;2;2;1;1;1	>tr|G3UYD0|G3UYD0_MOUSE Isoform of Q9ESZ8, General transcription factor II-I OS=Mus musculus GN=Gtf2i PE=1 SV=1;>sp|Q9ESZ8-5|GTF2I_MOUSE Isoform of Q9ESZ8, Isoform 5 of General transcription factor II-I OS=Mus musculus GN=Gtf2i;>sp|Q9ESZ8-4|GTF2I_MOUSE Iso	14	7	7	7
3762	Q8K284-2	Gtf3c1	sp|Q8K284-2|TF3C1_MOUSE;sp|Q8K284|TF3C1_MOUSE	sp|Q8K284-2|TF3C1_MOUSE;sp|Q8K284|TF3C1_MOUSE	5;5	5;5	5;5	>sp|Q8K284-2|TF3C1_MOUSE Isoform of Q8K284, Isoform 2 of General transcription factor 3C polypeptide 1 OS=Mus musculus GN=Gtf3c1;>sp|Q8K284|TF3C1_MOUSE General transcription factor 3C polypeptide 1 OS=Mus musculus GN=Gtf3c1 PE=1 SV=2	2	5	5	5
3351	Q8BMQ2	Gtf3c4	sp|Q8BMQ2|TF3C4_MOUSE;sp|Q8BMQ2-3|TF3C4_MOUSE;tr|E9Q2B0|E9Q2B0_MOUSE;sp|Q8BMQ2-2|TF3C4_MOUSE	sp|Q8BMQ2|TF3C4_MOUSE;sp|Q8BMQ2-3|TF3C4_MOUSE;tr|E9Q2B0|E9Q2B0_MOUSE	6;4;3;2	6;4;3;2	6;4;3;2	>sp|Q8BMQ2|TF3C4_MOUSE General transcription factor 3C polypeptide 4 OS=Mus musculus GN=Gtf3c4 PE=2 SV=2;>sp|Q8BMQ2-3|TF3C4_MOUSE Isoform of Q8BMQ2, Isoform 3 of General transcription factor 3C polypeptide 4 OS=Mus musculus GN=Gtf3c4;>tr|E9Q2B0|E9Q2B0_MOUS	4	6	6	6
3440	O08582	Gtpbp1	sp|O08582|GTPB1_MOUSE	sp|O08582|GTPB1_MOUSE	3	3	3	>sp|O08582|GTPB1_MOUSE GTP-binding protein 1 OS=Mus musculus GN=Gtpbp1 PE=1 SV=2	1	3	3	3
1984	Q99ME9	Gtpbp4	sp|Q99ME9|NOG1_MOUSE	sp|Q99ME9|NOG1_MOUSE	11	11	11	>sp|Q99ME9|NOG1_MOUSE Nucleolar GTP-binding protein 1 OS=Mus musculus GN=Gtpbp4 PE=2 SV=3	1	11	11	11
1174	P12265	Gusb	sp|P12265|BGLR_MOUSE;tr|Q99KJ6|Q99KJ6_MOUSE;tr|D3YY48|D3YY48_MOUSE	sp|P12265|BGLR_MOUSE	19;7;4	19;7;4	19;7;4	>sp|P12265|BGLR_MOUSE Beta-glucuronidase OS=Mus musculus GN=Gusb PE=2 SV=2	3	19	19	19
2822	D3Z0Q6	Gys1	tr|D3Z0Q6|D3Z0Q6_MOUSE;sp|Q9Z1E4|GYS1_MOUSE	tr|D3Z0Q6|D3Z0Q6_MOUSE;sp|Q9Z1E4|GYS1_MOUSE	3;3	3;3	3;3	>tr|D3Z0Q6|D3Z0Q6_MOUSE Isoform of Q9Z1E4, Glycogen [starch] synthase, muscle OS=Mus musculus GN=Gys1 PE=1 SV=1;>sp|Q9Z1E4|GYS1_MOUSE Glycogen [starch] synthase, muscle OS=Mus musculus GN=Gys1 PE=1 SV=2	2	3	3	3
707	P10922	H1f0	sp|P10922|H10_MOUSE	sp|P10922|H10_MOUSE	14	14	14	>sp|P10922|H10_MOUSE Histone H1.0 OS=Mus musculus GN=H1f0 PE=2 SV=4	1	14	14	14
1054	P01901	H2	sp|P01901|HA1B_MOUSE;tr|Q3TH01|Q3TH01_MOUSE;tr|G3UXW2|G3UXW2_MOUSE;sp|P04223|HA1K_MOUSE;sp|P14428|HA1Q_MOUSE;sp|P04223-2|HA1K_MOUSE;sp|P03991|HA1W_MOUSE;tr|A0A0B4J1G3|A0A0B4J1G3_MOUSE	sp|P01901|HA1B_MOUSE;tr|Q3TH01|Q3TH01_MOUSE;tr|G3UXW2|G3UXW2_MOUSE	20;19;16;8;7;7;7;6	18;17;15;6;5;5;5;5	9;9;7;2;3;2;3;4	>sp|P01901|HA1B_MOUSE H-2 class I histocompatibility antigen, K-B alpha chain OS=Mus musculus GN=H2-K1 PE=1 SV=1;>tr|Q3TH01|Q3TH01_MOUSE Isoform of P01901, H-2 class I histocompatibility antigen, K-K alpha chain OS=Mus musculus GN=H2-K1 PE=1 SV=1;>tr|G3UXW	8	20	18	9
589	P01899	H2	sp|P01899|HA11_MOUSE;sp|P01897|HA1L_MOUSE;tr|Q8HWB2|Q8HWB2_MOUSE;sp|P01896|HA1Z_MOUSE;tr|E9PWT4|E9PWT4_MOUSE;sp|P01898|HA10_MOUSE;tr|E9QJR9|E9QJR9_MOUSE;sp|P14429|HA17_MOUSE;tr|E9PX63|E9PX63_MOUSE;sp|P14427|HA14_MOUSE;tr|O19441|O19441_MOUSE;tr|A7VMS6|A7VMS6_MOUSE;tr|E9Q0G4|E9Q0G4_MOUSE;tr|G3UXE9|G3UXE9_MOUSE;tr|V9GXI3|V9GXI3_MOUSE;tr|G3UX20|G3UX20_MOUSE;tr|G3UZP7|G3UZP7_MOUSE;tr|V9GXI4|V9GXI4_MOU…	sp|P01899|HA11_MOUSE;sp|P01897|HA1L_MOUSE	20;10;7;3;3;3;3;3;3;3;3;2;2;2;1;1;1;1;1;1;1;1;1;1;1;1;1;1	20;10;7;3;3;3;3;3;3;3;3;2;2;2;1;1;1;1;1;1;1;1;1;1;1;1;1;1	14;6;2;2;0;1;0;0;1;0;1;1;1;1;0;1;1;1;0;0;0;0;1;0;0;0;1;0	>sp|P01899|HA11_MOUSE Isoform of P14427, H-2 class I histocompatibility antigen, D-B alpha chain OS=Mus musculus GN=H2-D1 PE=1 SV=2;>sp|P01897|HA1L_MOUSE H-2 class I histocompatibility antigen, L-D alpha chain OS=Mus musculus GN=H2-L PE=1 SV=2	28	20	20	14
2489	P50171	H2	sp|P50171|DHB8_MOUSE;sp|P50171-2|DHB8_MOUSE;tr|G3UX44|G3UX44_MOUSE	sp|P50171|DHB8_MOUSE;sp|P50171-2|DHB8_MOUSE;tr|G3UX44|G3UX44_MOUSE	7;7;6	7;7;6	7;7;6	>sp|P50171|DHB8_MOUSE Estradiol 17-beta-dehydrogenase 8 OS=Mus musculus GN=Hsd17b8 PE=1 SV=2;>sp|P50171-2|DHB8_MOUSE Isoform of P50171, Isoform Long of Estradiol 17-beta-dehydrogenase 8 OS=Mus musculus GN=Hsd17b8;>tr|G3UX44|G3UX44_MOUSE Isoform of P50171,	3	7	7	7
1081	P27661	H2afx	sp|P27661|H2AX_MOUSE	sp|P27661|H2AX_MOUSE	21	9	8	>sp|P27661|H2AX_MOUSE Histone H2AX OS=Mus musculus GN=H2afx PE=1 SV=2	1	21	9	8
600	Q9QZQ8	H2afy	sp|Q9QZQ8|H2AY_MOUSE;sp|Q9QZQ8-2|H2AY_MOUSE;sp|Q8CCK0|H2AW_MOUSE	sp|Q9QZQ8|H2AY_MOUSE;sp|Q9QZQ8-2|H2AY_MOUSE	18;16;2	18;16;2	18;16;2	>sp|Q9QZQ8|H2AY_MOUSE Core histone macro-H2A.1 OS=Mus musculus GN=H2afy PE=1 SV=3;>sp|Q9QZQ8-2|H2AY_MOUSE Isoform of Q9QZQ8, Isoform 1 of Core histone macro-H2A.1 OS=Mus musculus GN=H2afy	3	18	18	18
208	P0C0S6	H2afz	sp|P0C0S6|H2AZ_MOUSE;sp|Q3THW5|H2AV_MOUSE;tr|G3UWL7|G3UWL7_MOUSE;tr|Q3UA95|Q3UA95_MOUSE;tr|Q8R029|Q8R029_MOUSE;tr|G3UX40|G3UX40_MOUSE	sp|P0C0S6|H2AZ_MOUSE;sp|Q3THW5|H2AV_MOUSE;tr|G3UWL7|G3UWL7_MOUSE;tr|Q3UA95|Q3UA95_MOUSE	13;12;8;7;6;1	11;10;7;6;5;1	11;10;7;6;5;1	>sp|P0C0S6|H2AZ_MOUSE Histone H2A.Z OS=Mus musculus GN=H2afz PE=1 SV=2;>sp|Q3THW5|H2AV_MOUSE Histone H2A.V OS=Mus musculus GN=H2afv PE=1 SV=3;>tr|G3UWL7|G3UWL7_MOUSE Isoform of P0C0S6, Histone H2A OS=Mus musculus GN=H2afz PE=1 SV=1;>tr|Q3UA95|Q3UA95_MOUSE	6	13	11	11
514	P84244	H3f3a	sp|P84244|H33_MOUSE;sp|P02301|H3C_MOUSE;tr|F8WI35|F8WI35_MOUSE;tr|E0CZ27|E0CZ27_MOUSE;tr|E0CYR7|E0CYR7_MOUSE;tr|E0CYN1|E0CYN1_MOUSE	sp|P84244|H33_MOUSE;sp|P02301|H3C_MOUSE;tr|F8WI35|F8WI35_MOUSE;tr|E0CZ27|E0CZ27_MOUSE	18;18;16;14;4;3	4;4;2;4;2;2	4;4;2;4;2;2	>sp|P84244|H33_MOUSE Histone H3.3 OS=Mus musculus GN=H3f3a PE=1 SV=2;>sp|P02301|H3C_MOUSE Histone H3.3C OS=Mus musculus GN=H3f3c PE=3 SV=3;>tr|F8WI35|F8WI35_MOUSE Isoform of P84244, Histone H3 OS=Mus musculus GN=H3f3a PE=3 SV=1;>tr|E0CZ27|E0CZ27_MOUSE Isof	6	18	4	4
2935	Q9D3B1	Hacd2	sp|Q9D3B1|HACD2_MOUSE	sp|Q9D3B1|HACD2_MOUSE	3	3	3	>sp|Q9D3B1|HACD2_MOUSE Very-long-chain (3R)-3-hydroxyacyl-CoA dehydratase 2 OS=Mus musculus GN=Hacd2 PE=2 SV=1	1	3	3	3
3597	Q8K2C9	Hacd3	sp|Q8K2C9|HACD3_MOUSE	sp|Q8K2C9|HACD3_MOUSE	2	2	2	>sp|Q8K2C9|HACD3_MOUSE Very-long-chain (3R)-3-hydroxyacyl-CoA dehydratase 3 OS=Mus musculus GN=Hacd3 PE=1 SV=2	1	2	2	2
518	Q61425	Hadh	sp|Q61425|HCDH_MOUSE	sp|Q61425|HCDH_MOUSE	21	21	21	>sp|Q61425|HCDH_MOUSE Hydroxyacyl-coenzyme A dehydrogenase, mitochondrial OS=Mus musculus GN=Hadh PE=1 SV=2	1	21	21	21
284	Q8BMS1	Hadha	sp|Q8BMS1|ECHA_MOUSE	sp|Q8BMS1|ECHA_MOUSE	47	47	47	>sp|Q8BMS1|ECHA_MOUSE Trifunctional enzyme subunit alpha, mitochondrial OS=Mus musculus GN=Hadha PE=1 SV=1	1	47	47	47
615	Q99JY0	Hadhb	sp|Q99JY0|ECHB_MOUSE;tr|D3YXU1|D3YXU1_MOUSE	sp|Q99JY0|ECHB_MOUSE	24;9	24;9	24;9	>sp|Q99JY0|ECHB_MOUSE Trifunctional enzyme subunit beta, mitochondrial OS=Mus musculus GN=Hadhb PE=1 SV=1	2	24	24	24
1196	Q99KB8-2	Hagh	sp|Q99KB8-2|GLO2_MOUSE;tr|G5E8T9|G5E8T9_MOUSE;sp|Q99KB8|GLO2_MOUSE;tr|E9PYA3|E9PYA3_MOUSE;tr|E9Q2H8|E9Q2H8_MOUSE;tr|D3YWI0|D3YWI0_MOUSE;tr|D3YUX8|D3YUX8_MOUSE	sp|Q99KB8-2|GLO2_MOUSE;tr|G5E8T9|G5E8T9_MOUSE;sp|Q99KB8|GLO2_MOUSE;tr|E9PYA3|E9PYA3_MOUSE;tr|E9Q2H8|E9Q2H8_MOUSE	9;9;9;8;6;4;3	9;9;9;8;6;4;3	9;9;9;8;6;4;3	>sp|Q99KB8-2|GLO2_MOUSE Isoform of Q99KB8, Isoform 2 of Hydroxyacylglutathione hydrolase, mitochondrial OS=Mus musculus GN=Hagh;>tr|G5E8T9|G5E8T9_MOUSE Isoform of Q99KB8, Hydroxyacyl glutathione hydrolase OS=Mus musculus GN=Hagh PE=1 SV=1;>sp|Q99KB8|GLO2_M	7	9	9	9
683	Q61035	Hars	sp|Q61035|SYHC_MOUSE	sp|Q61035|SYHC_MOUSE	31	31	29	>sp|Q61035|SYHC_MOUSE Histidine--tRNA ligase, cytoplasmic OS=Mus musculus GN=Hars PE=2 SV=2	1	31	31	29
1408	Q8BY71	Hat1	sp|Q8BY71|HAT1_MOUSE;tr|A2ATU9|A2ATU9_MOUSE	sp|Q8BY71|HAT1_MOUSE;tr|A2ATU9|A2ATU9_MOUSE	12;12	12;12	12;12	>sp|Q8BY71|HAT1_MOUSE Histone acetyltransferase type B catalytic subunit OS=Mus musculus GN=Hat1 PE=1 SV=1;>tr|A2ATU9|A2ATU9_MOUSE Isoform of Q8BY71, Histone acetyltransferase type B catalytic subunit OS=Mus musculus GN=Hat1 PE=1 SV=1	2	12	12	12
3433	A0A0G2JE46	Hax1	tr|A0A0G2JE46|A0A0G2JE46_MOUSE;tr|A0A0G2JDP0|A0A0G2JDP0_MOUSE;sp|O35387|HAX1_MOUSE;tr|A0A0G2JFE1|A0A0G2JFE1_MOUSE;tr|A0A0G2JEE6|A0A0G2JEE6_MOUSE;tr|A0A0G2JFF9|A0A0G2JFF9_MOUSE;tr|A0A0G2JGR0|A0A0G2JGR0_MOUSE	tr|A0A0G2JE46|A0A0G2JE46_MOUSE;tr|A0A0G2JDP0|A0A0G2JDP0_MOUSE;sp|O35387|HAX1_MOUSE;tr|A0A0G2JFE1|A0A0G2JFE1_MOUSE;tr|A0A0G2JEE6|A0A0G2JEE6_MOUSE;tr|A0A0G2JFF9|A0A0G2JFF9_MOUSE	4;4;4;3;3;3;1	4;4;4;3;3;3;1	4;4;4;3;3;3;1	>tr|A0A0G2JE46|A0A0G2JE46_MOUSE Isoform of O35387, HCLS1-associated protein X-1 OS=Mus musculus GN=Hax1 PE=4 SV=1;>tr|A0A0G2JDP0|A0A0G2JDP0_MOUSE Isoform of O35387, HCLS1-associated protein X-1 OS=Mus musculus GN=Hax1 PE=4 SV=1;>sp|O35387|HAX1_MOUSE HCLS1-	7	4	4	4
775	Q91VB8	Hba	CON__P01966;tr|Q91VB8|Q91VB8_MOUSE;sp|P01942|HBA_MOUSE	CON__P01966	8;1;1	8;1;1	8;1;1	>P01966 SWISS-PROT:P01966 (Bos taurus) Hemoglobin subunit alpha	3	8	8	8
301	A8DUK4	Hbb	CON__Q3SX09;CON__P02070;tr|A8DUK4|A8DUK4_MOUSE;sp|P02089|HBB2_MOUSE;sp|P02088|HBB1_MOUSE;tr|E9Q223|E9Q223_MOUSE;sp|P02104|HBE_MOUSE	CON__Q3SX09	17;4;2;2;2;1;1	16;4;2;2;2;1;1	16;4;2;2;2;1;1	>Q3SX09 TREMBL:Q3SX09 (Bos taurus) similar to HBG protein	7	17	16	16
2185	P53702	Hccs	sp|P53702|CCHL_MOUSE;tr|G3UXK7|G3UXK7_MOUSE	sp|P53702|CCHL_MOUSE;tr|G3UXK7|G3UXK7_MOUSE	10;5	10;5	10;5	>sp|P53702|CCHL_MOUSE Cytochrome c-type heme lyase OS=Mus musculus GN=Hccs PE=1 SV=2;>tr|G3UXK7|G3UXK7_MOUSE Isoform of P53702, Cytochrome c-type heme lyase OS=Mus musculus GN=Hccs PE=1 SV=1	2	10	10	10
1182	Q61191	Hcfc1	sp|Q61191|HCFC1_MOUSE;tr|B1AUX2|B1AUX2_MOUSE;tr|F6SJS2|F6SJS2_MOUSE	sp|Q61191|HCFC1_MOUSE;tr|B1AUX2|B1AUX2_MOUSE	27;27;5	27;27;5	27;27;5	>sp|Q61191|HCFC1_MOUSE Host cell factor 1 OS=Mus musculus GN=Hcfc1 PE=1 SV=2;>tr|B1AUX2|B1AUX2_MOUSE Isoform of Q61191, Host cell factor 1 OS=Mus musculus GN=Hcfc1 PE=1 SV=1	3	27	27	27
585	P49710	Hcls1	sp|P49710|HCLS1_MOUSE;tr|E9Q4E5|E9Q4E5_MOUSE	sp|P49710|HCLS1_MOUSE	29;10	29;10	29;10	>sp|P49710|HCLS1_MOUSE Hematopoietic lineage cell-specific protein OS=Mus musculus GN=Hcls1 PE=1 SV=2	2	29	29	29
1550	O09106	Hdac1	sp|O09106|HDAC1_MOUSE;tr|D3YYI8|D3YYI8_MOUSE;sp|O88895|HDAC3_MOUSE;tr|Q3UM33|Q3UM33_MOUSE	sp|O09106|HDAC1_MOUSE;tr|D3YYI8|D3YYI8_MOUSE	15;13;1;1	10;9;0;0	10;9;0;0	>sp|O09106|HDAC1_MOUSE Histone deacetylase 1 OS=Mus musculus GN=Hdac1 PE=1 SV=1;>tr|D3YYI8|D3YYI8_MOUSE Histone deacetylase OS=Mus musculus GN=Gm10093 PE=3 SV=1	4	15	10	10
1298	P70288	Hdac2	sp|P70288|HDAC2_MOUSE;tr|Q8BQ10|Q8BQ10_MOUSE	sp|P70288|HDAC2_MOUSE;tr|Q8BQ10|Q8BQ10_MOUSE	18;14	18;14	12;8	>sp|P70288|HDAC2_MOUSE Histone deacetylase 2 OS=Mus musculus GN=Hdac2 PE=1 SV=1;>tr|Q8BQ10|Q8BQ10_MOUSE Isoform of P70288, Histone deacetylase 2 OS=Mus musculus GN=Hdac2 PE=1 SV=1	2	18	18	12
3469	Q3UG37	Hdac6	tr|Q3UG37|Q3UG37_MOUSE;sp|Q9Z2V5|HDAC6_MOUSE	tr|Q3UG37|Q3UG37_MOUSE;sp|Q9Z2V5|HDAC6_MOUSE	2;2	2;2	2;2	>tr|Q3UG37|Q3UG37_MOUSE Isoform of Q9Z2V5, Histone deacetylase 6 (Fragment) OS=Mus musculus GN=Hdac6 PE=1 SV=1;>sp|Q9Z2V5|HDAC6_MOUSE Histone deacetylase 6 OS=Mus musculus GN=Hdac6 PE=1 SV=3	2	2	2	2
2433	Q3SXD3	Hddc2	sp|Q3SXD3|HDDC2_MOUSE;tr|E0CYK6|E0CYK6_MOUSE	sp|Q3SXD3|HDDC2_MOUSE	6;2	6;2	6;2	>sp|Q3SXD3|HDDC2_MOUSE HD domain-containing protein 2 OS=Mus musculus GN=Hddc2 PE=2 SV=1	2	6	6	6
381	P51859	Hdgf	sp|P51859|HDGF_MOUSE;tr|E0CXA0|E0CXA0_MOUSE;tr|E0CYW7|E0CYW7_MOUSE;sp|Q9JMG7|HDGR3_MOUSE;sp|Q9JMG7-2|HDGR3_MOUSE	sp|P51859|HDGF_MOUSE;tr|E0CXA0|E0CXA0_MOUSE	19;14;7;1;1	19;14;7;1;1	18;14;7;0;0	>sp|P51859|HDGF_MOUSE Hepatoma-derived growth factor OS=Mus musculus GN=Hdgf PE=1 SV=2;>tr|E0CXA0|E0CXA0_MOUSE Isoform of P51859, Hepatoma-derived growth factor (Fragment) OS=Mus musculus GN=Hdgf PE=1 SV=1	5	19	19	18
2505	Q3UMU9-4	Hdgfrp2	sp|Q3UMU9-4|HDGR2_MOUSE;sp|Q3UMU9-2|HDGR2_MOUSE;sp|Q3UMU9|HDGR2_MOUSE;sp|Q3UMU9-3|HDGR2_MOUSE	sp|Q3UMU9-4|HDGR2_MOUSE;sp|Q3UMU9-2|HDGR2_MOUSE;sp|Q3UMU9|HDGR2_MOUSE;sp|Q3UMU9-3|HDGR2_MOUSE	8;8;8;8	7;7;7;7	7;7;7;7	>sp|Q3UMU9-4|HDGR2_MOUSE Isoform of Q3UMU9, Isoform 4 of Hepatoma-derived growth factor-related protein 2 OS=Mus musculus GN=Hdgfrp2;>sp|Q3UMU9-2|HDGR2_MOUSE Isoform of Q3UMU9, Isoform 2 of Hepatoma-derived growth factor-related protein 2 OS=Mus musculus G	4	8	7	7
2237	Q3UGR5	Hdhd2	sp|Q3UGR5|HDHD2_MOUSE;sp|Q3UGR5-2|HDHD2_MOUSE;tr|D3YZI3|D3YZI3_MOUSE	sp|Q3UGR5|HDHD2_MOUSE;sp|Q3UGR5-2|HDHD2_MOUSE	5;3;2	5;3;2	5;3;2	>sp|Q3UGR5|HDHD2_MOUSE Haloacid dehalogenase-like hydrolase domain-containing protein 2 OS=Mus musculus GN=Hdhd2 PE=1 SV=2;>sp|Q3UGR5-2|HDHD2_MOUSE Isoform of Q3UGR5, Isoform 2 of Haloacid dehalogenase-like hydrolase domain-containing protein 2 OS=Mus musc	3	5	5	5
504	Q8VDJ3	Hdlbp	sp|Q8VDJ3|VIGLN_MOUSE;tr|A0A087WP83|A0A087WP83_MOUSE;tr|A0A087WS92|A0A087WS92_MOUSE;tr|A0A087WQY9|A0A087WQY9_MOUSE;tr|A0A087WPC5|A0A087WPC5_MOUSE;tr|A0A087WPH2|A0A087WPH2_MOUSE	sp|Q8VDJ3|VIGLN_MOUSE;tr|A0A087WP83|A0A087WP83_MOUSE	55;51;12;11;11;1	55;51;12;11;11;1	55;51;12;11;11;1	>sp|Q8VDJ3|VIGLN_MOUSE Vigilin OS=Mus musculus GN=Hdlbp PE=1 SV=1;>tr|A0A087WP83|A0A087WP83_MOUSE Isoform of Q8VDJ3, Vigilin OS=Mus musculus GN=Hdlbp PE=1 SV=1	6	55	55	55
1213	G3X9B1	Heatr1	tr|G3X9B1|G3X9B1_MOUSE	tr|G3X9B1|G3X9B1_MOUSE	32	32	32	>tr|G3X9B1|G3X9B1_MOUSE HEAT repeat containing 1 OS=Mus musculus GN=Heatr1 PE=1 SV=1	1	32	32	32
2120	Q8BQM4	Heatr3	sp|Q8BQM4|HEAT3_MOUSE;tr|E9PWH6|E9PWH6_MOUSE	sp|Q8BQM4|HEAT3_MOUSE;tr|E9PWH6|E9PWH6_MOUSE	9;5	9;5	9;5	>sp|Q8BQM4|HEAT3_MOUSE HEAT repeat-containing protein 3 OS=Mus musculus GN=Heatr3 PE=2 SV=1;>tr|E9PWH6|E9PWH6_MOUSE Isoform of Q8BQM4, HEAT repeat-containing protein 3 OS=Mus musculus GN=Heatr3 PE=1 SV=1	2	9	9	9
1798	Q9R257	Hebp1	sp|Q9R257|HEBP1_MOUSE	sp|Q9R257|HEBP1_MOUSE	7	7	7	>sp|Q9R257|HEBP1_MOUSE Heme-binding protein 1 OS=Mus musculus GN=Hebp1 PE=1 SV=2	1	7	7	7
2565	Q60848-2	Hells	sp|Q60848-2|HELLS_MOUSE;sp|Q60848|HELLS_MOUSE;tr|D3Z414|D3Z414_MOUSE	sp|Q60848-2|HELLS_MOUSE;sp|Q60848|HELLS_MOUSE	7;7;1	7;7;1	7;7;1	>sp|Q60848-2|HELLS_MOUSE Isoform of Q60848, Isoform 2 of Lymphocyte-specific helicase OS=Mus musculus GN=Hells;>sp|Q60848|HELLS_MOUSE Lymphocyte-specific helicase OS=Mus musculus GN=Hells PE=1 SV=2	3	7	7	7
1335	P29416	Hexa	sp|P29416|HEXA_MOUSE	sp|P29416|HEXA_MOUSE	13	13	13	>sp|P29416|HEXA_MOUSE Beta-hexosaminidase subunit alpha OS=Mus musculus GN=Hexa PE=2 SV=2	1	13	13	13
1578	P20060	Hexb	sp|P20060|HEXB_MOUSE	sp|P20060|HEXB_MOUSE	12	12	12	>sp|P20060|HEXB_MOUSE Beta-hexosaminidase subunit beta OS=Mus musculus GN=Hexb PE=2 SV=2	1	12	12	12
2915	Q8R409	Hexim1	sp|Q8R409|HEXI1_MOUSE	sp|Q8R409|HEXI1_MOUSE	2	2	2	>sp|Q8R409|HEXI1_MOUSE Protein HEXIM1 OS=Mus musculus GN=Hexim1 PE=1 SV=1	1	2	2	2
[truncated: 1,969 more rows]

## Sheet: Supp Table2_Log2_LFQdata
Genesymbol	Control1	Control2	Control3	LPS-1	LPS-2	LPS-3	Shk-1	Shk-2	Shk-3	LPS+Shk1	LPS+Shk2	LPS+Shk3	OverallANOVA_pvalue	ANOVAthreshold_0.05	Ctrl-LPS	Ctrl/LPS_Fold	LPS/Ctrl_Fold	Pvalue_LPSvsCtrl	neg.log.p_LPSvsCtrl	Ctrl-shk	Ctrl/shk_Fold	shk/ctrl_Fold	Pvalue_ShKvsCtrl	neg.logpvalue_ShKvsCtrl	LPS-Lps+Shk	LPS/LPSSHK_Fold	LPSSHK/LPS_Fold	pvalue_LpsvsLps+ShK	neg.logpvalue_LpsvsLps+ShK
[truncated: 3,141 more rows]

[truncated: 3 more sheets: Supp_Table3_Crossref_LPSvsCtrl, Supp_Table4_Kv1.3-dep proteins, Supp_Table5_CanonicalPathways]
